# Supplementary material for: TerminatorNet: comprehensive identification of intrinsic transcription terminators in bacteria
Source: Bioinformatics. 2026 Mar 11;42(3):btag116. doi: 10.1093/bioinformatics/btag116 (PMC13020248; doi:10.1093/bioinformatics/btag116)
Supplement: btag116_Supplementary_Data [file btag116_supplementary_data.zip]

Archive with 3 entries (3 files):
- Supplementary_Material.pdf
- Supplementary_Table_2.csv
- Supplementary_Table_3.csv
