# Supplementary material for: TerminatorNet: comprehensive identification of intrinsic transcription terminators in bacteria
Source: Bioinformatics. 2026 Mar 11;42(3):btag116. doi: 10.1093/bioinformatics/btag116 (PMC13020248; doi:10.1093/bioinformatics/btag116)
Supplement: btag116_Supplementary_Data [file btag116_supplementary_data.zip › Supplementary_Table_2.csv]

Source	Position	Strand	Sequence	Hairpin	A-tract	U-tract	Hairpin Score (A)	Hairpin Score Avg (A)	Tail Score (A)	Terminator Score (A)	Structure (A)	Hairpin Length (A)	Loop Length (A)	Total Stacking (A)	Total Unpaired (A)	Base Stacking (A)	Num Loops (A)	Consecutive Stacking (A)	Max Loop (A)	Hairpin Length (B)	Loop Length (B)	Total Stacking (B)	Total Unpaired (B)	Base Stacking (B)	Num Loops (B)	Consecutive Stacking (B)	Max Loop (B)	Energy Tail (B)	Energy Base (B)	Energy Head (B)	Energy Hairpin (B)	Energy Hairpin Avg (B)	Energy Loop (B)	Terminator Strength (B)	Structure (B)	TransTermHP	RNIE	termNN	BacTermFinder	iTerm-PseKNC	ARNold	TerminatorNet	IsTerminator
Streptomyces avermitilis	44062	-	TGGTGTGGGACGGTCCGGCGCATCCGCGGGACCCGGAATGGACACGCTTCGCATAGCACTGTGGCCGGAATACCACAGGGTGCTCCGGCCACAGGCTTGGTCATTCAAGGG	CTGTGGCCGGAATACCACAGGGTGCTCCGGCCACAG	GCATAGCA	GCTTGGTC	-19.3	-0.4488372093023	-2.6390203327734	82	(((((((((((.((((....)))).)))))))))))	43	6	18	3	3	2	11	1	43	6	18	3	3	2	11	1	-6.0	-5.5	-1.4	-32.2	-0.7488372093023	4.2	1.231873765655	..........................(((((((((((.((((....)))).)))))))))))	81	0.0	0.0	0.12044412675	1	0	1.0	1
Streptomyces avermitilis *SAMPLED*	44062	-	CCCAGACCTCTTATACCGGGCAGGTGATGCAAGAGATGGACGGTGGCACACGGTGGCGGACTGCGAGCTGGGGGCTGGATCACTCCAACAGCTTCGATAT	TGGACGGTGGCACACGGTGGCGGACTGCGAGCTGGGGGCTGGATCACTCCA	GCAAGAGA	ACAGCTTC	-4.4	-0.3666666666666666	-1.609221125677056	16	((((....))))	12	6	4	0	4	0	4	0	51	5	17	14	4	4	4	3	-7.000000000000001	-7.800000000000001	-1.9000000000000004	-13.6	-0.2666666666666666	5.7	1.45347058334738	...........((((.((((((...((((.(((...)))..))))...)))..)))..))))	0	0.0	0.0	0.0579457655	0	0	0.0858087771416856	0
Streptomyces avermitilis	44108	+	AACGCCGACACGGTCTGCGCGTGGAAGAAGGTCGGCTGACCTGACCCTTGAATGACCAAGCCTGTGGCCGGAGCACCCTGTGGTATTCCGGCCACAGTGCTATGCGAAGCG	CTGTGGCCGGAGCACCCTGTGGTATTCCGGCCACAG	GACCAAGC	TGCTATGC	-19.3	-0.4488372093023	-1.9489420837847	82	((((((((((((.(((....))).))))))))))))	43	6	18	3	3	2	12	1	43	6	18	3	3	2	12	1	-7.9	-5.5	-0.6	-31.2	-0.7255813953488	4.8	1.067668774932	..........................((((((((((((.(((....))).))))))))))))	0	0.0	0.87429637	0.13096934	1	0	1.0	1
Streptomyces avermitilis *SAMPLED*	44108	+	TGCAAAACTGGACTGCAGTATATTGACGAGCGGGGTCAGCGAGGACGCCGTGCTAATGTATTAGAGGAGCACCCCTGTGCGAAGTGGCCAATAGCCGTCG	TATATTGACGAGCGGGGTCAGCGAGGACGCCGTGCTAATGTA	GACTGCAG	TTAGAGGA	-0.8	-0.1142857142857143	-2.9234131256770555	3	((...))	7	5	2	0	2	0	2	0	42	8	14	8	7	2	7	4	-6.8	-3.7	-1.6	-14.3	-0.3404761904761905	4.0	1.0800716789174154	(((((((....((((.(((......))).))))..)))))))....................	0	0.0	0.0	0.1010428724999999	0	0	0.0770246252719559	0
Streptomyces avermitilis	69455	+	CAGAACATCGGCAACTTCTGCACGGTGGTCGGCCCCGTCGAGGACTGATCCAGGACGCCGTGAAGAGCTGGTCCCGCCCCTTTGGCGCGGGACCGGCTTGCGTTGCGCCGC	GCTGGTCCCGCCCCTTTGGCGCGGGACCGGC	CGTGAAGA	TTGCGTTG	-13.7	-0.3261904761905	-2.9234131256771	53	(((((((((((.((...)).)))))))))))	42	5	17	5	2	3	12	1	44	6	18	4	3	1	15	3	-9.6	-4.6	-7.2	-30.3	-0.6886363636364	4.8	1.3972806027591	...............................(((((((((((((....)).)))))))))))	0	0.0	0.94978815	0.08305250875	0	0	1.0	1
Streptomyces avermitilis *SAMPLED*	69455	+	GTCTGCCGTCCGAACGCGCATCTTTGGCGCTTCGACGGGGTGCAGACTTCGGCCTGATTTCGGGCGCGTTGGGCGGTGCACTGCGTGGGAGGACATCGCT	GTCCGAACGCGCATCTTTGGCGCTTCGACGGGGTGCAGACTTCGGCCTGATTTCGGGC	GTCTGCC	GCGTTGGG	-5.9	-0.4214285714285714	-1.806213125677056	23	(((((....)))))	14	6	5	0	5	0	5	0	58	7	19	15	7	4	7	5	-10.000000000000002	-7.3	-4.1	-17.5	-0.3017241379310345	3.9	1.2929693937444156	....(((((((((.((....((.((((((.....)))))).)).....)).))..)))))))	0	0.0	0.0	0.0831734315	1	0	0.1450159182760772	0
Streptomyces avermitilis	79937	+	CAGCCGCCGGCTGACCTCCCGGCATACGTGTCCCCCACGTGACGGCCTTCAGGGCCATGTCGGGAGAGGCCATCCGCAGCCTTCTTGCGGATGGCCTCTTCCCGTCAGGGC	GAGGCCATCCGCAGCCTTCTTGCGGATGGCCTC	TGTCGGGA	TTCCCGTC	-24.2	-0.590243902439	-1.7689420837847	100	((((((((((((((.....))))))))))))))	41	7	18	0	18	0	18	0	41	7	18	0	18	0	18	0	-9.7	-6.1	-5.9	-34.7	-0.8463414634146	5.4	1.3950797648969	.............................((((((((((((((.....))))))))))))))	0	15.68	0.9710409	0.06588592475	1	0	1.0	1
Streptomyces avermitilis *SAMPLED*	79937	+	AGGCCCAGTCCGTCCTCCCCGCGGGACGGCGGGGGCGGCCTCCGGACGCTATCTGGTGGGTCGCGCCTCATGATCACGGAGACAGCCCAGACCGCGCCAC	CGTCCTCCCCGCGGGACGGCGGGGGCGGCCTCCGGACGCTATCTGGTGGGTCGCG	GCCCAGTC	CCTCATGA	-3.0	-0.1578947368421052	-1.855893125677056	10	(((.((((...)))).)))	19	5	7	2	3	1	4	1	55	8	17	15	3	4	5	4	-6.1	-4.9	-1.9	-23.8	-0.4327272727272727	4.300000000000001	1.2112533531237686	.....(((....(((((.(((..((((((......)))...)))..))).)))))..)))..	0	0.0	0.70597804	0.2748777025	1	0	0.1244128912226592	0
Streptomyces avermitilis	90323	-	GAAATCGTAGAATCGCGGTGTGACGTTCACGAGCACCCCGCACTACTGCTTCCTCTGACCGGGAGGCCGAGGGCGATGCCGGACGGCGTCGCCCTCCTTGGTGTGCCTGCT	GAGGGCGATGCCGGACGGCGTCGCCCTC	GGGAGGCC	CTTGGTGT	-19.2	-0.6857142857143	-2.5535083327734	81	((((((((((((....))))))))))))	28	6	12	0	12	0	12	0	28	6	12	0	12	0	12	0	-6.3	-7.8	-6.1	-25.2	-0.9	3.6	5.0299843940976	..................................((((((((((((....))))))))))))	76	0.0	0.9624581	0.136312724	0	0	1.0	1
Streptomyces avermitilis *SAMPLED*	90323	-	TCCCGGGTGATAGACTCTCGGACTTGTTCCCGTGCCGCCCTGCCGACGGAAGATTGACGGGAGAATGACGCGCCTGTCGCCGCCGCCGTTGGGCGTGGGG	GACTTGTTCCCGTGCCGCCCTGCCGACGGAAGATTGACGGGAGAATGACGCGCCTGTC	GACTCTCG	GCCGCCGC	-2.599999999999999	-0.1130434782608695	-1.499294722523136	9	((((((.(.......).))))))	23	9	7	2	6	1	6	1	58	6	17	20	3	6	4	4	-12.6	-4.6	-4.199999999999999	-12.7	-0.2189655172413793	0.3999999999999994	1.029948202422626	..(((..((...(((....(((((.((((....).))).)))).)....))).))..)))..	0	0.0	0.0	0.0704670625	1	0	0.1223034965376515	0
Streptomyces avermitilis	620047	+	GCAGCCCCGACCCCGCGAACCGCGGGAATGACGCGAGCCCGTGAGACACATCGTCGCCGAGTCCGACTGGCGGGATGCGTCCCGTCAGCCGGGCTCGTTCGAGACGAGGGC	GAGCCCGTGAGACACATCGTCGCCGAGTCCGACTGGCGGGATGCGTCCCGTCAGCCGGGCTC	AATGACGC	GTTCGAGA	-22.2	-0.555	-2.9234131256771	100	(((((((.(((((((((....))))))))).)))))))	40	6	17	2	8	1	9	1	40	6	17	2	8	1	9	1	-6.8	-6.9	-4.0	-30.8	-0.77	5.0	1.874278481208	(((((((((((((.((((.(((((.(((...)))))))))))).)))...)))..)))))))	70	0.0	0.8427584	0.117865034	1	0	1.0	1
Streptomyces avermitilis *SAMPLED*	620047	+	GCGCGACCGGACCCACGGACGATCGGACGTGGCCCGAATCAGCACGTCCGCGTCGCGCGCCGATCGCGGACGCGGCCGACCGTGCGGACGGGAGGAGTGT	TGGCCCGAATCAGCACGTCCGCGTCGCGCGCCGATCGCGGACGCGGCCG	ATCGGACG	ACCGTGCG	-14.9	-0.5321428571429	-1.5199372837847	59	((.(((((((.((((.....))))))))))).))	28	7	11	1	7	1	7	1	28	7	11	1	7	1	7	1	-9.0	-9.1	-3.9	-18.7	-0.6678571428571	5.1	1.8304311427413	.............(((((.......((..((((((((((.....))).))))))))))))))	0	0.0	0.556438	0.044564568	1	0	0.3266163939701006	0
Streptomyces avermitilis	631723	-	GCGTTAGAGACCTCAGGGTGCACGAGGTGCCTCCTGCTCGGTGGTGAGCAAACGGCGGAGCGCCGCGCCCGGCCGGGGAAGCCGGGCCGCGGTGCTCGGGATGGTGCTACC	GAGCGCCGCGCCCGGCCGGGGAAGCCGGGCCGCGGTGCTC	AAACGGCG	GGGATGGT	-20.8	-0.52	-1.6271059256771	89	((((((((((((((((.......)))))).))))))))))	40	9	16	1	10	1	10	1	40	9	16	1	10	1	10	1	-10.5	-7.9	-2.0	-33.7	-0.8425	4.9	1.1149724146559	......................((((((((((((((((.......)))))).))))))))))	0	0.0	0.0	0.082035833	1	0	0.9999999999983722	1
Streptomyces avermitilis *SAMPLED*	631723	-	GCGTGCCGGATCCGGGGATGGGGAGGCGCCGTCCTACGGGGGGGCTGCGCGGGTGAACTCGCGGTAGCGCGCAAGTGCGCGCATGAAGGCCCGCGGCAAG	GCGCCGTCCTACGGGGGGGCTGCGCGGGTGAACTCGCGGTAGCGCGCAAGTGCGCGC	ATGGGGAG	ATGAAGGC	-9.5	-0.6785714285714	-1.7689420837847	32	((((((....))))))	14	6	5	0	5	0	5	0	52	6	18	12	3	5	5	2	-7.3	-4.9	-1.9	-23.2	-0.4461538461538	2.2	1.1303221522069	.....((((.((...((..(.(.((((((((((....))))).))))).).)..))))))))	0	0.0	0.0	0.07617288725	1	0	0.1873048267468648	0
Streptomyces avermitilis	638317	+	ACGCGACCTCGAGGGACTGATGCGCAGCGTCGCGCGCTGATTGTCGGACGTCCACCTGCACACCGATGGCCCCGGCACGGAAACGCGCCGGGGCATCTGGCAGTTCAGGCG	GCCCCGGCACGGAAACGCGCCGGGGC	CACCGATG	ATCTGGCA	-15.6	-0.4727272727273	-2.3473468885156	62	((((((((.((....)).))))))))	33	6	13	3	4	2	7	1	33	6	13	3	4	2	7	1	-8.1	-5.6	-5.6	-26.8	-0.8121212121212	0.2	1.6662142487834	....................................((((((((.((....)).))))))))	0	0.0	0.6402031	0.2464833175	0	0	0.841425963998666	1
Streptomyces avermitilis *SAMPLED*	638317	+	CGACCAGCGCTGACGCGAGCTGGCAGCTGATGGCGGGGCGATGAGTCGTGGCCGACGGCCCGCACATTGACCGCATGTCTTGCGGAGTCACTCTCGCCGC	GCTGATGGCGGGGCGATGAGTCGTGGCCGACGGCCCGCACATTGACCGCATGTCTTGC	AGCTGGCA	GGAGTCAC	-2.5	-0.2272727272727272	-1.5961420837847042	8	(((.....)))	11	7	3	0	3	0	3	0	58	5	22	11	2	5	7	2	-8.5	-3.4	-4.6	-24.0	-0.4137931034482757	5.7	1.1134395645829689	..((.((((((((..(((((.(.((.((((...))))))).))))).)))).))))..))..	0	0.0	0.0	0.03637690825	1	0	0.0494419496370416	0
Streptomyces avermitilis	651707	-	CGTCGGGGGTACGTCGCCTCAACCAGCATGATCACGCGGTGGACCAGCATAGATGCCTAACGCGAAGAGTGGGATCCAGTCTCACTGGGTCCCGCACTTTCTCATTGTTGC	AAGAGTGGGATCCAGTCTCACTGGGTCCCGCACTT	CTAACGCG	TCTCATTG	-14.5	-0.3918918918919	-2.2943083327734	57	(((.((((((((((((...)))))))))))).)))	37	5	16	2	4	1	12	1	37	5	16	2	4	1	12	1	-4.0	-4.3	-2.4	-23.7	-0.6405405405405	5.7	1.4534705833474	...........................(((.((((((((((((...)))))))))))).)))	0	0.0	0.98232126	0.0901733032499999	0	0	0.9999999999997746	1
Streptomyces avermitilis *SAMPLED*	651707	-	AGCGCTTACGAACTAAGGGCATCTACACAGGTCAGTACCCATTGGGATCATCATTCCACCTCGAGGACGGCCAGGCATCAGCGCTAGAGACGTGGTCGCA	GGTCAGTACCCATTGGGATCATCATTCCACCTCGAGGACGGCC	TCTACACA	AGGCATCA	-2.6	-0.3249999999999999	-1.5572620837847042	9	((....))	8	6	2	0	2	0	2	0	43	10	12	11	4	3	4	6	-8.5	-7.3	-2.1	-10.1	-0.2348837209302326	5.3	1.2172376586321298	...............((((.((.((...((((........))))......))))))))....	0	0.0	0.60499597	0.043350935	1	0	0.0756854944545512	0
Streptomyces avermitilis	683530	-	CTGCAGCGCTTTGAGTCGCCGTGGAGACTTCAGTAGCTGGTGGGCGCCGTCGAGCAGGCGGATGTAGTCGTTCTCGCCGAGCGAGCGGCGCTCGCCTTTGCGGCCGGTACG	GTGGGCGCCGTCGAGCAGGCGGATGTAGTCGTTCTCGCCGAGCGAGCGGCGCTCGC	AGTAGCTG	CTTTGCGG	-7.5	-0.46875	-2.0473468885156	24	((((((...))))))	16	8	5	0	5	0	5	0	46	6	16	10	6	3	6	3	-6.9	-9.1	-12.7	-21.2	-0.4608695652174	4.1	16.082327047956	......(((((((((((...((.((((((((....)))..)))))..))..)))))))))))	59	0.0	0.8058746	0.0532990984999999	1	0	0.7394575786185289	1
Streptomyces avermitilis *SAMPLED*	683530	-	ATCGTGGCGGACGGCGTGCGTCTGAGGGGAGCGCGGCGAGCGCGCGCGCTTTCTGCGCGTGGAGCGTAGAGCTCGGTCGTCTCGGGCCGAGCCGTCTTGC	GCGCGGCGAGCGCGCGCGCTTTCTGCGCGTGGAGCGTAGAGCTCGGTCGTCTCGGGCCGAGC	TGAGGGGA	CGTCTTGC	-9.4	-0.4272727272727	-2.0446396885156	32	((((((((......))))))))	22	8	8	0	8	0	8	0	51	7	16	14	2	4	4	5	-6.6	-3.4	-8.7	-16.4	-0.321568627451	3.4	2.7766756780577	((.((((((((((.((.((..(((((((.....))))))))).))).)).)))..)))).))	0	0.0	0.8315585	0.092814638	1	0	0.4450545579933688	0
Streptomyces avermitilis	765021	-	CGGCTCATGGGGGAGGACTGACGCGGAGGTAGGAATACAGGAAAGCAAGGATCCCGGATAAAGCCTGGAAATACATCCAGGCCATATCCGGTGTCGCTGGTGTTCCTTTCC	CCGGATAAAGCCTGGAAATACATCCAGGCCATATCCGG	CAAGGATC	TGTCGCTG	-9.3	-0.465	-1.9142131256771	32	(((((((..(((((((......)))))))..)))))))	20	8	7	0	7	0	7	0	20	8	7	0	7	0	7	0	-5.5	-8.8	-9.0	-11.5	-0.575	5.1	8.5278571742015	........................(((((((..(((((((......)))))))..)))))))	0	0.0	0.9872887	0.0583479927499999	1	0	0.6007981073983325	1
Streptomyces avermitilis *SAMPLED*	765021	-	AGACTTAAGGGTCCCGGACTGGGGTTGGGACCTGATAGGATTATGATGGGCACACCCCGATGAAATGGGAGGGAATGAATAGGCGGAGAGGAGTGAATCC	CCCGGACTGGGGTTGGGACCTGATAGGATTATGATGGGCACACCCCGATGAAATGGG	TTAAGGGT	AGGGAATG	-1.9	-0.1461538461538461	-1.5339340837847042	6	((.((...)).))	13	5	4	2	2	1	2	1	57	8	17	17	4	4	6	6	-9.3	-8.0	-0.8999999999999999	-16.2	-0.2842105263157894	4.300000000000001	1.1294785806228007	.....((((...((((((...(.((((.((......)).)))))..))))))......))))	0	0.0	0.973332	0.0354120062499999	1	0	0.0430857713337954	0
Streptomyces avermitilis	787004	+	CAACATCTCTGACCCACCCGGCCGGCGTGGCGTTCACCCAGGTCAGCCCTCGGAGCCCGCCCTTGAGCCCCAAGCTTCCCAAGCTAGGGGCTGCTTGCCATGGCCAGAGAG	AGCCCCAAGCTTCCCAAGCTAGGGGCT	CGCCCTTG	GCTTGCCA	-15.2	-0.562962962963	-2.0114131256771	60	((((((.(((((...))))).))))))	27	5	11	2	6	1	6	1	27	7	10	2	6	1	6	1	-8.0	-8.8	-1.9	-16.6	-0.6148148148148	5.3	1.4729158198626	...................................((((((.((((.....)))).))))))	67	0.0	0.9087734	0.1675935075	1	0	0.4342460729251673	1
Streptomyces avermitilis *SAMPLED*	787004	+	CCCAGACCTTTGGACGGGGCAGAGCGGCCCTTTACCAGAAGCTCTGCCCAGTTGGCCCAGGCTGCTACTGCAGTGCCTCGAGAGCTGCAGTCCCTGTTCC	ACCAGAAGCTCTGCCCAGTTGGCCCAGGCTGCTACTGCAGTGCCTCGAGAGCTGCAGT	GGCCCTTT	CCCTGTTC	-6.4	-0.256	-1.825831688515584	26	((((((((.(.....).))))))))	25	7	9	2	8	1	8	1	58	6	17	20	2	4	6	6	-6.4	-2.2	-1.7999999999999998	-17.7	-0.3051724137931034	3.6	1.0541200376512356	....((....((((((.(......(((....(((((....))))))))..)))))))...))	0	0.0	0.967792	0.0448801587499999	0	0	0.334796821418165	0
Streptomyces avermitilis	797510	+	GTGCGACATGTCCTGAGCTGCGGCCGGCGCTGCTCGACCGACTCGGCCAGTCAGGACCGAACACGCCCTGCCACGGGGAGCTCCGTGGCAGGGCGTTCTGCTGCGCGTCAG	CCCTGCCACGGGGAGCTCCGTGGCAGGG	CGAACACG	CGTTCTGC	-17.1	-0.3976744186047	-1.9799059256771	70	((((((((((((....))))))))))))	43	6	18	3	2	2	15	1	49	6	19	7	4	1	15	7	-9.3	-5.7	-8.1	-35.8	-0.730612244898	4.5	2.0807507720633	..................................((((((((((((....))))))))))))	100	15.1	0.9675424	0.1034052972499999	1	0	1.0	1
Streptomyces avermitilis *SAMPLED*	797510	+	GGGCGGGGGCGCTGCTGACACGACGGCGAAGCGCAGCGACCGACGGCAGCGCGCGCCCCCTGGCTCCCGTGCTCGCCCGCGCAGGAGCATGGACTCCCCG	GCGCAGCGACCGACGGCAGCGCGCGCCCCCTGGCTCCCGTGCTCGCCCGCGCAGGAGC	ACGGCGAA	ATGGACTC	-8.2	-0.3153846153846154	-2.0009011256770566	35	(((((.((((......)))).)))))	26	8	9	2	5	1	5	1	58	6	17	20	2	4	6	6	-8.1	-3.4	-1.2000000000000002	-21.7	-0.3741379310344827	4.8	1.0315903808251594	....((...(((......(((((((((.(((....)))...)))))).)))..)))....))	0	0.0	0.0	0.03132776925	1	0	0.2685490048175214	0
Streptomyces avermitilis	834613	-	GGTGTGATCAACCTGCTGGTGCACTGACCGGCCCCTTGCCGCCCTAGAGGCGACGGTGCTGGTCACAGTCCTCAACGAGTGGCTGTGACCAGCACTTTCACAACATCCCCT	GCTGGTCACAGTCCTCAACGAGTGGCTGTGACCAGC	GCGACGGT	ACTTTCAC	-19.6	-0.3769230769231	-1.5961420837847	84	((((((((((((((((...))).)))))))))))))	52	5	22	5	1	3	16	1	52	5	22	5	1	3	16	1	-7.5	-2.4	-1.8	-33.8	-0.65	5.7	1.0325822825571	..........................((((((((((((((((...))).)))))))))))))	100	0.0	0.8156538	0.078887941	0	0	1.0	1
Streptomyces avermitilis *SAMPLED*	834613	-	CGTGCCAATCCGCCCACTCCGTCGTCGGCTGGGCCTTGTCTGCATCTAACAGGTTCTGTGGACCTGTGGCCTCCCCCACTTGGTGGCTTGTGTTGGCTGC	TCCGCCCACTCCGTCGTCGGCTGGGCCTTGTCTGCATCTAACAGGTTCTGTGGA	CGTGCCAA	CCTGTGGC	-3.2	-0.2909090909091	-2.1914131256771	7	(((.((((...)))))))	11	5	4	0	4	0	4	0	40	11	13	5	3	3	6	1	-9.8	-4.6	-3.9	-11.9	-0.2975	6.2	1.0757670790847	...(((((.....((((.....((.(((.....))))).....)).))....))))).....	54	0.0	0.0	0.0399127755	0	0	0.1623957740207515	0
Streptomyces avermitilis	848290	-	GACCCCAAATAGCCGACATGACAGCGCGGGCCACCTCCCGCCACTCGTCCCGCCCCAGGGCGGCGTACACCGACCCGCGTCGGCGTACGCCGCCCTGTTCGTGTGAAAGGA	CGGCGTACACCGACCCGCGTCGGCGTACGCCG	CCCCAGGG	CCCTGTTC	-18.3	-0.3588235294118	-1.9489420837847	76	((((((((.(((((....))))).))))))))	51	6	20	7	2	2	13	3	51	6	20	7	2	2	13	3	-7.6	-2.5	-2.8	-37.8	-0.7411764705882	4.7	1.054373298277	..............................((((((((.(((((....))))).))))))))	100	16.52	0.0	0.1497240739999999	1	0	1.0	1
Streptomyces avermitilis *SAMPLED*	848290	-	CGACGTCGGTCCCCGCAACACGCACAGGCCCGGTGGGACGGACCGGCTACCCGGTCGCCCCCCGGCGGCCGACAAGTAAAGCGCCGTGGAGGTTGCCTCA	CCGGTGGGACGGACCGGCTACCCGGTCGCCCCCCGG	GCACAGGC	CGGCCGAC	-10.9	-0.2477272727273	-1.5339340837847	39	((((.(((.((.(((((....)))))))))).))))	44	6	16	8	4	4	5	1	44	6	17	6	4	3	7	2	-5.7	-10.0	-1.0	-25.9	-0.5886363636364	4.9	2.4298555643274	..........................((((.(((.((.(((((....)))))))))).))))	0	0.0	0.6620107	0.1598587175	1	0	0.2578889868490245	0
Streptomyces avermitilis	859773	+	CCTGGCCACCGTCTGAATCTCCGCGCCGGCGCACGGCGAGGTCTCCTGGTTGGTCAGGCTACGGCGGTGTGTGGGCGTCCGCCCCAGCGGATGCCCTTCTCGCCGCGACGC	GGCGAGGTCTCCTGGTTGGTCAGGCTACGGCGGTGTGTGGGCGTCCGCCCCAGCGGATGCC	CGGCGCAC	CTTCTCGC	-16.0	-0.6666666666667	-3.2871196885156	67	(((((((((....)))))))))	24	6	10	0	10	0	10	0	24	6	10	0	10	0	10	0	-7.5	-10.0	-6.0	-19.7	-0.8208333333333	4.6	5.5402608261325	(((...((((.((((.(((...(.(((((......))))).)..)))..)))).))))))).	63	0.0	0.9611832	0.10625886225	0	0	0.8812014060630281	1
Streptomyces avermitilis *SAMPLED*	859773	+	GCCGGGGCTCGTGGCGCCACGCTATGCCGGCCATGGCTCCCACAGGGGTCAGAGCGTCGAGGCTTCCTCCGAGTTGCCGCCTCCACCCAGACCGGTCCAC	GTGGCGCCACGCTATGCCGGCCATGGCTCCCACAGGGGTCAGAGCGTCGAGGCTTCCTC	CGGGGCTC	CGAGTTGC	-6.8	-0.6181818181818182	-1.683093125677056	28	((((...))))	11	5	4	0	4	0	4	0	59	6	19	17	1	5	7	6	-7.3	-3.3	-9.4	-18.800000000000004	-0.3186440677966102	4.6	2.54095253781147	...(.((.(((.((..((((......(((((((....)))))))..)))))).)))..)).)	0	0.0	0.89794135	0.04735141975	0	0	0.1677774533520347	0
Streptomyces avermitilis	888590	-	GGGCGACCTGCGCGCGGCCAAGGAGAAGGCCAAGGACGCCATCAAGCGCAAGTAGGCGCAACACTTTTGATCCCGGCAGCCCGCTGGCTGCCGGGATCTGTGCTGTCCGAT	CCCGGCAGCCCGCTGGCTGCCGGG	CTTTTGAT	ATCTGTGC	-23.7	-0.79	-2.8535083327734	100	((((((((((....))))))))))	30	6	13	0	13	0	13	0	30	6	13	0	13	0	13	0	-7.5	-5.9	-2.8	-27.7	-0.9233333333333	4.8	1.2566077801158	......................................((((((((((....))))))))))	0	0.0	0.98893136	0.09720859	1	0	1.0	1
Streptomyces avermitilis *SAMPLED*	888590	-	CGCTGGCCATTGATTTCGCCCCGCTCAGTGGCCGCGGCAAGGCGGCTTCCAAGAATGCCGGCGCGATGCCCGGCGGGGACGAGCATCTGCCTGTATTGAG	TCGCCCCGCTCAGTGGCCGCGGCAAGGCGGCTTCCAAGAATGCCGGCGCGA	CATTGATT	TGCCCGGC	-9.1	-0.5055555555556	-1.4992947225231	31	.((...)).	18	5	7	1	5	1	5	1	44	5	16	9	4	3	7	4	-12.0	-9.1	-2.1	-20.8	-0.4727272727273	5.7	1.0993314515079	...((((((.((((...((((((......)))))).....))..)).)).))))........	0	0.0	0.8764515	0.1151955332499999	1	0	0.0816565344986725	0
Streptomyces avermitilis	889912	+	GCAGGTCGGCAGCTACTACCAGAGCCACCGACGCGTCTGACCTCACAGCGCCACCCCGCAAGTGGGGCCGACCAAAGTGTCTTTGGTCGGCCCCACTTCTCGTGCGCCAGC	GGCCGACCAAAGTGTCTTTGGTCGGCC	GCAAGTGG	CCACTTCT	-30.6	-0.7846153846154	-2.0942131256771	100	((((((((((((...))))))))))))	39	5	18	0	18	0	18	0	39	5	18	0	18	0	18	0	-8.1	-5.2	-6.4	-34.5	-0.8846153846154	5.7	1.6310201750562	...................................((((((((((((...))))))))))))	100	18.27	0.9835677	0.3815937225	0	0	1.0	1
Streptomyces avermitilis *SAMPLED*	889912	+	TGAGGCAGGGGCAGACGACCACCAAGCCTCACCTCGTCCGCCGCAGTCCCGCGCGGTCGAAGTCGTCACTGGGACGGTCAGGGGCGCTAACTTGCAGCCG	ACCTCGTCCGCCGCAGTCCCGCGCGGTCGAAGT	CAAGCCTC	CGTCACTG	-5.499999999999999	-0.1666666666666666	-1.820901125677056	21	((.(((.((((.((......)))))).))).))	33	8	11	5	2	3	4	1	33	8	11	5	2	3	4	1	-6.700000000000001	-2.2	-1.0	-13.8	-0.4181818181818182	3.9	1.0327430546020182	.............................((.(((.((((.((......)))))).))).))	0	0.0	0.0	0.061663524	0	0	0.3969969970994885	0
Streptomyces avermitilis	890972	+	CCAAGCTGCGCGAAGGCATGCTCACCACCAACTGACCCCACTCGTTCGCAACACACCGGCGGCGCTCCGCACCCTGCGAGGGTGGGGAGCGCCGCCCGTTCATTCCAGCAG	CCCCACTCGTTCGCAACACACCGGCGGCGCTCCGCACCCTGCGAGGGTGGGG	CCAACTGA	AGCGCCGC	-30.1	-0.6688888888889	-2.7093196885156	100	((.((((((...)))))).))	45	5	19	4	2	2	11	1	45	5	19	4	2	2	11	1	-4.9	-2.2	0.6	-40.2	-0.8933333333333	5.7	1.0325822825571	......((((((((..(((((.......((..(((...)))..)))))))))))))))....	0	0.0	0.9035953	0.3550870375	0	0	1.0	1
Streptomyces avermitilis *SAMPLED*	890972	+	CAGAACCACTGCCGATTGCCGCGCCCGCCAGCCCGCGTCAGCAGCCTGATGGCTCGACGCCGCAGGCCACCCTGATGAGCCCCCCAACCTTCGGAGCCGC	GCCGATTGCCGCGCCCGCCAGCCCGCGTCAGCAGCCTGATGGCTCGACGCCGCAGGC	GAACCACT	CACCCTGA	-6.699999999999998	-0.2791666666666666	-1.5572620837847042	27	(((((.((((.....)))))))))	24	7	9	1	5	1	5	1	57	6	20	13	3	5	5	3	-7.899999999999999	-6.699999999999999	-0.6000000000000001	-21.0	-0.3684210526315789	4.9	1.1149724146558684	.....(((...(((.(((..((..((((...(((((....))))))))))).))).))))))	0	0.0	0.0	0.0225795284999999	0	0	0.1264875815481042	0
Streptomyces avermitilis	1071608	-	CGATGTCACCCAGGGCCAGAAGGGCCCGCAGGCGGAGAACATCACCCCCGCCTGAGCTGCATCGTGACGCCTGCCCCGCCTCCGGCGGGGCAGGCGTTCTGCGTACCGACG	CTGCCCCGCCTCCGGCGGGGCAG	CGTGACGC	GCGTTCTG	-22.0	-0.5365853658537	-2.2489420837847	95	((((((((((...))))))))))	41	5	18	2	3	2	13	1	46	5	19	5	4	1	15	4	-8.5	-6.9	-1.0	-36.0	-0.7826086956522	5.7	1.1085307422094	.......................................((((((((((...))))))))))	93	0.0	0.97249067	0.6313368075	1	0	1.0	1
Streptomyces avermitilis *SAMPLED*	1071608	-	GCAAGCACGGCCATGCGGCAGAGCGAGGGGGCACACCGAGCCGCCGCGCGCCAGCTCAACAGCGCTCCCAGGCCGCGCTGGCTGGGTCACAGGTATGAGA	CAGAGCGAGGGGGCACACCGAGCCGCCGCGCGCCAGCTCAACAGCGCTCCCAGGCCGCGCTG	CCATGCGG	GCTGGGTC	-6.699999999999999	-0.319047619047619	-1.820901125677056	27	((((((..(...)..))))))	21	5	7	4	6	1	6	2	62	5	20	19	3	5	6	4	-10.5	-4.2	-7.800000000000001	-23.500000000000004	-0.3790322580645162	5.7	1.2721292797638857	(((.(((.((((((.(...(((((((...)))...))))....).))))))....))).)))	0	0.0	0.94152075	0.087504073	1	0	0.1084979016582451	0
Streptomyces avermitilis	1169570	-	GTGTGGTGCGTCTGGAGGAGCCCGCCGCCATGGGAGCGTGATCCCCGTCCACCCATGCACAAAGGGGAGGTGACCGGAACTCCGGTCGCCTCCCCTTCTCCGTCTCCTCCG	GGAGGTGACCGGAACTCCGGTCGCCTCC	CACAAAGG	CCTTCTCC	-25.6	-0.7111111111111	-2.0823388885156	100	((((((((((((....))))))))))))	36	6	16	0	16	0	16	0	36	6	16	0	16	0	16	0	-6.6	-6.3	-1.3	-34.7	-0.9638888888889	3.5	1.2485825108006	..................................((((((((((((....))))))))))))	100	19.67	0.9843189	0.5684478850000001	0	0	1.0	1
Streptomyces avermitilis *SAMPLED*	1169570	-	GAGTCCTGAGACTCCGTCTCGGTCGGGGACAGGTTGCCCGTGTGGTCGTCTGGCAGCTCACCCTCCGCCGGGAGGTCCCCTCGGGTCCTGGGTCCCGTCT	CCGTCTCGGTCGGGGACAGGTTGCCCGTGTGGTCGTCTGGCAGCTCACCCTCCGCCGGGAGG	CTGAGACT	TCCCCTCG	-8.099999999999998	-0.5785714285714284	-2.335893125677056	35	(((((....)))))	14	6	5	0	5	0	5	0	62	6	23	12	2	4	7	4	-8.8	-3.3	-4.4	-28.7	-0.4629032258064516	4.1	1.0954420214456049	((.((((((.(((((...(((((((.(((....)).).)))))))....)))))))))))))	0	0.0	0.84534156	0.08059831	0	0	0.0842210146403164	0
Streptomyces avermitilis	1218515	+	CAAGGAGAGGGCGAAGGGCAGCTTCAGGCACTGACCGCGCCCCGCTCAGGGTGAAGGCCATGAGCGGAGCCGGCCTGCCACCTGAGCAGGCTCGTACGTCCGACAGCGCGC	CCGCGCCCCGCTCAGGGTGAAGGCCATGAGCGGAGCCGG	GGCACTGA	CCTGCCAC	-13.1	-0.3358974358974	-1.7689420837847	50	(((.((.(((((((.(((....))).))))))).)))))	39	6	15	5	3	3	7	1	39	6	15	5	3	3	7	1	-9.3	-5.7	-7.3	-23.4	-0.6	5.3	1.7184628834277	.......................(((.((.(((((((.(((....))).))))))).)))))	0	0.0	0.0	0.1204265635	0	0	0.3583004876361318	1
Streptomyces avermitilis *SAMPLED*	1218515	+	AGGCGCAGGCCATCATCTGTGCCCGCCGACGGGCCCAGAGCACTGCGAGAATGGCTGTGCACAGCAGCAAGCAGCAGGCTGACAGTGCGGGGTGGCTCGG	CGCAGGCCATCATCTGTGCCCGCCGACGGGCCCAGAGCACTGCG	AGG	AGAATGGC	-2.2999999999999994	-0.1642857142857142	-1.5961420837847042	7	(.(((....))).)	14	6	4	2	1	1	3	1	44	6	16	8	5	2	6	5	-9.1	-7.9	-1.9	-22.9	-0.5204545454545454	4.5	1.2092530097193126	(((((((.....((((.(((((....))))).)))))).)))))..................	0	0.0	0.0	0.03096690775	0	0	0.0552613783836923	0
Streptomyces avermitilis	1218515	+	CAAGGAGAGGGCGAAGGGCAGCTTCAGGCACTGACCGCGCCCCGCTCAGGGTGAAGGCCATGAGCGGAGCCGGCCTGCCACCTGAGCAGGCTCGTACGTCCGACAGCGCGC	CCGCGCCCCGCTCAGGGTGAAGGCCATGAGCGGAGCCGG	GGCACTGA	CCTGCCAC	-13.1	-0.3358974358974	-1.7689420837847	50	(((.((.(((((((.(((....))).))))))).)))))	39	6	15	5	3	3	7	1	39	6	15	5	3	3	7	1	-9.3	-5.7	-7.3	-23.4	-0.6	5.3	1.7184628834277	.......................(((.((.(((((((.(((....))).))))))).)))))	0	0.0	0.0	0.1204265635	0	0	0.3583004876361318	1
Streptomyces avermitilis *SAMPLED*	1218515	+	CTGAAGCGCGGGGCAGCTCGATCTCGTAGCAGGGAGGCGAGGCGAGGAGCCAGAGGAGCTCAGCAGTCCCGGGTGTGGTGCAACCGGGAGCGTGGTGCGA	GCAGGGAGGCGAGGCGAGGAGCCAGAGGAGCTCAGCAGTCCCGGGT	ATCTCGTA	GTGGTGCA	-9.8	-0.4260869565217	-1.7129011256771	34	...	23	5	9	2	6	1	6	1	23	5	9	2	6	1	6	1	-9.6	-9.0	-4.5	-12.5	-0.5434782608696	5.7	1.7413663845838	.((.((((.((..(((..............)))..))..))))..))...............	0	0.0	0.8037747	0.0541313362499999	1	0	0.2250701992151156	0
Streptomyces avermitilis	1219206	+	GCAGGTGGGAAGCGAGGCCGCTGGTATCGCTGGTAGGGCGCGTCCGAAGATGCCGGACGCGGGTGGGGGCGCACCGATTGCTGGTGCGCCCCCACCCGTGTGTGCGTAGTC	GGGGGCGCACCGATTGCTGGTGCGCCCCC	ACGCGGGT	ACCCGTGT	-26.8	-0.5469387755102	-1.7129011256771	100	((((((((((((.....))))))))))))	49	7	21	2	1	1	20	1	49	7	21	2	1	1	20	1	-7.4	-2.2	-4.7	-46.1	-0.9408163265306	5.1	1.118738846982	.................................((((((((((((.....))))))))))))	0	0.0	0.91249025	0.3408355925	1	0	1.0	1
Streptomyces avermitilis *SAMPLED*	1219206	+	GGGTGTGTGTAGATCCCAAGAGGGGTCCGCTCGTAAGGTAGTGCGGTGGCCACGTCCGCGGACGGCGGCACGCCCTGTCACCGTCACCGGGGGGTGGGTC	GGGGTCCGCTCGTAAGGTAGTGCGGTGGCCACGTCCGCGGACGGCGGCACGCC	TCCCAAGA	CTGTCACC	-8.2	-0.7454545454545454	-2.191413125677056	35	((((...))))	11	5	4	0	4	0	4	0	53	6	17	15	2	5	6	4	-7.1	-3.3	-1.0	-20.200000000000003	-0.3811320754716981	4.0	1.044695763573599	.........((.((((((.(((..((..((((....).)))..))....))))))).)).))	0	0.0	0.90849197	0.08323396	1	0	0.2249758800436912	0
Streptomyces avermitilis	1219237	-	GTCCAAGGAAAGACGCCCCGCTTCCTGCGGGGAAATGCAGGTGCAAGCCCTGCCCGGCGCTCCACCACAACCCCACCCCGGTCATCCGGGGTGGGGTTCCTGCGTTGTGGA	CCCACCCCGGTCATCCGGGGTGGG	ACCACAAC	GTTCCTGC	-23.7	-0.79	-1.8673468885156	100	((((((((((....))))))))))	30	6	13	0	13	0	13	0	30	6	13	0	13	0	13	0	-7.2	-6.4	-2.3	-28.8	-0.96	4.1	1.3037436422337	......................................((((((((((....))))))))))	82	16.01	0.98613703	0.5471669699999999	1	0	1.0	1
Streptomyces avermitilis *SAMPLED*	1219237	-	CATGCGTCACAACACACCCAGGTGGGAAGGGAGGGGGGTGAAAGCTCACCGGAACGGGCCAGTCCCACCAGGGCTTCCCCAAAGGTTTCTCGCGTGGGTG	CCAGGTGGGAAGGGAGGGGGGTGAAAGCTCACCGGAACGGGCCAGTCCCACCAGG	CAACACAC	GCTTCCCC	-2.6	-0.3249999999999999	-2.011413125677056	9	((....))	8	6	2	0	2	0	2	0	55	6	17	17	2	4	7	4	-8.5	-3.3	-1.7999999999999998	-24.700000000000003	-0.4490909090909091	5.1	1.0324986260297448	((.(((((((..((..(..(((((....)))))....)...))..))))))).)).......	0	0.0	0.50801075	0.04758655325	1	0	0.0865769477315089	0
Streptomyces avermitilis	1258908	-	CCTACATCCGGCCTTAACCCCCTCCTGGCGGCCTGACTCCACTGCACCGGCAGCATCCCGGCCCGGCCGGGAAGGCATGGGTGGCCCTGCCCATGCCTTCCCGGCCAGGAG	GGGAAGGCATGGGTGGCCCTGCCCATGCCTTCCC	GCCCGGCC	GGCCAGGA	-22.0	-0.6111111111111	-1.4992947225231	95	(((((((((((((((....)))))))))))))))	36	6	16	0	16	0	16	0	36	8	15	0	15	0	15	0	-10.4	-9.0	-11.4	-30.8	-0.8555555555556	4.7	7.404941463729	............................((((((((((((((......))))))))))))))	39	0.0	0.8882302	0.0653631995	1	0	1.0	1
Streptomyces avermitilis *SAMPLED*	1258908	-	TCGTGGGACTGCCCCTGGCGGGGCCATCATCCCCTCCGCTCCATCCCCCTGCACGGGATATGCATCCTGCCCCCCAACCCCATCACACCAGGCAGGCCCC	TGCCCCTGGCGGGGCCATCATCCCCTCCGCTCCATCCCCCTGCACGGGATATGCA	CGTGGGAC	TCCTGCCC	-1.4	-0.0933333333333333	-2.491413125677056	4	((((.......))))	15	9	4	0	4	0	4	0	55	25	13	6	3	2	6	4	-9.9	-5.5	-8.6	-15.599999999999998	-0.2836363636363636	6.2	1.7693672293413345	..(((.((((((((((.......................)))))).))))....))).....	0	0.0	0.6575114	0.2643762275	1	0	0.2979536424507421	0
Streptomyces avermitilis	1261201	-	GCGGCCTGCCCACCGACGTCTGACATGCCATGAGGCGGGGCTCGTACCTGTCGGCCCCGGCACGATGAACGCTTTCGTCGCAGCGTGCCGTCCTTCGCCGTGGCCGACCGC	CATGAGGCGGGGCTCGTACCTGTCGGCCCCGGCACGATGAACGCTTTCGTCGCAGCGTG	TGACATGC	CCGTCCTT	-2.3	-0.2555555555555555	-1.7593468885155836	7	(((...)))	9	5	3	0	3	0	3	0	59	6	20	15	4	4	5	4	-6.500000000000001	-4.9	-4.299999999999999	-20.6	-0.3491525423728814	2.7	1.540393141052876	((((..(((((((((((...(((((....)))))..))))..)))....))))..))))...	51	0.0	0.9035869	0.190387555	0	0	0.061208556011902	1
Streptomyces avermitilis *SAMPLED*	1261201	-	ACGATGCCGCCTTTGAGTTCCGCGCCGTCTGATTGGCACGTCCTCTGCCGGACGTGTTGACCCGGACTTCCCGCTCCGACCTCGCTTCAGCCGGGTCTCC	CGATGCCGCCTTTGAGTTCCGCGCCGTCTGATTGGCACGTCCTCTGCCGGACGTGTTG	A	ACCCGGAC	-6.1	-0.38125	-3.0171196885156	18	((((((((((......))))))))))	16	8	5	0	5	0	5	0	50	8	14	16	2	4	4	5	-6.9	-1.4	-2.6	-13.7	-0.274	4.3	1.042279492895	.((((((..((...(((...((.((((......)))).))..)))....))..))))))...	0	0.0	0.53937006	0.03233160075	0	0	0.3789791957100671	0
Streptomyces avermitilis	1341402	-	CATCGTGGACCTGATCCTGTTCGCGGTTTTCATGGCCGTGGCCGCGTCCAACGGTGGTTTCGCCTGGTACGTCGGAGGCTGATCGCCCGGCGTTTCGTGCTGCGCCGTGGT	GCCGTGGCCGCGTCCAACGGTGGTTTCGCCTGGTACGTCGGAGGCTGATCGCCCGGC	TTTTCATG	GTTTCGTG	-3.6	-0.5142857142857142	-2.834027532773376	13	((...))	7	5	2	0	2	0	2	0	57	5	18	18	4	5	4	5	-4.300000000000001	-9.1	-4.9	-24.1	-0.4228070175438596	5.7	5.152903368966854	....((((.(((.((.(((.(((..(((...))).....))).))).)).....))))))).	54	0.0	0.0	0.10963122475	0	0	0.1388505184681914	1
Streptomyces avermitilis *SAMPLED*	1341402	-	CACCGGCGGGTTTGTCGGGCCTGGCGTCGTGGTGCCCGGTTGCCCCGCGATTTGCGTGGGTGTGGCGCGTCACCGATGCATGATGCGGCCTTGCGGTTTG	GCGTCGTGGTGCCCGGTTGCCCCGCGATTTGCGTGGGTGTGGCGCGTCACCGATGC	CGGGCCTG	ATGATGCG	-5.499999999999999	-0.423076923076923	-2.094213125677056	21	(((((...)))))	13	5	5	0	5	0	5	0	56	7	19	13	5	4	6	3	-7.6	-6.199999999999999	-1.9	-28.6	-0.5107142857142857	4.3	1.1933029471320276	......((((((((..((...((..(((((((.....)))))).)..))))..))).)))))	0	0.0	0.0	0.2316711975	1	0	0.1011283475063142	0
Streptomyces avermitilis	1372349	+	TCGACGCGAACGACCTCATCGCCTGCGTCCGACGCTGGCTGTCCGCCTGAAGCAGCACGGCCTCCGGACCACCCGCACCTCCGGAGGCCGTGCGTCTTCCCCAGCCCGGCG	GCACGGCCTCCGGACCACCCGCACCTCCGGAGGCCGTGC	CTGAAGCA	GTCTTCCC	-18.4	-0.3607843137255	-1.4992947225231	77	((((((((((((((...........))))))))))))))	51	13	18	4	4	1	14	2	51	13	18	4	4	1	14	2	-10.7	-5.4	-2.7	-33.8	-0.6627450980392	6.2	1.0425045644169	.......................((((((((((((((...........))))))))))))))	69	0.0	0.8833544	0.11475671	1	0	0.9999999999956276	1
Streptomyces avermitilis *SAMPLED*	1372349	+	CCACCGGAGAGTCGCGGCCAGGCACGCGCCGACCCTTGAGCCTCCCGGGCCCGCGTCCCAGGCACCGGCGCAGGCCGCGCCGGACCGGAGCCGCCCTTGC	GCACGCGCCGACCCTTGAGCCTCCCGGGCCCGCGTCCCAGGCACCGGCGCAGGCCGCGC	GCGGCCAG	CGGACCGG	-13.1	-0.6894736842105	-1.4992947225231	50	((((.....))))	19	7	7	0	7	0	7	0	51	7	17	12	2	6	4	2	-11.5	-3.3	-7.7	-18.0	-0.3529411764706	4.9	1.1202041858062	((.((.(((..(((....((((...(((......))).))))...)).)..))))).))...	0	0.0	0.73180455	0.052205719	1	0	0.2542958445219486	0
Streptomyces avermitilis	1375965	+	AAGATCATCACCACGCTGCGTGCGGGACTGCTCAGCGAGTGCACGGGCTGACCCCGAGCACGGCCGTGGGGCCGCGGTCCGGTGGACCGCGGCCCCACTGCGTTGCCCGGG	TCAGCGAGTGCACGGGCTGACCCCGAGCACGGCCGTGGGGCCGCGGTCCGGTGGACCGCGG	GGGACTGC	CCCCACTG	-29.0	-0.6590909090909	-2.2489420837847	100	(((((((((...)))))))))	44	5	19	3	3	2	15	1	44	5	19	3	3	2	15	1	-12.9	-4.6	-12.7	-38.4	-0.8727272727273	5.7	1.9026220845416	((.(((.((.(((((((((.(((((.((...))..)))))...)))))).))).))))))).	0	0.0	0.8040265	0.13539848275	1	0	1.0	1
Streptomyces avermitilis *SAMPLED*	1375965	+	CAGGCGGGTCCGGCTGTGGGACGCACGCCGCCCGTGGCCATGGGCAAGGATCGCTGACTCGCGTGCTGCCGGTGCTGCCATCGTTGACAAGCCCCACTTG	GTGGCCATGGGCAAGGATCGCTGACTCGCGTGCTGCCGGTGCTGCCAT	CGCCGCCC	CGTTGACA	0.1000000000000003	0.01	-2.011413125677056	1	(((....)))	10	6	3	0	3	0	3	0	48	8	17	8	5	4	5	2	-5.800000000000001	-6.8	-1.1999999999999995	-20.2	-0.4208333333333333	4.0	1.4153764571720888	............((((((((.((((.(.(.(((......)))).))))).)))..)))))..	0	0.0	0.0	0.04366452975	0	0	0.0823715528086582	0
Streptomyces avermitilis	1415323	-	CGGGGTCAACGTGACCTCCGCCAACACCCCGTCCACCGGACGCTGACGCTCCACCGGAGGCTGACGCACCAGGGGCCCCGCCGTACGGCGGGGCCCCTTCCGGTCGGCCGG	GGGCCCCGCCGTACGGCGGGGCCC	CGCACCAG	CTTCCGGT	-24.2	-0.8642857142857	-2.3358931256771	100	((((((((((....))))))))))	28	6	12	0	12	0	12	0	28	6	12	0	12	0	12	0	-9.4	-8.7	-5.0	-30.8	-1.1	3.6	2.0554412939697	......................................((((((((((....))))))))))	0	0.0	0.9701189	0.5198676575	1	0	1.0	1
Streptomyces avermitilis *SAMPLED*	1415323	-	CGCACCTGACACACGCTCGCCGTCCACCTGCGGGGCCCGCCGTCCCGCCACCCCCCCCCCGTCGACACGCTCGTACCGTACGTCGGGGACCGGGGCCGGT	CGGGGCCCGCCGTCCCGCCACCCCCCCCCCGTCGACACGCTCGTACCGTACGTCGGGGACCG	TCCACCTG	GGGCCGGT	-5.9	-0.6555555555555554	-1.5199372837847045	23	(((...)))	9	5	3	0	3	0	3	0	62	23	14	13	3	4	4	2	-13.2	-5.699999999999999	-7.0	-13.1	-0.2112903225806451	6.2	1.1078684836818553	(((..((((.(((..((..((.....................))..)).))).))))..)))	0	0.0	0.0	0.204257855	1	0	0.1218749275634245	0
Streptomyces avermitilis	1426141	+	GACCTGCTGGACCACACCGCGCACTACACGTTCGACACCGTCTGACGGCCGAGGCGCTCGAGGTCCCGGCGGCCACTCGTGGGAGGCCGCCGGGGTCGTGATCCAGGGCCG	CCCGGCGGCCACTCGTGGGAGGCCGCCGGG	CTCGAGGT	GTCGTGAT	-18.2	-0.5055555555556	-2.0942131256771	76	((((((((((.((....)).))))))))))	36	6	15	2	13	1	13	1	36	6	13	6	1	2	10	2	-6.3	-1.7	-3.4	-30.0	-0.8333333333333	3.9	1.0918917009696	................................((((((((((.((....)).))))))))))	0	0.0	0.8311916	0.2886057274999999	1	0	1.0	1
Streptomyces avermitilis *SAMPLED*	1426141	+	TACGAGCGCAGCGCTCCGACGGGGGGTGGGCCGTCGGCTTCAGCCGTCGATGGACGGACGGGCCGGCCAGCACGACGTACACAGGACGCGTGGTCACACC	GCGCAGCGCTCCGACGGGGGGTGGGCCGTCGGCTTCAGCCGTCGATGGACGGACGGGCCGGC	TACGA	CAGCACGA	-6.299999999999997	-0.1799999999999999	-1.499294722523136	25	(((((((.(..(((((....)))))..))))))))	35	6	13	5	7	2	7	2	62	5	21	17	2	7	4	5	-8.3	-3.4	-0.8999999999999999	-22.5	-0.3629032258064515	5.7	1.0238102282613728	((.(.((.(((((.(((.((.((((((...))).))).)).))).....)))).).)).)))	0	0.0	0.8934196	0.048565552	1	0	0.1232276803127191	0
Streptomyces avermitilis	1512035	+	CACGGAGCCGGGTGGTGCTCGGAGCGAGTCCCCGTTGGTACGGGCAGCACGAAACGGGCACCCGTCGGCCGGTCCGCGCCCCGCGGACCGGCCTCGGCCTGTGACCGTGGC	CCCCGTTGGTACGGGCAGCACGAAACGGGCACCCGTCGGCCGGTCCGCGCCCCGCGGACCGG	GAGCGAGT	CCTCGGCC	-22.6	-0.6277777777778	-1.9142131256771	100	((((((((((...))))))))))	36	5	15	3	3	1	12	2	36	7	14	3	3	1	11	2	-7.6	-5.7	-10.9	-29.8	-0.8277777777778	3.6	7.5607288117664	((((((.((..(((((.((.((..((((....))))))))..)))))..))..))))...))	0	0.0	0.7435052	0.1272029275	1	0	1.0	1
Streptomyces avermitilis *SAMPLED*	1512035	+	TACGCCGACTCGTACCGGGGTGAAGGCCGTGCGGTGAAGGGACACGCACCACCGGTTCCCTGGGCCGGAGTTCCGCCCTACGCCACACACCCTAGACCGG	TCGTACCGGGGTGAAGGCCGTGCGGTGAAGGGACACGCACCACCGGTTCCCTGGGCCGG	ACGCCGAC	AGTTCCGC	-7.899999999999999	-0.4647058823529411	-2.011413125677056	34	(((((((...)))))))	17	5	7	0	7	0	7	0	59	8	18	17	3	4	6	4	-8.0	-3.9	-4.4	-26.700000000000003	-0.4525423728813559	4.7	1.173432687269067	...(((..((((((....((..(((((((......)).)))))..))....))))))..)))	0	0.0	0.8466821	0.10469484925	1	0	0.2174771440472581	0
Streptomyces avermitilis	1524291	-	GGCGTGCCTTTTCGGGATCAGCCCGGACCCGGGCTGATCCCCGGACGCACGCGATGGCACCGCACGGGACCGGCCGCCGACAGGTGCGGCCGGTCAGTGTGCCCGCGGGGC	CCGGACGCACGCGATGGCACCGCACGGGACCGGCCGCCGACAGGTGCGGCCGG	GCTGATCC	TCAGTGTG	-15.6	-0.5571428571429	-1.9142131256771	62	((((((((........))))))))	28	10	10	0	10	0	10	0	28	7	11	1	10	1	10	1	-8.9	-7.9	-7.6	-21.6	-0.7714285714286	4.0	3.6322612083067	.......((((.(((((.(..((((...((.((....)))).))))...)))))).))))..	0	0.0	0.9899805	0.18200269775	1	0	0.8812014060630281	1
Streptomyces avermitilis *SAMPLED*	1524291	-	CGCGACGGGTTGTTCGGCGCATGAGGCAGGTGTCGTGCGTGTGGGCGATCGAGGGATCCCGCACAGATTGACACGCGCGTGCGAGACGCCCGCGCTGGGT	TGTCGTGCGTGTGGGCGATCGAGGGATCCCGCACAGATTGACACGCGCGTGCGAGA	GAGGCAGG	CGCCCGCG	-0.1999999999999993	-0.0142857142857142	-1.499294722523136	1	.(.(((....))).).	14	6	4	2	1	1	3	1	56	6	17	18	1	4	6	5	-11.6	-2.4	-7.300000000000001	-26.3	-0.4696428571428571	2.7	1.0690132889614243	(.(((..((((((..(((((..((....)).....)))))...))))))..))).)......	0	0.0	0.72350407	0.0432569387499999	1	0	0.0484085020706723	0
Streptomyces avermitilis	1533962	-	CGGCAGCGCACGGGCGTGAGGGGCCCGCCGTCGACGTCCACCGTCACCGTCCACACCGTCCACCGTCGCGGTCCATCAGGGGTGGTCGCCGGGTTCGAGGCGTAGCGATGT	GGCGTGAGGGGCCCGCCGTCGACGTCCACCGTCACCGTCCACACCGTCCACCGTCGCGGT	AGCGCACG	CCATCAGG	-6.8	-0.6181818181818182	-1.6609420837847042	28	((((...))))	11	5	4	0	4	0	4	0	60	13	17	15	1	6	5	2	-7.9	-2.4	-1.7999999999999998	-16.9	-0.2816666666666666	5.6	1.0274551092148254	..(.(((((.(((..((..((.((((...........)))).))..))..).)).))))).)	0	0.0	0.0	0.12516123	1	0	0.1948878994155809	1
Streptomyces avermitilis *SAMPLED*	1533962	-	CGATCCACGAGTCACGGTCGCGGACCCGCACCCATGGGGTGATAGTCCGTCGGTTCCGTACGGCGTGCCCACCGTCGCGCGTCGGTGTTCCCACGGTCGG	CCGCACCCATGGGGTGATAGTCCGTCGGTTCCGTACGGCGTGCCCACCGTCGCGCGTCGG	TCGCGGAC	TGTTCCCA	-3.6999999999999993	-0.2642857142857142	-3.017119688515584	13	(((.(....).)))	14	6	4	2	3	1	3	1	60	10	19	14	3	5	5	3	-6.4	-5.699999999999999	-4.199999999999999	-18.700000000000003	-0.3116666666666667	3.2	1.7584319778523154	(((.((.(.(((((((...(..(((((........)))))..).)))).))).).)))))..	43	0.0	0.0	0.1479704825	1	0	0.1260828842229249	0
Streptomyces avermitilis	1614249	+	CGGTCCACGGCGGGGCGAACCGGCACCGCTGGAGGTACGCGACGTAAGGGCACGGCCGGTGCTGTGAGGGGTACGGCCATGCGGGGCGCCGTACCCCTTGCCCGGACGGTC	AGGGCACGGCCGGTGCTGTGAGGGGTACGGCCATGCGGGGCGCCGTACCCCT	GCGACGTA	TGCCCGGA	-12.8	-0.3368421052632	-1.4992947225231	48	(((((((((((..........)))))))))))	38	12	14	0	14	0	14	0	38	9	13	5	1	2	11	2	-11.6	-3.5	-7.5	-25.7	-0.6763157894737	4.5	1.1173854556561	..........((((...(..(((((((.((...(((...)))...)).)))))))..)))))	0	0.0	0.7802344	0.11444268375	1	0	0.8175872508870353	1
Streptomyces avermitilis *SAMPLED*	1614249	+	TTCGACGCGCGTAGGACCGACCTGTTAAACGTGGGTGACGGTGAACACCGCCGTGGGCGGGCGGCGCTGGTGGCATGTGCCCGGCCCGCGGGGGACACGT	CGTGGGTGACGGTGAACACCGCCGTGGGCGGGCGGCGCTGGTGGCATGTGCCCGGCCCGCG	CTGTTAAA	GGGGACAC	-10.5	-0.8076923076923	-1.5199372837847	37	(((((((((((((.(((...))).).))))).)))))))	13	5	5	0	5	0	5	0	44	10	13	10	3	3	4	5	-12.2	-5.7	-6.8	-13.9	-0.3159090909091	4.5	1.1752321951048	(((((((..(((.(.(((..((((..((((.....))))..)))).))).))))))))))).	0	0.0	0.0	0.07386769425	1	0	0.1822592272923377	0
Streptomyces avermitilis	1630695	-	CATCGGCGTGCTGCTCCTGGGCCTGCTCGGCACGGGTGTGCTCAGCTGAGTCCGTCCGCGGTACGAGAATCGGCGTCCGTTCCGCGGGCGCCGATTCTCATTTTCAGACCC	GAGTCCGTCCGCGGTACGAGAATCGGCGTCCGTTCCGCGGGCGCCGATTC	GCTCAGCT	TCATTTTC	-23.0	-0.6571428571429	-3.0439795327734	100	((((((((((((((...))))))))))))))	35	5	16	0	16	0	16	0	35	5	16	0	16	0	16	0	-2.6	-6.9	-0.4	-29.3	-0.8371428571429	5.7	2.0128864629802	............((((((((((((((.(((.((.......))))).)))))))))..)))))	85	18.92	0.9236162	0.129913763	1	1	1.0	1
Streptomyces avermitilis *SAMPLED*	1630695	-	GGCTTATGACAGGCTGTTAGCTTTTCATCGCCTGCCGGGGAGATCCACCCGCGCGGGGGGCGCGGCAATCGGGCTCCTGTGTCCGGCAGCTGCGGCATGC	CTGTTAGCTTTTCATCGCCTGCCGGGGAGATCCACCCGCGCGGGGGGCGCGG	ATGACAGG	CAATCGGG	-10.8	-0.6352941176471	-1.6609420837847	39	((((((.....))))))	17	7	6	0	6	0	6	0	52	10	17	10	4	2	9	7	-8.7	-6.0	-4.0	-20.1	-0.3865384615385	3.2	1.2864722223293	..........((((..((((.......(((((((((........)))).)))))))))))))	47	0.0	0.0	0.139436556	1	0	0.1434427372020991	0
Streptomyces avermitilis	1630695	-	CATCGGCGTGCTGCTCCTGGGCCTGCTCGGCACGGGTGTGCTCAGCTGAGTCCGTCCGCGGTACGAGAATCGGCGTCCGTTCCGCGGGCGCCGATTCTCATTTTCAGACCC	GAGTCCGTCCGCGGTACGAGAATCGGCGTCCGTTCCGCGGGCGCCGATTC	GCTCAGCT	TCATTTTC	-23.0	-0.6571428571429	-3.0439795327734	100	((((((((((((((...))))))))))))))	35	5	16	0	16	0	16	0	35	5	16	0	16	0	16	0	-2.6	-6.9	-0.4	-29.3	-0.8371428571429	5.7	2.0128864629802	............((((((((((((((.(((.((.......))))).)))))))))..)))))	85	18.92	0.82942724	0.129913763	1	1	1.0	1
Streptomyces avermitilis *SAMPLED*	1630695	-	TCCCGGCTCCGGCACAATGATCCCTTATCGCTGGCACGCGCGGCGTTCATTCTCCCCCGCCTTCCGGCCGCGCCGCCTCGGGCTCCCGCTCAGGGGTTTC	CGCTGGCACGCGCGGCGTTCATTCTCCCCCGCCTTCCGGCCGCG	TCCCTTAT	CCGCCTCG	-2.6	-0.3249999999999999	-1.5572620837847042	9	((....))	8	6	2	0	2	0	2	0	44	14	12	8	3	3	4	3	-9.6	-5.8	1.5	-14.4	-0.3272727272727272	5.7	1.0132862329528431	...............(((.(((.((...((((............))))...))))))))...	0	0.0	0.0	0.2905166899999999	1	0	0.0727997209765383	0
Streptomyces avermitilis	1675986	+	CGGTAGCTCGCTGGGCTCATAACCCAGAGGTCGCAGGTTCAAATCCTGTCCCCGCTACTGAAACCTGAGGGGCCAGCACGGTGTGCTGGCCCCTCAGGCATGTCCGGCCCC	GGGCCAGCACGGTGTGCTGGCCC	AACCTGAG	CTCAGGCA	-17.1	-0.4170731707317	-1.4992947225231	70	((((((((((...))))))))))	41	5	17	4	1	1	16	2	47	5	18	8	2	1	16	5	-12.6	-2.2	-4.2	-35.0	-0.7446808510638	5.7	1.0088676063637	.......................................((((((((((...))))))))))	0	0.0	0.98765254	0.9828414625	0	0	1.0	1
Streptomyces avermitilis *SAMPLED*	1675986	+	AGTAGCCAACGCACTGACCGGGCAAATGGGCCCTGAAATGCAGGCGTCTGCGGCCTCGGAGGCTAATCTGGCCAGGAACCAGGGGCTGACAGGCCTACGC	GCACTGACCGGGCAAATGGGCCCTGAAATGCAGGCGTCTGCGGCCTCGGAGGC	TAGCCAAC	TAATCTGG	-6.8	-0.6181818181818182	-2.621839688515584	28	((((...))))	11	5	4	0	4	0	4	0	53	7	18	12	2	3	7	4	-6.300000000000001	-3.4	-3.9	-20.4	-0.3849056603773584	4.3	1.2413010602875614	.........((.((..((((((....((((((((.....)))).))))...))).)))))))	47	0.0	0.0	0.0980442615	1	0	0.2643938125175551	0
Streptomyces avermitilis	1815118	+	TCGGTGGCGGAGGCCCTGTTCCTGCGCAACTACGCGGCGGTCTGAGCCAGTCTGCCCACAGCAGAGGGCCCTCCCCCACCGGGCGATGGCCCTCTACGTTCGCCTCATGCA	AGAGGGCCCTCCCCCACCGGGCGATGGCCCTCT	CCCACAGC	ACGTTCGC	-13.6	-0.5037037037037	-2.8010203327734	52	((((((((.((.(((...))).)).))))))))	27	5	10	4	5	2	5	1	27	6	10	3	5	2	5	1	-5.0	-10.0	-5.4	-16.0	-0.5925925925926	4.7	7.9334416698435	.............................((((((((.(((((....))).)).))))))))	74	0.0	0.89393747	0.33521247	0	0	0.7573126087887735	1
Streptomyces avermitilis *SAMPLED*	1815118	+	CCGCGCTGCCAATGCGGACCCCGCAAGCCTGCACCGTCCCCTCGGCGGGCAGCCGTCCAGCCTCAGTGCGGGCTTCGGGCTCGGCACCCGCGGCCCAGCC	CGGGCAGCCGTCCAGCCTCAGTGCGGGCTTCGGGCTCGGCACCCG	CCCCTCGG	CGGCCCAG	-5.9	-0.6555555555555554	-1.499294722523136	23	(((...)))	9	5	3	0	3	0	3	0	45	8	16	7	4	3	5	2	-11.1	-9.0	-6.199999999999999	-20.9	-0.4644444444444444	5.300000000000001	1.845747803518246	.................((((..((((((((((((......)))))..))))..))).))))	0	0.0	0.0	0.05697455275	1	0	0.058317695609456	0
Streptomyces avermitilis	1817108	-	AGCCTGGCCGTGGACGACAACGCCCTGGGACGGAAAGGCTGACGGGATCCGATGGTCGCGGCGCCGGTGCCCCGGGGACGGGGGCACCGGCGCCGCGGCGTGTCGGACACG	CCGGTGCCCCGGGGACGGGGGCACCGG	TCGCGGCG	CGCCGCGG	-36.5	-0.8111111111111	-2.1914131256771	100	((((((((((.(...).))))))))))	45	5	20	2	19	1	19	1	45	6	20	1	19	1	19	1	-8.1	-6.4	-10.4	-49.7	-1.1044444444444	0.2	8.9393268193025	...................................(((((((((((....).))))))))))	0	0.0	0.82988715	0.1212175925	1	0	1.0	1
Streptomyces avermitilis *SAMPLED*	1817108	-	ATGGGCACTCGGCACGGAAACACGAACGCCCCGCCCGACACGCGATCGCCTGACGCACGGGGCGGCGGGGCGGTCGATGGTGTGCGGAGTGGCGCGAGGG	CGCCCCGCCCGACACGCGATCGCCTGACGCACGGGGCG	AACACGAA	GCGGGGCG	-12.5	-0.3289473684211	-1.4992947225231	47	(((((((..((.((.((....)).)).))..)))))))	38	6	13	8	7	3	7	2	38	6	13	8	7	3	7	2	-14.4	-9.1	-2.8	-19.5	-0.5131578947368	3.6	1.0517439621726	........................(((((((..((.((.((....)).)).))..)))))))	0	0.0	0.0	0.0969682877499999	1	0	0.1297667630762266	0
Streptomyces avermitilis	1824727	-	GTCGTCCCGCAGCTCACCGACGAGGTCAAGACCCGCAAGGGCTGACCGCATCGGCTGCTCCGAGGCCCCTGCGACCGTCACGGTCGCAGGGGCCTCGTCCCATGCCGGGAG	GACCCGCAAGGGCTGACCGCATCGGCTGCTCCGAGGCCCCTGCGACCGTC	GAGGTCAA	ACGGTCGC	-26.6	-0.5659574468085	-2.2489420837847	100	((...))	47	5	19	6	2	1	17	3	47	5	19	6	2	1	17	3	-12.1	-2.1	-9.1	-38.2	-0.8127659574468	5.7	1.0950241001822	.(((.((((.(((((.......((((.....))))))))).))))...)))...........	0	15.55	0.8914958	0.2739698725	1	0	1.0	1
Streptomyces avermitilis *SAMPLED*	1824727	-	CCCGCGATCCTCGCGCGACTCAATCGCTGCTCGGCCCACCCGGCGCGCTGGCAATGCAGGACCGCTCTCGATCGCGGGCTGTCCCAGCCCCAGCGGCCTC	GGCGCGCTGGCAATGCAGGACCGCTCTCGATCGCGGGCTGTCCCAGCCC	GCCCACCC	CAGCGGCC	-11.4	-0.76	-1.4992947225231	41	((((((...))))))	15	5	6	0	6	0	6	0	49	10	15	11	2	3	5	4	-11.7	-3.3	-5.2	-18.1	-0.369387755102	4.2	1.0370919363122	.............((...(((((....((((..((((........)))).)))).)))))))	0	0.0	0.7284082	0.0469104345	1	0	0.2106563003612518	0
Streptomyces avermitilis	1830643	-	GCGCTCAAGGAGGAGATGGCCCGGTAGTCACAGCCACCCGCCTCGATGCATAGATATGCGATCACTCGAAAAGTCATTGACGCTCGGGTGGTCGCATTTCTATGCTCTGCG	ATAGATATGCGATCACTCGAAAAGTCATTGACGCTCGGGTGGTCGCATTTCTAT	CTCGATGC	GCTCTGCG	-9.2	-0.1916666666667	-2.8535083327734	31	(((((.((((((((((((((...(((...)))..)))))))))))))).)))))	48	5	19	7	2	2	14	3	48	5	19	7	2	2	14	3	-6.0	-2.4	-9.2	-25.1	-0.5229166666667	5.7	2.4096562403815	........(((((.((((((((((((((...(((...)))..)))))))))))))).)))))	57	0.0	0.87942624	0.2829538525	0	1	0.999999999999626	1
Streptomyces avermitilis *SAMPLED*	1830643	-	CAGAGGGGAATGCCTCGGATGAGATATAAGAGTTCGAATCGGTCCCTTGCTCCCTTAGGACAATCGCGGCGCGGCATCTCATATGGATCAGGACAATACA	GCCTCGGATGAGATATAAGAGTTCGAATCGGTCCCTTGCTCCCTTAGGACAATCGCGGC	AGGGGAAT	GCGGCATC	-1.2999999999999998	-0.2599999999999999	-1.5339340837847042	4	(...)	5	5	1	0	1	0	1	0	59	7	16	22	3	5	4	4	-10.2	-6.699999999999999	-1.7000000000000002	-10.2	-0.1728813559322033	5.3	1.0656627774901748	(((.(((.((...((...((((..((.....))....))))...))...)).))).)))...	0	0.0	0.0	0.1671355825	1	0	0.0358128938581443	0
Streptomyces avermitilis	1844174	-	CGGCCCTCGTCCTCACCGGCTCGGCTCTCCGTCGCGAAAAAGCGCGACAGATCCGTGCCGCACGTCCCGTCGGCCCCCTCCGGGGCCGGCGGGGCGCCTGTCTCCCAGTCG	CCGTCGGCCCCCTCCGGGGCCGGCGG	CGCACGTC	GGCGCCTG	-15.2	-0.3619047619048	-1.9799059256771	60	(((((((((((....)))))))))))	42	6	18	2	3	1	15	2	42	6	18	2	3	1	15	2	-7.3	-4.6	-1.0	-35.0	-0.8333333333333	4.7	1.0711265314298	....................................(((((((((((....)))))))))))	0	0.0	0.9561538	0.441200885	1	0	1.0	1
Streptomyces avermitilis *SAMPLED*	1844174	-	TCACCCAGTCGGGCTCCGCCGTCGCGGGAGGGCGTCCCTGCCCCCGCTCCTCGCCGATCCGGCCGTCGTCACAACTCTCACAGTCAGGCGACTCGTCCGT	GTCGGGCTCCGCCGTCGCGGGAGGGCGTCCCTGCCCCCGCTCCTCGCCGATCCGGC	TCACCCA	CGTCGTCA	-8.2	-0.7454545454545454	-1.855893125677056	35	((((...))))	11	5	4	0	4	0	4	0	56	6	20	12	6	5	6	2	-6.4	-6.4	-0.7000000000000002	-24.5	-0.4375	5.3	1.1989876063966194	......((((((.((.((.(..(((((..((((....)))))))))..)..)).))))))))	0	0.0	0.8348157	0.117283075	1	0	0.111023810743078	0
Streptomyces avermitilis	1924151	+	GACCGAGTTGGTAGAAGCGTGAACAACATCGGGGTACCGGCGCGCGAAGTCGACGTGGTCGTCACAGGCGCTGGGCAGGCAGGTCTGTCCAGCGCCTTTCACCTGCGGCGC	AGGCGCTGGGCAGGCAGGTCTGTCCAGCGCCT	GTCGTCAC	TTCACCTG	-18.8	-0.5875	-3.0013516885156	79	((((((((((((((....))))))))))))))	32	6	14	0	14	0	14	0	32	6	14	0	14	0	14	0	-6.2	-8.8	-0.7	-27.7	-0.865625	4.1	1.6679700462974	..............................((((((((((((((....))))))))))))))	75	0.0	0.94790506	0.1107567915	0	0	1.0	1
Streptomyces avermitilis *SAMPLED*	1924151	+	TGTGCCGCACGGGTAACCCGCGTCAGTCCGACAGCTAGTTTGAGACGAGACGGCGCTGGTGGGCGGAAATATTCAGAGGTGCGTGCGTGGAGTTCACGGT	GCCGCACGGGTAACCCGCGTCAGTCCGACAGCTAGTTTGAGACGAGACGGCGCTGGTGGGC	TGT	GGAAATAT	-1.3999999999999997	-0.1166666666666666	-1.588225925677056	4	((.(....).))	12	6	3	2	2	1	2	1	61	7	21	14	3	5	6	3	-5.5	-6.699999999999999	-0.8999999999999999	-20.3	-0.3327868852459016	4.1	1.3957129852964536	(((.(((.(((...(((((((..((.(((.....))).))))))...))).))).)))))).	0	0.0	0.0	0.0343502985	0	0	0.0379215164619685	0
Streptomyces avermitilis	1962986	-	GATCGAGCAGTTGGAGCAGCCGTACGTACCCAGGGCCATCAGCGGTCACTGACCGACAGGCTCGGTGATACCGGTGGCCCACGGGCTGCCGGTATCGATATCGCCGAGGAC	GATACCGGTGGCCCACGGGCTGCCGGTATC	GGCTCGGT	GATATCGC	-15.2	-0.475	-2.1914131256771	60	(((((((((((((....)))))))))))))	32	6	14	0	14	0	14	0	32	6	12	4	9	1	9	2	-7.3	-4.9	-5.3	-25.8	-0.80625	2.7	1.5905249883484	................................((((((((..(((....)))..))))))))	0	0.0	0.0	0.06175511325	0	0	1.0	1
Streptomyces avermitilis *SAMPLED*	1962986	-	CCTACGAGGACAGCGCAGCGAGCAGACGACACTTTCGGCAGCCATCCCGTGTCGGCGAGCAGTCCTCCGTCCATCATGACGACGACCGGAGGGATACCCG	CTTTCGGCAGCCATCCCGTGTCGGCGAGCAGTCCTCCGTCCATCATGACGACGACCGGAGG	AGACGACA	GATACCCG	-4.399999999999999	-0.1517241379310344	-1.7689420837847043	16	((((((..(.((.....)).)..))))))	29	7	9	6	6	2	6	2	61	7	18	20	7	5	7	6	-7.7	-4.0	-0.8999999999999999	-14.9	-0.2442622950819672	4.9	1.0430150114759102	.(((((((..(......((((..((((((.....)).)).))..))))....)..)))))))	0	0.0	0.0	0.0630142985	1	0	0.235941149894758	0
Streptomyces avermitilis	1965325	+	CCAACAACCGGTTCATCACGGAGCGGCCTTTCACGCTCTGAGAGATCGGGCGAGAAAATGACCGAGAGCCCCGCCTCACCGAAGTGAGACGGGGCTCTGATCTACGACTAT	GAGCCCCGCCTCACCGAAGTGAGACGGGGCTC	ATGACCGA	TGATCTAC	-21.1	-0.6205882352941	-1.9142131256771	91	((((((((.(((((....))))).))))))))	34	6	14	2	9	1	9	1	34	6	14	2	9	1	9	1	-5.9	-6.6	-1.2	-26.1	-0.7676470588235	4.6	1.3530723627836	..............................((((((((.(((((....))))).))))))))	87	0.0	0.96737945	0.47182047	1	0	1.0	1
Streptomyces avermitilis *SAMPLED*	1965325	+	AAGGGACGATTCGCGAGGAAAACCGATGCACCGAGCATGAGCACGGGACACTGAATCTCGCCGGGAATCGGAGGTGAAGCGGAGCCAGCGTCCGAGATCT	CCGATGCACCGAGCATGAGCACGGGACACTGAATCTCGCCGGGAATCGG	GAGGAAAA	AGGTGAAG	-4.6	-0.4181818181818181	-1.6609420837847042	17	((((...))))	11	5	4	0	4	0	4	0	49	6	15	15	5	4	5	3	-8.4	-8.1	-0.7000000000000002	-17.400000000000002	-0.3551020408163265	3.2	1.1916940368045523	.............(((((...(((.((..((...(((....)))..))..)))))..)))))	0	0.0	0.0	0.05830466675	0	0	0.1154112408269711	0
Streptomyces avermitilis	1991967	-	AGCGCACTTGACTGGGGGTCAAGGGGTCGCAGGTTCAAATCCTGTCGTCCCGACCGTGCGAAGGGTCTTCGCAGGCGAGAGCCTGTGGGGGCCCTTTTGCGTGGAAGGGGT	AAGGGTCTTCGCAGGCGAGAGCCTGTGGGGGCCCTT	ACCGTGCG	TTGCGTGG	-13.2	-0.269387755102	-1.5199372837847	50	((((((((((((((((....))))))))))))))))	49	6	22	1	8	1	14	1	49	6	22	1	7	1	15	1	-10.8	-1.5	-10.1	-34.9	-0.7122448979592	1.4	1.2355090113979	..........................((((((((((((((((....))))))))))))))))	93	0.0	0.93597126	0.8968775875	0	0	1.0	1
Streptomyces avermitilis *SAMPLED*	1991967	-	CTTTTGCTTCAGCGGGTCAGGGTGCGGGTCGTTTGGGGCTGGGTGCCCTTTGGGGAGGCCGTTTTGGTCGGGCAAAGCTGAAACTCAGGTTTCGGGTGCT	TTGGGGCTGGGTGCCCTTTGGGGAGGCCGTTTTGGTCGGGCAAAGCTGAAACTCAG	CGGGTCGT	GTTTCGGG	-5.4	-0.4909090909090908	-2.7171196885155844	21	((((...))))	11	5	4	0	4	0	4	0	56	8	17	16	5	5	5	3	-7.4	-4.2	-2.9000000000000004	-16.6	-0.2964285714285714	5.1000000000000005	1.1297662544660625	......(((((..(.(((((((.(..(((......)))..)..))))...))).)..)))))	0	0.0	0.0	0.10805311825	1	0	0.2427661250732483	0
Streptomyces avermitilis	2008649	-	TCGCTTACCTGCGCGCGCACGGCGTCGTCGTCGGCTGACCCGGCTGACCCGGCTGCTTCGCTCCTGAGGCCGGACCCCATCCCGGGGTCCGGCCTTCGGTTTGTCCGGCCT	GGCTGACCCGGCTGACCCGGCTGCTTCGCTCCTGAGGCCGGACCCCATCCCGGGGTCCGGCC	TCGTCGTC	TTCGGTTT	-21.6	-0.5837837837838	-3.8569795327734	100	(((((((((((.....)))))))))))	37	7	15	2	2	1	13	1	37	7	15	2	2	1	13	1	-5.3	-3.3	-1.4	-31.7	-0.8567567567568	4.1	1.1193559926936	(((((.(((((.((..((((((...(((....)))))))))....))..)))))...)))))	90	0.0	0.98818994	0.5108232675	1	0	1.0	1
Streptomyces avermitilis *SAMPLED*	2008649	-	CCGGGCCCCTCTCTCACGGTCTCTCCTGTGTTTCACGTGCTTGTTGGTCTGCGCCTACGCCCTTGCTCCGGCCGACATCTCGTCCATCGGTCGTGGTCCC	ACGTGCTTGTTGGTCTGCGCCTACGCCCTTGCTCCGGCCGACATCTCGT	TGTGTTTC	CCATCGGT	-0.1999999999999998	-0.0222222222222222	-1.691905925677056	1	((.....))	9	7	2	0	2	0	2	0	49	12	14	11	3	3	8	4	-8.0	-4.6	-2.0	-14.5	-0.2959183673469387	5.7	1.0761009857100137	...........(((....((((((((.(.((..........)).).))))))))...)))..	0	0.0	0.0	0.0204880685	0	0	0.0923640499913308	0
Streptomyces avermitilis	2027157	-	GGCCCGACCGAAGAGGTTCTCAAGGAGTACGAGAAGTTCACGGGCAAGTAGCTCGAAGAGTCCAGGGCCCCGCCGGAACGCTTCGGCGGGGCCCTGCGTCTGCAAAGGAAG	GGCCCCGCCGGAACGCTTCGGCGGGGCC	GAGTCCAG	CTGCGTCT	-22.1	-0.5139534883721	-1.4992947225231	95	((((((((((((....))))))))))))	43	6	18	3	2	2	15	1	43	6	18	3	2	2	15	1	-8.5	-2.1	-1.9	-35.6	-0.8279069767442	5.1	1.0198370577606	..................................((((((((((((....))))))))))))	0	0.0	0.9238658	0.570555575	0	0	1.0	1
Streptomyces avermitilis *SAMPLED*	2027157	-	CAGGGACCGGGAGTCCTAAGTAGGGAACTCCCGAAGTCGAGAGCGTACGGCCAACCCAACCAAGCCGGGTCCGAGTCTCCCTCCTCTGCGTTCACGCGCC	GTCCTAAGTAGGGAACTCCCGAAGTCGAGAGCGTACGGCCAACCCAACCAAGCCGGGTC	GACCGGGA	CGAGTCTC	-1.2999999999999998	-0.2599999999999999	-1.648101125677056	4	(...)	5	5	1	0	1	0	1	0	59	6	14	27	1	6	3	6	-6.7	-3.3	-8.3	-10.0	-0.1694915254237288	1.3999999999999997	2.468975803223029	.(.(((..((.(((.....(((..(.(....))...)))....))).))......))).)..	0	0.0	0.0	0.283031665	1	0	0.0646465907381586	0
Streptomyces avermitilis	2029770	-	CGGCGCGGTCATCATCACGATGGGCAACCGCCCCGACGAACTCCGTGCCCTCCTCGACTCGGTCGCCAAGCAGGACGGCGACCGCGTCGAGGTGGTCGTGGTCGGCAACGG	CCTCGACTCGGTCGCCAAGCAGGACGGCGACCGCGTCGAGG	CGTGCCCT	TGGTCGTG	-20.9	-0.4446808510638	-2.5693516885156	91	(((((((.((((((((.........)))))))).)))))))	47	11	17	4	2	2	8	1	47	11	17	4	2	2	8	1	-8.3	-3.3	-4.3	-32.9	-0.7	4.9	1.1099659557865	.....................(((((((.((((((((.........)))))))).)))))))	0	0.0	0.9672611	0.0511285739999999	1	0	1.0	1
Streptomyces avermitilis *SAMPLED*	2029770	-	CGACCATCCTCAACGTCGGTCGGGGAAAAATCGTCGGGGGCACGGCTGCGGAACAATCGGACCCGCCTCTCTCCGGGACAACCTCACTCACGGGGTCGAC	TCGGGGAAAAATCGTCGGGGGCACGGCTGCGGAACAATCGGACCCGCCTCTCTCCGG	AACGTCGG	GACAACCT	-0.8999999999999995	-0.0642857142857142	-1.5199372837847045	3	(((........)))	14	10	3	0	3	0	3	0	57	7	16	20	7	4	7	6	-7.300000000000001	-7.199999999999999	-4.0	-18.5	-0.3245614035087719	4.5	1.8410241390337327	....(((((((......(.((((....((..((.....))..))..)))))...))))))).	0	0.0	0.8789214	0.0888862245	1	0	0.1187818089934204	0
Streptomyces avermitilis	2052982	-	CGCCGTCCTGCTGGTGGGCGGCTGGTTCGCGGTCCGCCGCCGGGTCTCGCAGGCCGAGGACCGGGAGCTCGCGCAGCTGAAGTAGCAGGTCGGCGGCCACTGTCAGTGGCA	CTGCTGGTGGGCGGCTGGTTCGCGGTCCGCCGCCGGGTCTCGCAGGCCGAGGACCGGGAG	CGCCGTC	CTCGCGCA	-10.1	-0.2295454545455	-2.2489420837847	35	(((.((((((.(.(((.(......).))).).)))))).)))	44	8	15	8	4	4	6	1	44	5	16	9	4	4	6	2	-9.9	-5.5	-5.8	-23.6	-0.5363636363636	5.7	1.260631927245	.((.(((((...(((((....((.(..(((....)))..).))..)))))...))))).)).	0	0.0	0.96246696	0.0965377675	0	0	0.3108568432454968	1
Streptomyces avermitilis *SAMPLED*	2052982	-	GTCACACGAGTCTCGCGTTCGCCGGCTCGACGGCTGGCCGGTGACTCGCCCGCCTCACGCGGGTGTCAGCGGAGTCGGTGCTCAGCTCGCGGCTAGGTGC	CTCGCGTTCGCCGGCTCGACGGCTGGCCGGTGACTCGCCCGCCTCACGCGGG	ACACGAGT	TGTCAGCG	-9.5	-0.5	-2.2489420837847	32	(((((.....)))))	19	7	7	0	7	0	7	0	46	6	15	12	4	5	4	2	-9.7	-7.2	-5.9	-21.9	-0.4760869565217	0.2	1.7620930138896	........(((((((..((.((((((.(((....))).)))...))).))...)))))))..	0	0.0	0.77731663	0.1433051249999999	1	0	0.4188650865737205	0
Streptomyces avermitilis	2063786	-	AGGGACGGGTGGCCCGTCTGGAGTAGTGACCGCTCCTTCGGCGCGCGGCGGCCGACGGGCGATGTTCGCCTGGGAAAAGGGGGTACCCGTGCGCCACCAGTTTTCCGGAGC	GCCCGTCTGGAGTAGTGACCGCTCCTTCGGCGCGCGGCGGCCGACGGGC	GACGGGTG	GATGTTCG	-7.4	-0.2551724137931	-2.0446396885156	23	((.((.(((((.((...))))))).))))	29	5	11	4	2	3	5	1	49	6	16	13	7	4	7	6	-5.2	-10.0	-4.0	-23.9	-0.4877551020408	0.8	9.1048258666609	.(((((((.((......(.((((.((....).).)))))..)))))))))............	49	0.0	0.8624501	0.1428206275	1	0	0.4079432904188491	1
Streptomyces avermitilis *SAMPLED*	2063786	-	CGCTTGATGAGGAGCGGTCAGGGGACTCTTCCCCCCCCGTGACGGCGTTGTCGTGACCTTCGAGTGAGAACCCGGGGGCCCCCGGGTGGTTGAGCCCTGG	CCCCCCCCGTGACGGCGTTGTCGTGACCTTCGAGTGAGAACCCGGGGGCCCCCGGG	GGACTCTT	TGGTTGAG	-12.7	-0.7055555555556	-2.0114131256771	48	((((((....))))))	18	6	7	0	7	0	7	0	18	6	7	0	7	0	7	0	-8.5	-8.8	-1.6	-15.1	-0.8388888888889	2.7	1.378582178267	.....((((((((.....((.(((.((((((...)))..))).)))))))))).....))).	60	0.0	0.9680285	0.5540344975000001	1	0	0.7118374905162177	0
Streptomyces avermitilis	2217212	-	CGGCGAGACAAGGGGCAGCCGGGTCAGAAAACACTGTTCTGAGAGGGCGGGAACCTTCGAAGCAGAGGAGAGTGGCGGGCTCACCGGGCCCGCCACTTGCCCGTCTCAGAA	GTGGCGGGCTCACCGGGCCCGCCAC	AGAGGAGA	TTGCCCGT	-20.0	-0.5714285714286	-1.9142131256771	86	(((((((((((...)))))))))))	35	5	15	2	2	1	13	1	35	7	13	4	2	1	11	2	-6.3	-3.3	-3.0	-27.3	-0.78	3.9	1.1571500948551	.....................................((((((((((.....))))))))))	0	0.0	0.9896088	0.1391563775	0	0	1.0	1
Streptomyces avermitilis *SAMPLED*	2217212	-	CACCCTCACGGTCAGGGGCAGCGGGTCGGGGTTTGGGGGGCGAAGGCCTCACAAAACAGAACCTGGCTCGGGAGCCTCAGCTCGAAGAAGACCAGAAGAA	GGCAGCGGGTCGGGGTTTGGGGGGCGAAGGCCTCACAAAACAGAACCTGGCTCGGGAGCC	CGGTCAGG	TCAGCTCG	-5.799999999999999	-0.4833333333333332	-2.335893125677056	23	((((....))))	12	6	4	0	4	0	4	0	60	6	21	14	3	3	9	4	-7.9	-6.699999999999999	-3.9	-30.0	-0.5	1.4999999999999996	1.5511306598969568	..(((..(((((((((((((..(((((....)))))...))))....)))))))))...)))	0	0.0	0.8103256	0.04917159	1	0	0.0721575439703417	0
Streptomyces avermitilis	2217246	+	CTGGCATTGTCACCAACCTTGTGTTGGCGGCGCTGGTGGCGGTAGTGCGCCTGCTCTTCTGAGACGGGCAAGTGGCGGGCCCGGTGAGCCCGCCACTCTCCTCTGCTTCGA	GTGGCGGTAGTGCGCCTGCTCTTCTGAGACGGGCAAGTGGCGGGCCCGGTGAGCCCGCCAC	CGGCGCTG	TCTCCTCT	-15.6	-0.4457142857143	-2.9007475327734	62	(((((((((.(...).)))))))))	35	5	13	6	2	2	10	2	35	9	12	4	2	1	10	2	-6.2	-3.3	-5.0	-22.4	-0.64	4.9	1.3777543846009	(((((((((.((.((((((((((((......)).))).))))))).)).))...))))))).	0	0.0	0.9885345	0.131390465	1	0	1.0	1
Streptomyces avermitilis *SAMPLED*	2217246	+	TGGCACTTCCGTGAGTGACAGCTGCAGGAAATAAAGGGCAGTGTTGGGCGTGAGGCCGTGCCCCAAACGCCTGTCCCGGCCAACGACTGCCGAGGGGGCC	GGCACTTCCGTGAGTGACAGCTGCAGGAAATAAAGGGCAGTGTTGGGCGTGAGGCCGTGCC	T	CCAAACGC	-5.9	-0.6555555555555554	-1.499294722523136	23	(((...)))	9	5	3	0	3	0	3	0	61	14	17	15	5	3	6	4	-8.4	-8.799999999999999	-0.6000000000000001	-19.0	-0.3114754098360656	5.300000000000001	1.2269637837530725	(((((..((....((((((.((((............))))))))..))....))..))))).	0	0.0	0.0	0.07507815075	0	0	0.0592031023865152	0
Streptomyces avermitilis	2222565	-	ACGCGCTAGCTTGAGGTGCTAGTGCCCTTTATCGGGCGTGGGGGTTCAAGTCCCCCCTCGGACACCAGTTAAAAACCCCTGTTGACCAGGGGTTTTTCTGTTTTCTGGGTG	AAAAACCCCTGTTGACCAGGGGTTTTT	CACCAGTT	CTGTTTTC	-7.4	-0.2114285714286	-4.3691392991601	38	(((((((((((.....)))))))))))	35	7	14	2	3	1	11	2	35	7	14	2	3	1	11	2	-4.4	-4.2	-5.9	-16.7	-0.4771428571429	4.6	2.7331814537572	...................................(((((((((((.....)))))))))))	95	25.87	0.99029917	0.783426725	1	1	1.0	1
Streptomyces avermitilis *SAMPLED*	2222565	-	TGGCCAGTAACTGGGGGTTTTTTCCGGTTGCGTGGGCCCCCCTTGGTTGGGCCCCCGGGTTTTTCGTGTTTCTCACTGACCAAGTGTAGTGGTTTTGTTT	GCCCCCCTTGGTTGGGCCCCCGGGTTTTTCGTGTTTCTCACTGACCAAGTGTAGT	TTGCGTGG	GGTTTTGT	-5.7	-0.2111111111111	-3.3374392991601	19	...	27	5	9	6	2	2	6	2	48	6	16	12	8	4	8	5	-2.0	-6.8	-4.3	-20.6	-0.4291666666667	2.7	8.8293319021578	.....((..(.((((((((((..(.((((...)))).)..)))....))))))).)..))..	78	0.0	0.88847816	0.3966470875	1	0	0.8374173490788976	0
Streptomyces avermitilis	2280205	-	GCAACTGTCTGGCAAGGAAGCCGAGAACGGGGACTTCGGGGCCTCGCTCGGCTAGCCGGAAACGCCAAGGCCCCGACTGGTGACAGTCGGGGCCTTCGTCGTGCCGGGTAC	GGCCCCGACTGGTGACAGTCGGGGCC	AACGCCAA	TTCGTCGT	-20.6	-0.5024390243902	-1.5339340837847	89	(((((((((((....)))))))))))	41	6	17	3	3	2	13	1	41	6	17	3	3	2	13	1	-10.9	-4.6	-8.5	-33.7	-0.8219512195122	0.2	1.4449059252178	....................................(((((((((((....)))))))))))	90	16.03	0.98674595	0.5580116350000001	1	0	1.0	1
Streptomyces avermitilis *SAMPLED*	2280205	-	AGCCCAAACCCGCCGAAGGGGGCCGGGGTGGAGAACCGAACGTGGGCGCTGACGCCGCGTGGAGGCAACGTGCGGGGGGGCGAGAAGGTAAAGCGCCGTT	CCCGCCGAAGGGGGCCGGGGTGGAGAACCGAACGTGGGCGCTGACGCCGCGTGG	AGCCCAAA	AGGCAACG	-2.6	-0.3249999999999999	-1.499294722523136	9	((....))	8	6	2	0	2	0	2	0	54	6	16	18	2	7	3	4	-10.0	-3.3	-5.199999999999999	-17.3	-0.3203703703703703	4.5	1.0785217493711998	....(((((.(..((.(.((((..(((....)))..).))).).))....).))).))....	0	0.0	0.0	0.056908019	1	0	0.1054311509836218	0
Streptomyces avermitilis	2286925	-	CCGGCACGACGATCACCCTGTCGGCGAAGCTCGCCTGACCCGCGTACACACGCCCGTACGCCGATGCCGCGTCCTCCCCGAGGAGGGCGCGGCATCGTCATGTCCCGGCCT	GCCGCGTCCTCCCCGAGGAGGGCGCGGC	ACGCCGAT	ATCGTCAT	-27.0	-0.75	-2.6218396885156	100	((((((((((((....))))))))))))	36	6	16	0	16	0	16	0	36	6	16	0	16	0	16	0	-6.5	-5.9	-2.1	-33.4	-0.9277777777778	4.6	1.29627211322	..................................((((((((((((....))))))))))))	0	0.0	0.9434986	0.41270227	1	0	1.0	1
Streptomyces avermitilis *SAMPLED*	2286925	-	CGAGAGTGCACCCCGTAGATGCGGCGAGGGCATGTCATCACTCGCCCGATCGCTCGCGACACCTCCGAGCCGCCACCGTCGCGGTCCGCGGGCCTACCTC	GCCCGATCGCTCGCGACACCTCCGAGCCGCCACCGTCGCGGT	CATCACTC	CCGCGGGC	-6.8	-0.6181818181818182	-1.499294722523136	28	((((...))))	11	5	4	0	4	0	4	0	42	6	15	8	3	3	6	5	-13.6	-5.8	-4.5	-12.9	-0.3071428571428571	5.4	1.0333340266403863	...............(((((((((((((.((....)))))).)).....)))).))).....	0	0.0	0.0	0.1272815675	0	0	0.1256103600576393	0
Streptomyces avermitilis	2302802	+	GCAAGCCGGACGACCTGAAGGCGTTCCGCGAGGCGTTTCTGACCGAGTTCGACAAGGCTGCGGCCGCGTAGCGGCTCAGCCGGACGTCCCGAAGCCGGTGCTCGGTCCGGA	GGCGTTCCGCGAGGCGTTTCTGACCGAGTTCGACAAGGCTGCGGCCGCGTAGCGGCTCAGCC	GACCTGAA	GGACGTCC	-13.3	-0.5115384615385	-1.5572620837847	51	(((((.((((((...)))))))))))	26	5	11	1	5	1	6	1	26	5	11	1	5	1	6	1	-9.6	-8.8	-3.7	-17.5	-0.6730769230769	5.7	1.4929581280515	(((...((((.(.(((.....(.(((((((......)))).))))))).).))))....)))	0	0.0	0.0	0.09866284575	1	0	0.2395865235058445	1
Streptomyces avermitilis *SAMPLED*	2302802	+	CAAAGGTGAAGTGACAGAGGGGTCTCGAGCGGAGGTAAAGCGTCGTCGAAACTTGCGGGTGCAACTCTTGAGCGAGCGCGTCCGCCCGTACGGCGGTCGA	GCGGAGGTAAAGCGTCGTCGAAACTTGCGGGTGCAACTCTTGAGCGAGCGCGTCCGC	GGTCTCGA	CCGTACGG	-4.9	-0.4899999999999999	-1.6609420837847042	18	(((....)))	10	6	3	0	3	0	3	0	57	6	21	11	5	5	7	3	-9.1	-9.1	-2.4	-20.3	-0.3561403508771929	4.5	1.4417810892001663	..(((((.((...((.(((((((.(.((((....)))).).)))).))))))).)))))...	0	0.0	0.0	0.05694273075	0	0	0.0456527266475355	0
Streptomyces avermitilis	2307484	-	CGGCAGAGAATCTCTCCGTGCAGGACGGAGAACCAGCCGTCCTCCTGCCGCCCCCACTCCCGCCACGCCTGCGACACCGCCCGCAGCTGGCGCGTGGTCGCGTGGCCGCCC	GCCCCCACTCCCGCCACGCCTGCGACACCGCCCGCAGCTGGCGCGTGGTCGC	CTCCTGCC	GTGGCCGC	-8.299999999999997	-0.2677419354838709	-1.9489420837847045	36	(((((((((((.(...).)))).)).)))))	31	5	12	4	5	3	5	1	52	10	17	10	2	4	5	3	-11.7	-3.4	-6.6	-23.2	-0.4461538461538461	4.1	1.0729549051350256	..........((..((((...(((((.((.((((........))))))))))).))))..))	0	0.0	0.0	0.2518668625	1	0	0.25378000956739	1
Streptomyces avermitilis *SAMPLED*	2307484	-	CGCTGAGCGACTCTGGACCCACGCCACCCAGCGCGGCGCAGCCGGCTGTCCAGGATCAAGCGGACCCGGCCCAGCCAACGTGCGCGCACGGGTGCCTCAC	GGCGCAGCCGGCTGTCCAGGATCAAGCGGACCCGGCCCAGCC	CCCAGCGC	AACGTGCG	-5.9	-0.6555555555555554	-1.5961420837847042	23	(((...)))	9	5	3	0	3	0	3	0	42	12	12	8	3	2	5	3	-8.8	-6.699999999999999	-8.2	-18.3	-0.4357142857142857	5.0	2.906100390570036	....................(((...(((((..((((..........)))))))))...)))	0	0.0	0.0	0.02616582075	1	0	0.1334598181229374	0
Streptomyces avermitilis	2309105	-	GAGGAAGAGGCCCCGGTAGGCGGGGGTCGCCGATGACCACTCCCAGCAGACTGCCCGACCCCTACGGCTCAGGCGGCGGCGCCAACCTCGCCGACATCCTTGAACGGGTGC	GGGGTCGCCGATGACCACTCCCAGCAGACTGCCCGACCCCTACGGCTCAGGCGGCGGCGCC	GGTAGGCG	AACCTCGC	-7.199999999999999	-0.6	-1.5961420837847042	30	((((....))))	12	6	4	0	4	0	4	0	61	29	14	6	2	3	7	2	-8.9	-3.3	-5.8	-19.5	-0.319672131147541	6.0	1.149924445934598	.((.(((((((.(((((...........................)).)))..))))))).))	0	0.0	0.6826855	0.1181247025	1	0	0.3982021816652012	1
Streptomyces avermitilis *SAMPLED*	2309105	-	CCAGGTAGACCGACTGTCGACCCCGCTTGCAACGACCCAGAGACCGTAGGTGGGCCTGACCGCGCAGCACGGGCGGTGTGGGCCGGCACTGAGCCACCGA	GTGGGCCTGACCGCGCAGCACGGGCGGTGTGGGCCGGC	GACCGTAG	ACTGAGCC	-7.899999999999999	-0.2323529411764705	-1.7689420837847043	34	(((.(.((((((.((....)).)))))).).)))	34	6	12	6	3	3	6	1	38	7	14	5	2	3	6	1	-9.4	-2.5	-1.7999999999999998	-21.7	-0.5710526315789474	4.1	1.0158503599907995	........................((.(((((((((((.(.....).))))).)))))).))	0	0.0	0.0	0.125219166	1	0	0.3516743221257677	0
Streptomyces avermitilis	2338338	+	GCGCTCAAGGAACGGTCGTAGGCGCTTCGTCACCACACCGCGGCTGCGCCGCGTGTCCCCACCGCCGGACGGGCTCGATTTGAGTGCGTCCGGCGTTTTTGCGCCCTGCTC	CGCCGGACGGGCTCGATTTGAGTGCGTCCGGCG	GTCCCCAC	TTTTTGCG	-17.7	-0.5363636363636	-4.5659692991601	91	(((((((((.(((((...))))).)))))))))	33	5	14	2	9	1	9	1	33	5	14	2	9	1	9	1	-3.7	-9.1	-1.0	-25.5	-0.7727272727273	5.7	2.8479647675558	.............................(((((((((.(((((...))))).)))))))))	100	0.0	0.55986685	0.4264198849999999	1	0	1.0	1
Streptomyces avermitilis *SAMPLED*	2338338	+	GTCTCACGTCGGCGCTCGTCCGTGCGGGTCGTTTGAGTCGCAGCACTTTGGCACGCCCGCTTTTTTCCTCCGGGCTTGCCGGCGACGTCTGCGGCCGGCC	GGCACGCCCGCTTTTTTCCTCCGGGCTTGCC	AGCACTTT	GGCGACGT	-6.799999999999998	-0.2193548387096773	-1.5199372837847045	28	((((.(((((...........))))).))))	31	13	9	2	4	1	5	1	31	13	9	2	4	1	5	1	-10.4	-8.799999999999999	-2.3000000000000003	-14.2	-0.4580645161290322	5.9	1.1884774298302585	...............................((((.(((((...........))))).))))	0	0.0	0.9097725	0.0719338645	0	0	0.163675853657652	0
Streptomyces avermitilis	2344922	+	CTCTTCGGCCGCCGACTCGGCTTCTTGGCTTGCCCAGTTGCGGCCCGCGACCGGTACGATCCCGGGAAAGCCGCCGTCCCCCGTTACAGCGCGGCATCATCCGCTACGAAG	GGCCGCCGACTCGGCTTCTTGGCTTGCCCAGTTGCGGCC	CTCTTC	CGCGACCG	-9.0	-0.3913043478261	-1.4992947225231	30	((((((.((((.(((..........))).))))))))))	23	5	8	4	4	2	4	1	51	5	17	14	5	3	6	6	-9.9	-6.0	-4.9	-15.6	-0.3058823529412	5.7	1.2191361246379	..((((((.((((.(((..........))).)))))))))).....................	0	0.0	0.0	0.114206499	1	0	0.1973554790423596	1
Streptomyces avermitilis *SAMPLED*	2344922	+	CTTCTAGCTGCTCTCAAGGATACAGCCGCAACCGCCAGCTCTAGCGCCGGGCGCCCCCACGCCGCACCGTCCGCTGTTCGGCCCACAATCGTCGACCCCG	GCTGCTCTCAAGGATACAGCCGCAACCGCCAGCTCTAGCGCCGGGCGC	CTTCTA	CCCCACGC	-8.2	-0.7454545454545454	-1.499294722523136	35	((((...))))	11	5	4	0	4	0	4	0	48	6	13	18	2	4	4	6	-10.6	-3.4	1.5	-9.0	-0.1875	4.1	1.0031391012740376	......((.((((....((....(((.((....))..)))......))))))))........	0	0.0	0.0	0.0567244962499999	0	0	0.1646718029993523	0
Streptomyces avermitilis	2390562	-	TCGACTCCGCGGGTTAACGACGATGGTCTTGGCAAGGCCGTCCCGGAGGCTTACGTTCGAGCCTCTACCGCCTGTGTCTACGGGCGTAGAGGCTCTCTGACGTCCCCGCGA	GAGCCTCTACCGCCTGTGTCTACGGGCGTAGAGGCTC	TTACGTTC	TCTGACGT	-18.2	-0.4918918918919	-2.6998588885156	76	((((((((((.((((((....))))))))))))))))	37	6	16	1	10	1	10	1	37	6	16	1	9	1	9	1	-7.1	-7.9	-6.6	-26.9	-0.727027027027	5.4	3.7038341133122	.........................(((((((((.(((((((....))))))))))))))))	77	0.0	0.73859924	0.18158648	1	0	1.0	1
Streptomyces avermitilis *SAMPLED*	2390562	-	GGCCGGGCGGTTCCTCTTCGTCACGCGCGCGGTATTCCGCGGGACCTCTATCTTCTCAGTTCGTCGCCCCGGAGCCTTCCGTCGGTTAGACGCGGGGCTC	CGGTATTCCGCGGGACCTCTATCTTCTCAGTTCGTCGCCCCGGAGCCTTCCG	CACGCGCG	TCGGTTAG	-5.799999999999999	-0.4833333333333332	-2.524639688515584	23	((((....))))	12	6	4	0	4	0	4	0	52	10	15	14	3	4	5	4	-6.699999999999999	-5.699999999999999	-2.9000000000000004	-14.1	-0.2711538461538461	5.3	1.3357131685306372	..........(((..(((((.(((((..((........))...))).)).)))))....)))	44	0.0	0.65608793	0.55379762	0	0	0.3405121879745683	0
Streptomyces avermitilis	2398079	-	GCAGCAGCCGGAGATCACTGCTCGCGCAGGGGTACCGACACGTATGAGGTGTCGTGCTCCGGCGAGGAGAAGGTCAGCTGCGCGCCGGACGGGTTGTGCTCGATGTAGAGG	GCCGGAGATCACTGCTCGCGCAGGGGTACCGACACGTATGAGGTGTCGTGCTCCGGC	GCAGCA	GAGGAGAA	-10.0	-0.25	-1.4992947225231	35	((.(((((((.(((((.(...).)))))))))))).))	40	5	16	5	3	3	7	1	40	9	15	3	3	2	7	1	-8.8	-5.8	-6.1	-21.2	-0.53	4.3	1.6056551791455	....(((((((..((((...((.(..((....))..).)).....)))).....))))))).	0	0.0	0.0	0.0422112939999999	1	0	0.366795665961601	1
Streptomyces avermitilis *SAMPLED*	2398079	-	ACTACGAGGTCGGTGCGCGCGCTCGCTCGCCGGACGCGGCGCGGTCGCGAGCTCGCGAGAGGACCTAGCTGCCGGAACGTGCTTACGGACGCGTCCTCGC	GGTCGGTGCGCGCGCTCGCTCGCCGGACGCGGCGCGGTCGCGAGCTCGCGAGAGGACC	ACTACGA	TAGCTGCC	-9.8	-0.35	-2.2489420837847	34	(((.(.(.(((..((((((.((.(((...))).))))))))..))).).).)))	28	5	11	3	6	2	6	1	38	6	13	8	2	3	4	2	-8.9	-3.4	-4.0	-20.1	-0.5289473684211	4.2	1.0794998123035	....((((....((((.((((((.(((((....))))).....)))))).))))....))))	0	0.0	0.0	0.0736295435	1	0	0.5384029805155129	0
Streptomyces avermitilis	2419993	-	ACCTACCGCGACTTCACCCACCGCGGCTCCGCGCGGGCCACCGTCCTGCGGACCGTGGGGACCCGTGAGCGCCGTTCCCATCTGACGGCGCCGCGCGTTCCCACCGTCGGC	TGGGGACCCGTGAGCGCCGTTCCCATCTGACGGCGCCGCGCGTTCCCA	GCGGACCG	CCGTCGGC	-14.2	-0.2958333333333	-1.6609420837847	55	(((((((.((((.((((((((.......)))))))))))).)))))))	48	9	19	3	7	2	8	1	48	9	19	3	7	2	8	1	-10.6	-8.7	-9.7	-31.5	-0.65625	5.9	3.61349276181	..............(((((((.((((.((((((((.......)))))))))))).)))))))	0	0.0	0.0	0.0815943785	1	0	0.4136724334438272	1
Streptomyces avermitilis *SAMPLED*	2419993	-	CCGCCGAGGCGACACCCGTTGCCGCCCCTCTTTCCCATGGGGTGGTTGCCTTCTGCGCGTTGGGTGGGCTGGCCGCCGGCGGCTGGTTGGGTGTCGTTTC	CCGCCCCTCTTTCCCATGGGGTGGTTGCCTTCTGCGCGTTGGGTGGGCTGGCCGCCGGCGG	ACCCGTTG	CTGGTTGG	-4.9	-0.4899999999999999	-2.2246396885155844	18	(((....)))	10	6	3	0	3	0	3	0	61	9	16	22	5	6	5	5	-8.1	-9.1	-6.1	-20.9	-0.3426229508196721	4.4	4.0022155918954	(((((((.((..((((..(.(..(.......)..).)..))))..))..)).....))))).	50	0.0	0.8559286	0.4320994574999999	1	0	0.1443722189870124	0
Streptomyces avermitilis	2440544	-	TCAGCCGGCGAGCTGTTCGTACGCGGGCAGGGTGAGGAAGTCCGCGTAGTCCTCGTCCAGCGCCACCTTCAGCAGCAGGTCGTGGGCCTGCTGCCAGTTCCCGGCCGCGAA	GCGTAGTCCTCGTCCAGCGCCACCTTCAGCAGCAGGTCGTGGGCCTGCTGC	GGAAGTCC	CAGTTCCC	-15.6	-0.6782608695652	-1.8062131256771	62	((((((((((...))))))))))	23	5	10	0	10	0	10	0	51	10	17	9	2	6	4	1	-6.6	-4.8	-5.5	-17.5	-0.343137254902	4.6	1.7669778348893	...........(((((((((.((.((.((((........)).)).)).)).)))).))).))	0	0.0	0.8513651	0.052786253575	0	0	0.5870417789600139	1
Streptomyces avermitilis *SAMPLED*	2440544	-	GGAAGGCCCAGCCAGCGCGCGGCGGAGGCGTCGGGTGCCAAAGTCTCCACTCCAGCTGCCCCACGCGCCGTTACGAGCCGGTTCGAACCGCGCCGTGCGT	CGTCGGGTGCCAAAGTCTCCACTCCAGCTGCCCCACG	GGCGGAGG	CGCCGTTA	-1.2999999999999998	-0.2599999999999999	-1.609221125677056	4	(...)	5	5	1	0	1	0	1	0	37	6	12	9	3	3	4	3	-7.000000000000001	-4.6	-9.8	-9.7	-0.2621621621621621	5.5	3.635496189278564	(((.((((((...(((....)))...)).)))).))).........................	0	0.0	0.57334	0.02833029625	0	0	0.1309220274200099	0
Streptomyces avermitilis	2441687	-	TCCGTCCCCGGAGTCGTCGAGGCCGACGACCTGGGGACCTACGTCGTGAAGTTCACCGCCTCGGCGCAGGGCCGCAAGGCGCTGGTCGCCGAGGTGATCGTCGGCGAGCTG	CGCCTCGGCGCAGGGCCGCAAGGCGCTGGTCGCCGAGGTG	AAGTTCAC	ATCGTCGG	-11.9	-0.3305555555556	-2.5693516885156	44	(((((((((((((.(((....))).)).).))))))))))	36	6	14	4	8	3	8	1	36	6	14	4	8	2	8	2	-6.5	-7.8	-5.2	-28.7	-0.7972222222222	0.4	4.0267165267015	......................(((((((((((((.(((....))).)))..))))))))))	0	0.0	0.96300125	0.04378909575	1	0	0.8812014060630281	1
Streptomyces avermitilis *SAMPLED*	2441687	-	GCGCTCGGTCGCAGCACGAGGCCGTGGCGAAGCGGTCGTGCTAGTCGCGGGCCCTCACGAGATCCGCCGGGGAGTTCCGTCGACCTCCCTCGCAAGAGGT	GGTCGTGCTAGTCGCGGGCCCTCACGAGATCCGCCGGGGAGTTCCGTCGACC	GGCGAAGC	TCCCTCGC	4.440892098500626e-16	3.7007434154171876e-17	-2.394213125677056	1	(.((....)).)	12	6	3	2	1	1	2	1	52	6	16	16	5	6	5	3	-9.4	-7.9	-6.699999999999999	-17.5	-0.3365384615384615	4.1	2.491836389401622	......(((((((..(.((.(.(((..((....))...))).).)).)..)).)))))....	0	0.0	0.55752844	0.0552110009999999	1	0	0.0916022507726584	0
Streptomyces avermitilis	2451475	+	AGTACTTCCGCGCACTGGCCGCCGACCCGGGTTTGTTCGACCTCTGACCGTCAATCACGACCCCGCGCCCGCCGTGTTGTAGAGCGGGTGCGCGGCCTCCTACCCATCCAG	CCCGCGCCCGCCGTGTTGTAGAGCGGGTGCGCGG	ATCACGAC	CCTCCTAC	-7.3	-0.2147058823529	-1.8558931256771	23	(((((((((((..((...))..))))))))).))	34	5	13	5	2	2	9	2	34	10	12	2	2	2	9	1	-7.1	-3.3	-0.9	-21.0	-0.6176470588235	3.4	1.0434491596081	............................((((((((((((........).))))))))).))	45	0.0	0.52854246	0.1266972945	1	0	0.4552251190065909	1
Streptomyces avermitilis *SAMPLED*	2451475	+	AGCGTAACTCCACGCGTCCGTCAGGCGCCAAGGAGGGATCGCACTGCTCAGCGCCGGTATGGCCGTCCCTGACCCCCTGGCCATCTTCGTCCTCCGTAGA	GCGTCCGTCAGGCGCCAAGGAGGGATCGCACTGCTCAGCGCCGGTATGGCCGT	AACTCCAC	CCCTGACC	-1.0999999999999996	-0.0999999999999999	-1.6609420837847042	4	.((((...)))).	11	5	4	0	4	0	4	0	53	10	16	13	3	4	5	3	-9.1	-4.9	-0.8999999999999999	-21.9	-0.4132075471698113	3.2	1.0364599886576178	...(((.((((..(((((..((.((........)).))..)))))...)))).)))......	42	0.0	0.0	0.0625277385	0	0	0.0820250579297473	0
Streptomyces avermitilis	2469113	-	AGGACGCTGAAGGTCTGATAGCGGGACACAGGCCTGACACGGGGGTCAGGCGGGGGTTTCTCGACAGGGGCGGCTCATCCGGGGGAGAGCCGCCCCTCCTCCGTGCGCGGG	GGGGCGGCTCATCCGGGGGAGAGCCGCCCC	TCTCGACA	TCCTCCGT	-21.0	-0.65625	-1.8209011256771	91	((((((((((.(((...)))))))))))))	32	5	14	1	11	1	11	1	32	5	14	1	11	1	11	1	-7.9	-8.7	-1.2	-27.3	-0.853125	5.7	1.3372541450868	................................((((((((((.(((...)))))))))))))	0	0.0	0.9883417	0.4589639599999999	1	0	0.8812014060630281	1
Streptomyces avermitilis *SAMPLED*	2469113	-	GTGGGGTCATCAGGCGTCAGGGGGGGGGCCACATCACGGATCGGGGCGGCACGGGGCCGGATGAGGGGGCCCCCGAGGAGGGACTCCGAGGGAACGGGAG	GGGGCCACATCACGGATCGGGGCGGCACGGGGCCGGATGAGGGGGCCCC	TCAGGGGG	CGAGGAGG	-6.799999999999999	-0.3238095238095237	-1.499294722523136	28	((((((.........))))))	21	11	6	0	6	0	6	0	49	10	16	9	6	3	6	4	-10.6	-9.9	-3.3	-23.9	-0.4877551020408163	3.2	1.5102518681681434	.............((((((.((((.(((.(((........)))..)))))))....))))))	0	0.0	0.7468066	0.068478561	1	0	0.2323377239417463	0
Streptomyces avermitilis	2528064	+	AGTTCGGCTAGTACCGGACTGCGAACACGCGGCAGTTCGGCGTGAACTGCCCACACTGGCACGGGGGCGCAGCCTGTTCAGGCGGCGCCCCCGTCCAGTTCGAACCACACC	GGGGGCGCAGCCTGTTCAGGCGGCGCCCCC	ACTGGCAC	GTCCAGTT	-26.6	-0.5911111111111	-2.2489420837847	100	((((((((.((((....)))).))))))))	45	6	19	3	5	2	10	1	45	6	19	3	5	2	10	1	-7.5	-6.4	-0.6	-39.3	-0.8733333333333	4.4	1.1232973573349	................................((((((((.((((....)))).))))))))	0	0.0	0.0	0.23525947125	0	0	1.0	1
Streptomyces avermitilis *SAMPLED*	2528064	+	CGGCACCGCGCGCGTCGGGCACCCACACCGCAGTCACGGGACGCGACGGAGGCACGGCCACCGCACCCCCACAAGCGTCGAGTACTCGCGGTCGTCGTGC	GGCACCGCGCGCGTCGGGCACCCACACCGCAGTCACGGGACGCGACGGAGGCACGGCCACC	C	GCACCCCC	-3.6	-0.5142857142857	-1.4992947225231	9	((.(((...))).))	7	5	2	0	2	0	2	0	45	6	14	13	4	4	4	4	-9.4	-6.4	-4.7	-15.9	-0.3533333333333	4.2	1.3302891680116	((..(((.((.(((((.(..(((((......))...))).).)))))...)).)))...)).	0	0.0	0.73794	0.089646801	1	0	0.096555944897877	0
Streptomyces avermitilis	2569288	-	CAGCATCTGATCCCGGAGAAGCAGGCGAGGTAGCCCCCTCGGAGGCAGCCCTCCGCCCGAACCCCTGGGGCGTCCCGACCGGAACCGGGGCGCCCCAGGCTCCTTTCGCAG	CTGGGGCGTCCCGACCGGAACCGGGGCGCCCCAG	CCGAACCC	GCTCCTTT	-21.2	-0.5888888888889	-2.3415475327734	91	(((((((((((((........)))))))))))))	36	10	14	0	14	0	14	0	36	10	14	0	14	0	14	0	-4.2	-7.5	-1.8	-32.1	-0.8916666666667	4.1	2.4316920860298	............................(((((((((((((........)))))))))))))	0	0.0	0.5483784	0.5306904325	1	0	1.0	1
Streptomyces avermitilis *SAMPLED*	2569288	-	GCTACGCGGCGCCACCTCAATAGCGGGGCAAGAGCAGCACCGGCTCAGCTGGCAAGGCTCCTTCCCGAGCGGCGGCTCGGGCGCCGGGCATCCCCCCCCC	CGGGGCAAGAGCAGCACCGGCTCAGCTGGCAAGGCTCCTTCCCG	CTCAATAG	AGCGGCGG	-9.2	-0.5111111111111	-1.4992947225231	31	(((.(((....))).)))	18	6	7	0	7	0	7	0	46	6	16	10	2	4	5	3	-12.8	-3.4	-2.1	-18.2	-0.395652173913	2.7	1.0060853880236	....(((((...((((....(((((...)))))....))))..)))))..............	0	0.0	0.94997084	0.0617623989999999	1	0	0.2873681863138553	0
Streptomyces avermitilis	2593618	+	CCTCCGTGGACGACTCGCTAGGGTAGGCCTGGAGCGGGCAACGTCACCCGCGTCCCCGATCACCCCCGATCGACAGCCCGGGGGGCCGGGTGATTTTCTGACCGCATGAGC	CCCGATCACCCCCGATCGACAGCCCGGGGGGCCGGG	CCCGCGTC	TGATTTTC	-9.5	-0.6785714285714	-3.0803212991601	33	(((((....)))))	14	6	5	0	5	0	5	0	36	6	11	10	4	2	6	4	-2.8	-9.0	-2.4	-18.7	-0.5194444444444	3.4	6.9376897796988	..........................((((....((((((..(....)..))))))..))))	67	0.0	0.8908262	0.650528675	1	0	0.6647967371492802	1
Streptomyces avermitilis *SAMPLED*	2593618	+	CTCATCAGTGGCTTCCCCGCGTGCACCTCGACTTCGTCCCCCAATCACCCGGCCGCGACGGAGGCTGACGGTCCGGGACGGGATAGCGCAGAGGAGGTTG	CCCGCGTGCACCTCGACTTCGTCCCCCAATCACCCGGCCGCGACGGAGGCTGACGGTCCGGG	GTGGCTTC	ACGGGATA	-7.699999999999998	-0.2566666666666666	-1.5339340837847042	33	(((((.(.((.(((...))).))).)))))	30	5	11	5	5	3	5	1	62	10	20	14	4	4	7	4	-9.3	-9.0	-4.6	-20.0	-0.3225806451612903	4.1	2.0248175599336315	((((.(...((((((.(((((((..((........))....)))))))..))).))))))))	0	0.0	0.0	0.0465794882499999	1	0	0.1670476144535181	0
Streptomyces avermitilis	2596351	+	GCTGTCGTGACGGCGAGTGAGCCGAAGGGGCGCACCCCGGAGGCGAACCGAGCCACAAAAAGAGGGGAGGCGCTGTCGTGAGCGAGCGTGCCGCGCCCTTCTACTGCCCCT	CGGAGGCGAACCGAGCCACAAAAAGAGGGGAGGCGCTGTCGTGAGCGAGCGTGCCG	GCGCACCC	CGCCCTTC	-3.6	-0.5142857142857142	-1.609221125677056	13	((...))	7	5	2	0	2	0	2	0	56	8	15	20	3	4	5	6	-8.100000000000001	-5.699999999999999	-7.699999999999999	-12.3	-0.2196428571428571	4.0	2.567144744443739	.....(((..(((......(((((.....((.((......)).))))).))...))).))).	0	0.0	0.0	0.41111239	1	0	0.1449036672352348	1
Streptomyces avermitilis *SAMPLED*	2596351	+	GCCAGGCCTGAGCTAAGCGAGTGGCGCGAAGGCCTCCCTGACGCCCTGCGTGCGCGCGTGAGAGCCGGACGAAGACGCCCGCCCCTGGGCGGCCTGGGAC	CGCCCTGCGTGCGCGCGTGAGAGCCGGACGAAGACGCCCGCCCCTGGGCG	CTCCCTGA	GCCTGGGA	-8.2	-0.5125	-1.6609420837847	27	((((((....))))))	16	6	6	0	6	0	6	0	50	17	14	7	5	4	5	1	-11.3	-9.1	-7.5	-18.1	-0.362	6.2	2.1456647069401	...........(((((.(.(.(((.((((...............)))).)))).).))))).	0	0.0	0.53581125	0.33976675	1	0	0.1741781588931868	0
Streptomyces avermitilis	2602481	+	CGTACGCCGTTCCGGCAGGTCTTCGTGCAGAAGATCCTGCCGCCGGTCATCGCGATCGCGCTCGTGCTGGTGGTGTGGCAGGCGCTGATCTCGTTCAAGATCGTCACTGAC	CCTGCCGCCGGTCATCGCGATCGCGCTCGTGCTGGTGGTGTGGCAGG	CAGAAGAT	CGCTGATC	-5.799999999999997	-0.1234042553191488	-1.712901125677056	23	(((((((((.((((.(((((......))))).)))).).))))))))	47	8	18	5	8	3	8	1	47	8	18	5	8	3	8	1	-7.500000000000001	-7.5	-4.4	-23.4	-0.4978723404255319	5.1000000000000005	1.9771411543963624	...............(((((((((.((((.(((((......))))).)))).).))))))))	0	0.0	0.8044623	0.05823314275	0	0	0.2786569644538428	1
Streptomyces avermitilis *SAMPLED*	2602481	+	TTGTATGGTGAAAGCTGAGTCGTCGGGTCGTCGAACAGTTTTCGCCGAGTGCAGCGCGCTCCTGTCCGTCGATCAATCCGGCGTCGGCTGCTGATCGTCG	GGTCGTCGAACAGTTTTCGCCGAGTGCAGCGCGCTCCTGTCCGTCGATC	AGTCGTCG	AATCCGGC	0.7000000000000002	0.1	-1.7689420837847043	0	(.....)	7	7	1	0	1	0	1	0	49	9	15	12	5	4	5	4	-9.7	-5.3	-8.2	-15.3	-0.3122448979591837	3.7	1.8466037441029848	(((((.((.((((....((((.......).)))...)))).)).))))).............	43	0.0	0.0	0.02448404575	1	0	0.1018471173171874	0
Streptomyces avermitilis	2684289	-	CCTGCGCAAGGCCGGCACGGAGCCGGCGTTCACGGGTGAGTACACGGACACCAGGACGAAGGGCGTCTACTCCTGCCGTGCCTGCGGCGCGGAGCTCTTCACGTCGAACGA	CGGGTGAGTACACGGACACCAGGACGAAGGGCGTCTACTCCTGCCGTGCCTGCGGCGCG	GGCGTTCA	GAGCTCTT	-9.2	-0.6133333333333	-1.6945468885156	31	((((((...))))))	15	5	6	0	6	0	6	0	47	9	14	12	2	4	4	2	-6.2	-2.4	-5.5	-14.8	-0.3148936170213	5.7	1.2965950670326	..((.((..((((((((.((...(((((.....))))).....)))))))..))).)).)).	46	0.0	0.5626175	0.0801045965	1	0	0.392992281961621	1
Streptomyces avermitilis *SAMPLED*	2684289	-	GGGAGGGGACGGCTGCGCGGCGCGTACAGCGGGGCCGCGTTTGCACCAACCGCGCAGCGGACGGGGCCTGGTTTGGCGGTGGCGGACGTACACAAAAGGC	CGGCTGCGCGGCGCGTACAGCGGGGCCGCGTTTGCACCAACCGCGCAGCGG	GGAGGGGA	ACGGGGCC	-8.2	-0.7454545454545454	-1.499294722523136	35	((((...))))	11	5	4	0	4	0	4	0	51	6	18	11	1	4	9	5	-14.2	-3.4	-2.7	-27.3	-0.5352941176470588	2.7	1.0042458285148623	....(.(((((((((.(((.((.(((....))))).))).....))))))))).).......	44	0.0	0.0	0.04067707	1	0	0.0112705548313076	0
Streptomyces avermitilis	2691474	+	TGGGCCCAGCGGCACAGCGGGGCCGGGACCGAGCCGGTGAAGGTCACCTCCGGTTCCTGACGCCCTCGGGCCCGCCGGTACCCGTACCGGCGGGCCCCTCGCTTCTGGGGC	CCGGTGAAGGTCACCTCCGGTTCCTGACGCCCTCGGGCCCGCCGGTACCCGTACCGG	GGACCGAG	CGGGCCCC	-13.4	-0.3526315789474	-3.2871196885156	54	((((((....))))))	38	6	14	6	1	1	13	3	41	6	15	7	2	1	13	4	-9.8	-3.4	-5.8	-31.8	-0.7756097560976	4.1	1.1193559926936	((((((..(((.(((..(((..(((((.....))))).)))..))))))..)))))).....	0	0.0	0.9750257	0.4207391425	1	0	1.0	1
Streptomyces avermitilis *SAMPLED*	2691474	+	CGAGACGGCGGAGTCGACCCGCCGGGTTGCCGCGCGTCGACCCGGCCGTACCGGCCAACGGCCACTTACGGCTTGTGGGTGCGCTCTCTGTCCCCCAGTC	ACGGCGGAGTCGACCCGCCGGGTTGCCGCGCGTCGACCCGGCCGT	CGAG	ACCGGCCA	-16.4	-0.3644444444444	-1.4992947225231	66	(((((.(.((((((.(((.((....))))).)))))).).)))))	45	6	17	7	5	4	6	1	45	6	18	5	5	3	7	1	-11.4	-7.9	-0.9	-27.3	-0.6066666666667	4.2	1.0485544273366	...(((((((.((((((.(((.((....))))).)))))))).)))))..............	54	0.0	0.7948296	0.0885656015	1	0	0.111858128638662	0
Streptomyces avermitilis	2715545	+	CGAACGGCAAGCGGTTCCTCGAGGCCGGGGTGGCTTCGGTTCCCGCGTAACACCGCCTCGTACACGAAGAGGGCCCCCGCCACGGCGGGGGTCCTCTCTGCTTGTTCCGGG	GAGGGCCCCCGCCACGGCGGGGGTCCTC	TACACGAA	TCTGCTTG	-21.5	-0.7166666666667	-2.2943083327734	95	((((((((((((....))))))))))))	30	6	13	0	13	0	13	0	30	6	13	0	13	0	13	0	-5.9	-6.6	-3.4	-30.2	-1.0066666666667	2.7	2.0026340565426	..................................((((((((((((....))))))))))))	79	0.0	0.98516285	0.936905815	1	0	1.0	1
Streptomyces avermitilis *SAMPLED*	2715545	+	AGGTTGAACGGTTCTCAACGAGCGGTCCGTTCCGGGAAGGGCCTCGCGCCTTGGGGGTCGGGGAAACCGCCGCCGCGTTCCGCCGGGAAGCCTCTCGGCT	GCGGTCCGTTCCGGGAAGGGCCTCGCGCCTTGGGGGTCGGGGAAACCGCCGCCGCGTTCCGC	CTCAACGA	CGGGAAGC	-5.9	-0.6555555555555554	-1.499294722523136	23	(((...)))	9	5	3	0	3	0	3	0	62	5	19	21	4	4	5	6	-11.2	-9.1	-2.1	-26.099999999999994	-0.4209677419354837	5.7	1.1414441256252537	((((..(((..(((......(((((.((((...)))))))))......)))..)))..))))	0	0.0	0.82845306	0.1956881575	1	0	0.0331515412683359	0
Streptomyces avermitilis	2730412	-	GCCCGACGGCGGAGATCGACTCGGTGGAGCCCGCGCGCGACTGACGCATCCAGGTGGGCCGGTTTCAGCACCCTTTACGGTGGTGGAACCGGCCCATTCGCGTGACACCCC	GGGCCGGTTTCAGCACCCTTTACGGTGGTGGAACCGGCCC	ATCCAGGT	ATTCGCGT	-18.4	-0.4	-1.5961420837847	77	((((((((((((.((((......)))).))))))))))))	46	8	19	2	15	1	15	1	46	8	19	2	15	1	15	1	-9.1	-4.0	-4.3	-35.1	-0.7630434782609	4.5	1.1073629297432	......................((((((((((((.((((......)))).))))))))))))	0	0.0	0.0	0.07870359	1	0	1.0	1
Streptomyces avermitilis *SAMPLED*	2730412	-	TGGATTGATCGCGATGCGCGTCCCTGGACGCGCCGGGTGTGAATTGGGGCATCTTTCGCTGCCGCCCGACCCTTGCCCGCCTGCACCTTTACTGGTTCAC	GGATTGATCGCGATGCGCGTCCCTGGACGCGCCGGGTGTGAATTGGGGCATCT	T	TTCGCTGC	2.220446049250313e-16	3.1720657846433036e-17	-3.053839688515584	1	((...))	7	5	2	0	2	0	2	0	53	6	17	15	3	4	7	4	-8.2	-5.6	0.1	-19.6	-0.369811320754717	2.7	1.048174332859856	((((..((((((..(((((((....)))))))....)))).))..)....))).........	0	0.0	0.9248096	0.0546964332499999	1	0	0.0904887431526735	0
Streptomyces avermitilis	2753235	-	CGGCATCATGCAGTACGTGCTGCGCAGCCTGATCCGCAAGTAAGCGGTCCGGCAAGGCAGTTGAGGGCCGCATCCCCGTCGCCGGGGATGCGGCCCTTCGCCGTTCATTTC	CCGCATCCCCGTCGCCGGGGATGCGG	GTTGAGGG	CCCTTCGC	-22.1	-0.5139534883721	-2.7052504991601	95	(((((((((((....)))))))))))	43	6	18	3	1	2	14	1	47	6	19	5	3	1	16	4	-1.9	-6.7	-1.5	-38.8	-0.8255319148936	4.6	3.1779722423965	....................................(((((((((((....)))))))))))	0	0.0	0.9862175	0.4953023825	1	0	1.0	1
Streptomyces avermitilis *SAMPLED*	2753235	-	GGCCATTTTCGTGTCGGCGCGAGCGGCTGAAGCAGGGTTCGAGATTCCGTCGGCGCGCTGCAATCGTGCGCGGCAGCGCATGCTCCCAGCATCTTCGGCG	GCGGCTGAAGCAGGGTTCGAGATTCCGTCGGCGCGCTGCAATCGTGCGCGGCAGCGC	CGGCGCGA	ATGCTCCC	-7.2	-0.6	-2.0942131256771	22	((((....))))	12	6	4	0	4	0	4	0	27	10	9	1	4	1	5	1	-8.7	-9.2	-1.8	-14.0	-0.5185185185185	4.1	1.4320367188327	..(((.(((..(((.((((..((....((....))..))..)))).)))....))))))...	0	0.0	0.0	0.057845421	1	0	0.2242264225266107	0
Streptomyces avermitilis	2753235	-	CGGCATCATGCAGTACGTGCTGCGCAGCCTGATCCGCAAGTAAGCGGTCCGGCAAGGCAGTTGAGGGCCGCATCCCCGTCGCCGGGGATGCGGCCCTTCGCCGTTCATTTC	CCGCATCCCCGTCGCCGGGGATGCGG	GTTGAGGG	CCCTTCGC	-22.1	-0.5139534883721	-2.7052504991601	95	(((((((((((....)))))))))))	43	6	18	3	1	2	14	1	47	6	19	5	3	1	16	4	-1.9	-6.7	-1.5	-38.8	-0.8255319148936	4.6	3.1779722423965	....................................(((((((((((....)))))))))))	0	0.0	0.9881283	0.4953023825	1	0	1.0	1
Streptomyces avermitilis *SAMPLED*	2753235	-	ATCCCCCAGGGGTTGTCCATGTTTCTTCGCATCGGTAGGCGCGTGCGCGCGTCCATTCAGCCAGCAGAAGCCGGCATTCGGCCCCGGGGGGGCGGGGCTG	TCGGTAGGCGCGTGCGCGCGTCCATTCAGCCAGCAGAAGCCGGCATTCGGCCCCGG	TCTTCGCA	GGGGGCGG	-2.2	-0.1294117647058823	-1.499294722523136	7	((((.........))))	17	11	4	0	4	0	4	0	56	10	19	10	4	5	5	3	-15.8	-7.199999999999999	-5.8	-15.6	-0.2785714285714286	4.1	1.0445454442006914	.((((..(((.(((((.((.((...(((........))))))))))..))))))))).....	0	0.0	0.8329272	0.0436290354999999	1	0	0.0686527685824835	0
Streptomyces avermitilis	2758464	+	CGCAGATCGAGATCTTCCGGGACATCTGAGCGGCGGGTGCCGCCGTACCCCATTTGACCTGCTCTGATGCGGGTCTGGAAGGGGTGCGGCGGCATCTCTGGACTTCTCCGG	GCCGCCGTACCCCATTTGACCTGCTCTGATGCGGGTCTGGAAGGGGTGCGGCGGC	CGGCGGGT	ATCTCTGG	-16.2	-0.3176470588235	-1.7943388885156	65	(((((((((((((.((((((((((......))))))).))).)))))))))))))	51	8	21	3	11	2	11	1	51	8	21	3	11	2	11	1	-6.2	-9.1	-12.3	-36.8	-0.721568627451	3.4	23.1628460842095	.......(((((((((((((.((((((((((......))))))).))).)))))))))))))	100	0.0	0.97949386	0.31414388	1	0	0.8812014060630281	1
Streptomyces avermitilis *SAMPLED*	2758464	+	CCTCGCATCGGGCTCCCGACTCTTCTCTCTCACCCAGGGGGACTTGGCAGCGATTTCGAGATTGCGCATGGGCGAGATGCTCATGGGATGGACATCTTGG	TCTCACCCAGGGGGACTTGGCAGCGATTTCGAGATTGCGCATGGGCGAGA	CTCTTCTC	TGCTCATG	-0.9999999999999994	-0.0624999999999999	-2.5693516885155843	3	((.(((....))).))	16	6	5	2	2	1	3	1	50	10	17	8	4	5	5	1	-7.0	-6.9	1.5	-17.6	-0.352	5.4	1.0712860621832316	....((((.(((((.(.(((((((........))))).)).).).)))).))))........	0	0.0	0.0	0.2867738225	0	0	0.0890410867728144	0
Streptomyces avermitilis	2772219	-	CCGCTCGCCGGGCGTCAGCCGCACGTCAGGACCAGGTCAGCGCCTCCTGACACAGTCATGAAGGCCACGCCGGCCCCTCATGAAGGCCACGCCCGGCCGTTCGGTCACCCG	GTCAGCCGCACGTCAGGACCAGGTCAGCGCCTCCTGACACAGTCATGAAGGCCACGCCGGC	CGCCGGGC	CCCTCATG	-3.9	-0.3545454545454545	-1.712901125677056	14	(((.....)))	11	7	3	0	3	0	3	0	61	8	18	19	3	5	5	3	-6.9	-4.0	-5.1	-18.5	-0.3032786885245901	4.7	1.3999422484595103	(((.((.((...(((.(((...(((((......)))))...))).)))..))...)).))).	0	0.0	0.0	0.1284268775	1	0	0.1352480758186379	1
Streptomyces avermitilis *SAMPLED*	2772219	-	ATCCCTCCGTCACGTCCGAGGAAGATGGGCAGCCACCCCCGTGGGGGCCCGGTCCCGGCGCCAGGCACCGGTTCCCCAGCAGTCCGTCCGGTGCCTCGGT	TGGGCAGCCACCCCCGTGGGGGCCCGGTCCCGGCGCCAGGCACCGGTTCCCCA	GAGGAAGA	GCAGTCCG	-14.3	-0.3864864864865	-1.5961420837847	56	((((((.(((((.((.(...).)).))))).))))))	37	5	14	6	6	3	6	1	37	6	13	7	5	3	5	2	-8.7	-8.7	-1.0	-23.5	-0.6351351351351	2.7	1.2533124311098	.........((((.((((.((..(((.((((.....)))).)))...))....)))).))))	0	0.0	0.0	0.1463030275	1	0	0.3862565587571803	0
Streptomyces avermitilis	2773681	-	CACGGGAAGCCGCCCCGAAGAAAGCCGCGACCGAGGAGCGGCAACCACCCTCGGCGCCACACTGGGCGACCCTGCCGATCATCCTCATCGGCACGTTCGTCATCACGCTCG	GGCGACCCTGCCGATCATCCTCATCGGCACGTTCGTC	CCACACTG	ATCACGCT	-10.1	-0.272972972973	-1.9799059256771	35	(((((.(.(((((((.(...).))))))).).)))))	37	5	14	6	5	3	7	1	37	9	13	4	5	2	7	1	-7.6	-6.4	-2.1	-15.5	-0.4189189189189	5.8	1.2077423093683	.........................(((((.(.(((((((.......))))))).).)))))	53	0.0	0.0	0.1781125915	0	0	0.3765621631178159	1
Streptomyces avermitilis *SAMPLED*	2773681	-	GATCTCCCCGGCCCACCACCGCCCGCTCGACGCCGACCACCAAACTCAGCCTCCTCGCGATCACACGCACGGAACTCCTCGAACGACCAATCGGACCCAG	CGCTCGACGCCGACCACCAAACTCAGCCTCCTCGCG	CCACCGCC	ATCACACG	-0.2999999999999998	-0.0499999999999999	-1.9489420837847045	2	(....)	6	6	1	0	1	0	1	0	36	11	9	9	3	3	3	3	-7.0	-5.8	-0.8999999999999999	-4.199999999999999	-0.1166666666666666	6.2	1.1177800645957403	.................(((..((.((.((.........)).)).))...))).........	0	0.0	0.0	0.01596447845	0	0	0.0153721909347557	0
Streptomyces avermitilis	2867440	-	GGCAGGCGTCACTACTGGTAGAGGCACCCTTCTCCGGCTCCCGGCGCACGCGGCCGTCGGCGCGTCCAGCACTGTCTGTTCGGTCTGGGTCTGTTCGGTCTGGCCGTGCAC	GCGTCACTACTGGTAGAGGCACCCTTCTCCGGCTCCCGGCGC	GGCAG	ACGCGGCC	-3.499999999999999	-0.2333333333333332	-1.499294722523136	12	.(.((((...)))).).	15	5	5	2	1	1	4	1	42	6	14	10	5	2	5	5	-12.8	-8.3	-5.199999999999999	-15.000000000000002	-0.3571428571428572	4.9	1.2046056861589336	..(((((....((((.(((((....))))))))).....)))))..................	0	0.0	0.0	0.1368556835	0	0	0.0616455197671723	1
Streptomyces avermitilis *SAMPLED*	2867440	-	GCCACCAGGCACCTCACCACGCCAGCCTTGGCAGAGGTACGGTGGAGGTCTAGCCTCAGGGCGGTCTGCGCACAGTACGTCCGCTGTGGGCGGGCGCGCG	GCAGAGGTACGGTGGAGGTCTAGCCTCAGGGCGGTCTGCGCACAGTACGTCCGC	CAGCCTTG	TGTGGGCG	-3.599999999999999	-0.2117647058823528	-2.653413125677056	13	(((.((.....)).)))	17	7	5	2	3	1	3	1	54	6	18	14	2	6	4	2	-11.4	-3.4	-7.299999999999999	-21.4	-0.3962962962962962	3.8	1.1153091736220315	((.((.((((((((.((..(..(((....))))..)).))).).)))).)).))........	0	0.0	0.91584206	0.18899946	0	0	0.1487338898476093	0
Streptomyces avermitilis	2912498	+	TCGGACTCCCGGAATGGGAACGGCACGGGAACCGAACGGTTACGGAACGGGAGCTCCGGGCGAGGTGGAACCTGTCAAGAGGTGACACCCCGCCCGGTTGTCCTCGCGCCC	CCGGGCGAGGTGGAACCTGTCAAGAGGTGACACCCCGCCCGG	CGGGAGCT	TTGTCCTC	-15.8	-0.3761904761905	-3.4040275327734	67	(((((((.((((..((((......))))..)))).)))))))	42	8	15	6	7	2	7	2	42	8	15	6	7	2	7	2	-5.8	-9.0	-6.3	-29.2	-0.6952380952381	4.7	6.7353078595602	....................(((((((.((((..((((......))))..)))).)))))))	0	0.0	0.0	0.1750141675	1	0	0.9885145963857452	1
Streptomyces avermitilis *SAMPLED*	2912498	+	GTCCACACTACACCGTCGGAACCCCGACCCGGGGCCGGTACCCGAAACACCGACCTTTCCCGGGTGGGAGACACCCTGAACGACGGGGGGCCCGTCCGCG	GTCGGAACCCCGACCCGGGGCCGGTACCCGAAACACCGACCTTTCCCGGGTGGGAGAC	ACTACACC	ACCCTGAA	-1.9000000000000004	-0.11875	-1.5961420837847042	6	.((((((....)))))).	16	6	6	0	6	0	6	0	58	8	19	14	3	4	8	5	-8.0	-4.6	-0.6000000000000001	-23.7	-0.4086206896551723	3.9	1.0448382595952517	(((.....(((.((((((((..(((...((......)))))..))))))))))).)))....	0	0.0	0.89609927	0.25319484	1	0	0.1015755501083225	0
Streptomyces avermitilis	2919877	+	CGGTGCGCCGCGAGGACGCATCGAGCTAGTGCCGCAACAGGCAACGTGCGCCGCGATACGACGTCGGGGGCGCCCGGAGATCTCCGGGCGCCCCCGACTCGTACGGGTGAC	GGCGCCCGGAGATCTCCGGGCGCC	ACGTCGGG	CCCGACTC	-33.3	-0.7085106382979	-1.5961420837847	100	((((((((((....))))))))))	47	6	21	1	5	1	16	1	47	6	21	1	5	1	16	1	-10.5	-5.9	-7.6	-46.3	-0.9851063829787	4.4	1.5765379566905	......................................((((((((((....))))))))))	0	0.0	0.98422533	0.5998047049999999	1	0	1.0	1
Streptomyces avermitilis *SAMPLED*	2919877	+	CAGGCGCGGGAGCAGTGCGTCTCACGGCCGGTGAAGTGGACGACGCGGACTCGCGCGGAGATGACGGTAGCGTATGGCCCGGGGGAAGACCGGCCGCGGC	GGCCGGTGAAGTGGACGACGCGGACTCGCGCGGAGATGACGGTAGCGTATGGCC	CGTCTCAC	CGGGGGAA	1.0	0.0	-1.499294722523136	0	...	0	0	0	3	0	0	0	0	54	8	15	18	5	5	5	4	-12.5	-10.0	-6.5	-17.2	-0.3185185185185185	4.0	1.9077929506546645	...(((((((...((.(.(..((((......))))..).).))....))...))))).....	0	0.0	0.0	0.0319304615	1	0	0.024858653421319	0
Streptomyces avermitilis	2919938	-	GGCCGAGGAGGAACGCAAGGCGGCACTGGCCGAGGAGCGGGGCGAGGAGCGGGGCGAGGCCACGGCAGGGCGTCACCGCCGCGACGTCTAGTCACCCGTTTGAGTTCGTTT	GGCGGCACTGGCCGAGGAGCGGGGCGAGGAGCGGGGCGAGGCCACGGCAGGGCGTCACCGCC	GAACGCAA	GCGACGTC	-7.199999999999999	-0.6	-1.5339340837847042	30	((((....))))	12	6	4	0	4	0	4	0	62	7	17	23	5	5	5	6	-9.0	-9.1	-4.3	-22.9	-0.3693548387096774	3.3999999999999995	2.112689193369861	(((((..((.((((.((..((..((.....))....))...)).)))).))......)))))	44	0.0	0.9752666	0.0768109999999999	1	0	0.1248167554455955	1
Streptomyces avermitilis *SAMPLED*	2919938	-	CGCGCCACGGCCGAGGGAGACCGCGCGCCTCGAGCGCCCGGACGAGAGCCCGACGGGCAGGCGGCCGAACGGTTTTGCTGGGCGGGCCCGCGTCGCAGCC	CGGCCGAGGGAGACCGCGCGCCTCGAGCGCCCGGACGAGAGCCCGACGGGCAGGCGGCCG	CGCGCCA	AACGGTTT	-5.699999999999998	-0.1965517241379309	-1.6556668885155836	22	(((.((...((((...))))...)).)))	29	5	9	8	3	2	4	3	60	6	19	18	6	6	6	5	-6.1	-9.1	-4.3	-25.1	-0.4183333333333333	3.6	4.60050557455088	..((((((.....(.(((((.((((((..(....)..)))).)).)).))).)...))))))	45	0.0	0.0	0.124150841	1	0	0.2039028244015357	0
Streptomyces avermitilis	2920584	-	CCCAGCAGGATTCCAGGGCGGTGACCGAGGCCGCGCTCTTCGAGGCGTTCGGCGGTGTCCGGGGCATGGTCGAGACGGTGGTGCCCGGCCTCCTCTTCGTCACCATCTTCA	GGCCGCGCTCTTCGAGGCGTTCGGCGGTGTCCGGGGCATGGTCGAGACGGTGGTGCCC	GTGACCGA	GGCCTCCT	-6.299999999999999	-0.2519999999999999	-1.627105925677056	25	((((((.((((...)))).))))))	25	5	10	2	6	1	6	1	58	7	20	13	2	4	8	6	-10.0	-3.3	-4.199999999999999	-20.1	-0.346551724137931	3.9	1.0513017799221207	....((..(((((......(.((((((((.((((.....)))).))))).))).))))))))	47	0.0	0.0	0.0753700667499999	1	0	0.2100953507219496	1
Streptomyces avermitilis *SAMPLED*	2920584	-	ACATCGGGAGCGCCAGCCGTCCCGCGGATCCCACAGACGCCATGTCTCCAGGAGCGCGAGTGGGAGAGGTCCCATGAGGGGGAGCCATCTCAGACGCCGG	GCCGTCCCGCGGATCCCACAGACGCCATGTCTCCAGGAGCGCGAGTGGGAGAGGT	GAGCGCCA	CCCATGAG	1.0	0.0	-1.5961420837847042	0	...	0	0	0	3	0	0	0	0	55	5	17	18	3	3	6	6	-7.6	-5.8	-0.8999999999999999	-21.0	-0.3818181818181818	5.7	1.0950241001822476	...(((.((((((...(((...(((((...)))))...)))......))))))..)))....	0	0.0	0.0	0.0847113505	1	0	0.0523307330147186	0
Streptomyces avermitilis	2925966	-	GGCGGCATGGGGCAGTTGCAGCGTGGACCGGAGATCACCGAGGTCCGCTAGTTCGGAGAGCCGTTTCGGGCCGTACCCCTCAAGGGGGTGCGGCCCTTTCTCGTACCCCGG	GGGCCGTACCCCTCAAGGGGGTGCGGCCC	GCCGTTTC	TTTCTCGT	-20.3	-0.7	-3.9614824991601	95	(((((((((((((...)))))))))))))	29	5	13	0	13	0	13	0	29	5	13	0	13	0	13	0	-4.0	-10.0	-1.0	-27.7	-0.9551724137931	5.7	3.2258886573979	.................................(((((((((((((...)))))))))))))	82	0.0	0.9535112	0.6913672599999999	1	0	1.0	1
Streptomyces avermitilis *SAMPLED*	2925966	-	ACAGCACGTGTCACTCCGGCGCCGGCCCGCTCGGACGGCTCCCCGCCAGAGAGGAAGGCGAGCGGGCCAGGAGGGTTGGTCGGGTCGGGTGAGAATCCCC	TCCGGCGCCGGCCCGCTCGGACGGCTCCCCGCCAGAGAGGAAGGCGAGCGGG	CGTGTCAC	CCAGGAGG	-0.7999999999999972	-0.0195121951219511	-1.499294722523136	3	((((((((.....(((.(.....).))).....))))))))	41	7	12	12	8	2	8	5	52	6	18	12	4	4	5	3	-10.6	-7.199999999999999	-2.9000000000000004	-24.7	-0.475	4.9	1.1202041858062182	........((((.((((...((.(((((.(((....))))).))).))..))))..))))..	0	0.0	0.0	0.102403076	1	0	0.0260133128983569	0
Streptomyces avermitilis	2932763	+	CGCCTCGCCGCCGAGCACGGTGTGGAGGTCGGCGCGACACGCGTCTGATCAGCTTGTGCAGGAGCGGGGCCCCGGCAGATCCAGGCCGGGGCCCCGCTTCGTGCCGCGGAC	GGGGCCCCGGCAGATCCAGGCCGGGGCCCC	GCAGGAGC	GCTTCGTG	-20.8	-0.4622222222222	-1.4992947225231	89	(((((((((((........)))))))))))	45	10	18	1	2	1	16	1	45	10	18	1	2	1	16	1	-12.0	-2.5	-4.3	-39.9	-0.8866666666667	4.2	1.0151011121186	................................(((((((((((........)))))))))))	0	0.0	0.982739	0.486257315	1	0	1.0	1
Streptomyces avermitilis *SAMPLED*	2932763	+	AGTGTGAGCCGACGGGTTGGTGCGTCGCCCGACCAGGCAGGCGGCCGACGCGCAGAGGCGCGCCTCGCCTGCGTCAGAGCAGGGGGGCATGGGACGTCAT	CGGGTTGGTGCGTCGCCCGACCAGGCAGGCGGCCGACGCGCAGAGGCGCGCCTCGCCTG	TGAGCCGA	CGTCAGAG	-10.1	-0.315625	-1.4992947225231	35	(((((((..(.(((((....))))).))))))))	32	7	12	3	7	2	7	1	40	8	15	4	2	2	7	1	-10.0	-2.4	-5.2	-19.8	-0.495	4.4	1.0526979363339	..(((((.((((((((...((....(((.....)))....))....))))))))..))))).	0	0.0	0.621402	0.271590235	1	0	0.4301490474152383	0
Streptomyces avermitilis	2947637	+	GCTGGCGAAGCTGGTCTCCGAAGGGCTCGACGAGCTTCCCGAGACCGTCTGAGGTGAGCCCTCGGGCCGTCCGAGGTGAGCCCTCGGACCGCCGGGGTGTCCCTTCTTCGC	GTCTGAGGTGAGCCCTCGGGCCGTCCGAGGTGAGCCCTCGGAC	CCGAGACC	CGCCGGGG	-12.3	-0.3324324324324	-2.1138316885156	46	((((((((.....))))))))	37	7	14	4	3	2	8	1	41	7	16	4	5	2	8	2	-6.3	-9.1	-7.1	-28.2	-0.6878048780488	4.6	7.4838602415874	...............((((((((.(..((((((((...))))))).)..)))))))))....	0	0.0	0.8328979	0.25182238	1	0	0.8081188150584399	1
Streptomyces avermitilis *SAMPLED*	2947637	+	ACGCGTCTTGTCTCCTCCGGGCTTGGAACCTGTGTCCTCTCGTGGGCGGGACGGGCTCGGACGAGTGAGTCCGCCCCCGGGCGTCCCGCTCTCGGCGAGC	CGGGCTTGGAACCTGTGTCCTCTCGTGGGCGGGACGGGCTCGGACGAGTGAGTCCG	GTCTCCTC	CCCCCGGG	-6.9	-0.2464285714286	-1.5199372837847	21	(((((......)))))	28	8	10	2	2	1	8	1	33	6	12	5	6	2	6	2	-12.0	-10.0	-4.5	-19.5	-0.5909090909091	3.6	1.4817596917503	..(((((((.....(((.(((((((((....))))).)))).)))......)))))))....	0	0.0	0.9056897	0.2922789975	1	0	0.1879181142375776	0
Streptomyces avermitilis	2947760	-	CCGTATACAAAGAGGATGGAATTCGCGGGAGATTATTTCTGCTGCCCGTGAGACAGAAATACGAAAGGCCCGCCCGATATTTCGGGCGAGCCTTTCAAAGTATGTGCGGAA	AAAGGCCCGCCCGATATTTCGGGCGAGCCTTT	GAAATACG	CAAAGTAT	-21.1	-0.6205882352941	-1.6481011256771	91	((((((.(((((((....))))))).))))))	34	6	14	2	7	1	7	1	34	6	14	2	7	1	7	1	-4.9	-4.2	-3.1	-25.4	-0.7470588235294	4.5	1.4417810892002	..............................((((((.(((((((....))))))).))))))	100	17.04	0.9888026	0.5687019075	1	0	1.0	1
Streptomyces avermitilis *SAMPLED*	2947760	-	TTTCCAGATTGACCGAGAGTCAAAGATAGCGATTGATGGAGATTTTTGCGAATTTGATGATTACTTCAAGTAGGTTAACGATTATAGAGATACAACAAAT	GAGAGTCAAAGATAGCGATTGATGGAGATTTTTGCGAATTTGATGATT	GATTGACC	ACTTCAAG	0.6	0.0499999999999999	-2.011413125677056	0	((((....))))	12	6	4	0	4	0	4	0	48	6	15	14	2	3	6	4	-5.3	-1.3	-3.9	-8.500000000000002	-0.1770833333333333	4.9	1.1435885942720772	....((..((((((....((((..(((....))).))))...))))))..))..........	0	0.0	0.0	0.0485263392499999	0	0	0.0150342136092203	0
Streptomyces avermitilis	2948699	-	CCGGTCGCGTACCTGCGCTCGCACGGCGTGAACGTCTGACAACCTGCCCGACAGGCACGTCCCTTCCGAGGTCCCGGCTCACCGAGCCGGGACCTTCGTTGTTTCGAACTG	GTCCCGGCTCACCGAGCCGGGAC	CTTCCGAG	CTTCGTTG	-21.1	-0.7275862068966	-2.3632504991601	91	((((((((((...))))))))))	29	5	13	0	13	0	13	0	29	5	13	0	13	0	13	0	-3.0	-6.7	-0.9	-25.8	-0.8896551724138	5.7	1.9749586442286	.......................................((((((((((...))))))))))	100	14.91	0.94669163	0.3624560375	1	1	1.0	1
Streptomyces avermitilis *SAMPLED*	2948699	-	TCGACCGGCGCGACCCGTGTTGTGGCAGACGGACCTCCCGCGCGGGGGGGCTCTCCGCTCTCGCGTTCCTCGACCTTCTGGCCGGGTTCCCACTGTGTCG	CGTGTTGTGGCAGACGGACCTCCCGCGCGGGGGGGCTCTCCGCTCTCGCG	GCGCGACC	TTCCTCGA	-7.799999999999999	-0.2888888888888888	-3.1413196885155834	34	((((.(((.(((...))).))).))))	27	5	10	4	4	2	4	1	50	6	17	12	4	3	6	4	-6.1	-6.300000000000001	-3.3	-23.6	-0.472	3.6	1.746686169102751	............((((..((((.(((....((((((....))))))..)))))))...))))	53	0.0	0.0	0.1545492225	1	0	0.4234676477345546	0
Streptomyces avermitilis	2949856	-	AGGCCCTCGGTATCGGCGAAGTGAGCGTCGTGGCAGCCGAGTAGAAGCAGCGGAACACCGCGGGGCCCTGGTGACTGAAGAGTCACCAGGGCCCTGTTTGCTGAGAGTTTG	GCCCTGGTGACTGAAGAGTCACCAGGGC	ACCGCGGG	CCTGTTTG	-24.3	-0.6394736842105	-3.1413196885156	100	((((((((((((....))))))))))))	38	6	17	0	17	0	17	0	38	6	17	0	17	0	17	0	-7.0	-6.0	-0.9	-36.2	-0.9526315789474	4.9	1.1435885942721	..................................((((((((((((....))))))))))))	100	18.35	0.979866	0.12985996275	0	0	1.0	1
Streptomyces avermitilis *SAMPLED*	2949856	-	TACCGGGTTAGAGGGAGTGTTGAGCGTCAGCCCTGGACTGACGAGGTAGGAGACCGAGGGTGGCGGCCAGAAGGCCAGGAGAGCCCTTGCTCTGCGGCGG	TTGAGCGTCAGCCCTGGACTGACGAGGTAGGAGACCGAGGGTGGCGGCCAG	AGGGAGTG	AAGGCCAG	-1.0	-0.1111111111111111	-1.499294722523136	3	.(((...))).	9	5	3	0	3	0	3	0	51	8	17	11	3	4	6	2	-10.1	-2.7	-1.7999999999999998	-15.599999999999998	-0.3058823529411764	3.2	1.0129619420619669	.....(((..(((((.((((((.((..(......).)).)).)))))))))..)))......	0	0.0	0.0	0.0466095954999999	0	0	0.0839336724701386	0
Streptomyces avermitilis	2955554	+	CTCGGCCGTCTCCTGCCGTTGCTCCTGCTCCTGCTCCTGCTCCTGTACGTAGCGGAGGACGCCCCACATGCTGTGCTCGTCGGCGTGTGGGGCGTCGTTCGTGCACGCGTC	GACGCCCCACATGCTGTGCTCGTCGGCGTGTGGGGCGTC	TAGCGGAG	GTTCGTGC	-19.8	-0.3882352941176	-1.5199372837847	85	((((((((((((((((.......))))))))))))))))	51	9	21	2	5	1	16	1	51	9	21	2	5	1	16	1	-9.8	-6.4	-5.6	-40.7	-0.7980392156863	4.4	1.4072099686551	.......................((((((((((((((((.......))))))))))))))))	76	0.0	0.80513483	0.0784335425	1	0	1.0	1
Streptomyces avermitilis *SAMPLED*	2955554	+	TCCTCGTTGGACTGTCTTACGGAGTGACTGCGCTCGCTGCGGCGCCTTGGCTGTGTGAGCTGACTGAGCTTGCCTCGCTGTCCGCCTGTGTCGCCGTCTG	CGGAGTGACTGCGCTCGCTGCGGCGCCTTGGCTGTGTGAGCTGACTGAGCTTGCCTCG	CTGTCTTA	CTGTCCGC	-1.2999999999999998	-0.2599999999999999	-2.191413125677056	4	(...)	5	5	1	0	1	0	1	0	58	8	17	18	2	4	6	6	-8.5	-3.9	-1.0	-19.1	-0.3293103448275862	3.8	1.0313976683613495	...((..(..(((..((((((.(((((......)))))))))))......)).)..)..)).	0	0.0	0.0	0.4146462824999999	1	0	0.0684889664861377	0
Streptomyces avermitilis	2957942	-	GCGGCCCGGTATGTGGGGCCGGTACCGCCGGTGGCGGTGCCACTGATGGTTTGACGGTCGCATGGCTCAGGCCTCGACGCGTGAGCATCGAGGCCTGTTGCGGCAAAGTGA	CAGGCCTCGACGCGTGAGCATCGAGGCCTG	GCATGGCT	TTGCGGCA	-17.9	-0.5966666666667	-2.9234131256771	74	((((((((((.((....)).))))))))))	30	6	12	2	10	1	10	1	30	6	12	2	10	1	10	1	-9.6	-7.5	-4.0	-25.4	-0.8466666666667	0.4	1.3884589439599	................................((((((((((.((....)).))))))))))	74	0.0	0.8224819	0.03382594875	0	0	1.0	1
Streptomyces avermitilis *SAMPLED*	2957942	-	GTCTTCGTGCACGCGGGCGGGCGGACGGCTGCAATGGGAGTGCGAGACAGGGCCGACGCATGCGGTAGCCGCAGCAGTTGTCGCTGTGGAGCCGACTGCA	GCGGGCGGGCGGACGGCTGCAATGGGAGTGCGAGACAGGGCCGACGCATGCGGTAGCCGC	TCGTGCAC	AGCAGTTG	-5.9	-0.6555555555556	-1.5648979256771	17	((((...))))	9	5	3	0	3	0	3	0	50	10	15	12	3	4	6	3	-6.3	-5.7	-4.9	-16.1	-0.322	4.0	2.0315425913547	.(((((((.(((..((((((((.......))).......))))).))).))).....)))).	47	0.0	0.50148827	0.0282275524999999	1	0	0.1707938109291716	0
Streptomyces avermitilis	2972641	-	CCACCCTCGCTCACAGCCCCAGCGCAGGTGAGCAGGGCCATCTGCGCTGGCCGCCGACGGTGTCCGTCGGGGTTCTCCACCCGCGGGTGGAGAACCGTCTCACTGAGGGAT	GGGCCATCTGCGCTGGCCGCCGACGGTGTCCGTCGGGGTTCTCCACCCGCGGGTGGAGAACC	GGTGAGCA	GTCTCACT	-17.7	-0.6807692307692	-2.2378588885156	73	(((((((((((....)))))))))))	26	6	11	0	11	0	11	0	26	6	11	0	11	0	11	0	-5.8	-6.4	-2.6	-21.5	-0.8269230769231	2.7	1.6744231968064	((.(((((((((.(((((.(((((((...)))))))))....)))..)))))))))....))	68	0.0	0.96946466	0.1429412	0	0	1.0	1
Streptomyces avermitilis *SAMPLED*	2972641	-	CTTCTTGGTGGGGGACGACACTCTGACCCACCCCGCCAGCAGGTGAGCGGATCCGACAGATGGGCCCCCTGCTCGCCTCGGGCGGGTGGCTCTGCAGGGG	CCCGCCAGCAGGTGAGCGGATCCGACAGATGGGCCCCCTGCTCGCCTCGGGCGGG	TGACCCAC	TGGCTCTG	-14.6	-0.4709677419355	-2.2489420837847	57	((((((((...))))))))	31	5	13	2	5	1	8	1	31	5	13	2	5	1	8	1	-12.6	-7.0	-3.1	-20.3	-0.6548387096774	5.7	1.0466005786908	.((((((...((((((((((..(((.....)))..))...))))))))..))))))......	0	0.0	0.95374703	0.134673035	1	0	0.3333343428808937	0
Streptomyces avermitilis	2976798	-	GTCACCCGTCGCGTTCGCAGGTGCTGCGCGACTACCTCGACTAGGTCTCGGCTGTACGCACCTGAGGGCCCGGCTTCCGTGGGGAGCCGGGCCCTCAGCATGTGCGCGCCG	GCCCGGCTTCCGTGGGGAGCCGGGC	ACCTGAGG	CCTCAGCA	-22.7	-0.4934782608696	-1.4992947225231	100	(((((((((((...)))))))))))	46	5	20	3	3	1	17	2	46	5	20	3	3	1	17	2	-12.2	-4.6	-8.4	-38.5	-0.8369565217391	5.7	1.2008543643117	.....................................(((((((((((...)))))))))))	0	0.0	0.9782113	0.517618425	1	0	1.0	1
Streptomyces avermitilis *SAMPLED*	2976798	-	GGTAGCTCGTGCCGGTACTCCTACCGCTCTGCGGCCTGCCGCACTTCTCCCCGCCCTCGTAGGCGCCCCGGCGCATACGGTTACTGGGTAGCCCGTTACA	CGCTCTGCGGCCTGCCGCACTTCTCCCCGCCCTCGTAGGCGCCCCGGCG	ACTCCTAC	CATACGGT	-8.8	-0.3666666666667	-3.1413196885156	30	(((....)))	24	6	9	2	5	1	5	1	24	6	9	2	5	1	5	1	-8.1	-6.1	-6.5	-12.8	-0.5333333333333	2.7	2.1944037668169	.......((((..(((.(((((.((..........))....))))))))...))))......	56	0.0	0.0	0.0671676915	1	0	0.6625631535127136	0
Streptomyces avermitilis	2991646	-	TTGATGCGCTGCCCCAGTGGCGGCACCTCAAGAAGGTCCGCAGCTGGGCGGACGGAAGCGTTCCGGAAATCGAGGGCCAGCTCGGCTTCGATTTCTGACTGTTTCCGCTCG	CCGCAGCTGGGCGGACGGAAGCGTTCCGGAAATCGAGGGCCAGCTCGG	AAGAAGGT	CTTCGATT	-9.0	-0.2647058823529	-2.1615475327734	30	(((((......)))))	34	7	14	1	12	1	12	1	34	7	14	1	12	1	12	1	-4.5	-5.9	-4.6	-17.5	-0.5147058823529	4.1	3.0603434630895	..(((.((((((.(.(((((((...)))))....))...).)))))))))............	58	0.0	0.85088205	0.1600263175	0	0	0.8812014060630281	1
Streptomyces avermitilis *SAMPLED*	2991646	-	TTGGGACGCCAATGAGACCCCTGCGGGCGATTCGAAGCCCGCAGCAAGCGAGGCTGCGGTCTCGCCTTTCTCGCTTCCCTTGGGTCCGTGCGCTCAGTTG	GGGACGCCAATGAGACCCCTGCGGGCGATTCGAAGCCCGCAGCAAGCGAGGCTGCGGTCT	TT	CGCCTTTC	-9.4	-0.3481481481481	-1.7610316885156	32	((.(((((((.......))))))).))	27	9	9	2	2	1	7	1	48	10	14	12	5	2	8	7	-6.2	-6.7	-2.3	-18.0	-0.375	3.4	1.5537646275401	..((..(((...(..(....((((((((........))))))))....)..)...)))..))	64	0.0	0.9680344	0.3228885375	0	0	0.5324973922068228	0
Streptomyces avermitilis	2998236	-	TGGCGTGATCCGGAACGGTACGGAGCCACCGGATAGAGTGGCAAGGCGATGACCGCTGACTCCTCATACGACGGGCGCCTGGAGCGCGCCCTGTCAGGCCTGCGCGGACTT	GGATAGAGTGGCAAGGCGATGACCGCTGACTCCTCATACGACGGGCGCCTGGAGCGCGCC	GAGCCACC	CTGTCAGG	-6.499999999999999	-0.3823529411764705	-2.191413125677056	26	(((((.......)))))	17	9	5	0	5	0	5	0	60	6	16	24	2	5	5	5	-7.6	-3.3	-1.7999999999999998	-13.099999999999998	-0.2183333333333333	5.4	1.0476906933465306	.((.....((....(((((....(((((((....)))...).))).)))))...))...)).	0	0.0	0.0	0.1538226225	1	0	0.3200793654377104	1
Streptomyces avermitilis *SAMPLED*	2998236	-	ATACGAGAACGCCCGGGAGCTGCTACTCTCCGGGGCGGATATCCGACTGACGGGAGATGGGGACGGGCCCTCGCTCAGGATCACGGACCGCCACTGTCAC	GCCCGGGAGCTGCTACTCTCCGGGGCGGATATCCGACTGACGGGAGATGGGGACGGGC	ACGAGAAC	CCTCGCTC	0.7000000000000002	0.1	-1.820901125677056	0	(.....)	7	7	1	0	1	0	1	0	58	6	19	16	5	5	5	4	-8.2	-10.0	-5.4	-23.1	-0.3982758620689655	3.5	4.5037463182461455	..(((((....((.(..(((.(((.(((((....))).))..))))))..).)).)))))..	0	0.0	0.0	0.058793314	1	0	0.040459303381611	0
Streptomyces avermitilis	3000493	-	CGGCTCCTGCTACATCTGCGAGGGTTGCGGCTCGACCAGCGGTTGCAGCTGACCTGAAGCCCCGAAGGGCGGCACGGCCTTGGGCCGTGCCGCCCTTCGGCGTTGGCGGGT	CGGCACGGCCTTGGGCCGTGCCG	CCGAAGGG	CCCTTCGG	-33.7	-0.7488888888889	-2.2799059256771	100	((((((((((...))))))))))	45	5	20	2	2	1	18	1	45	5	20	2	2	1	18	1	-12.7	-2.5	-7.8	-43.2	-0.96	5.7	1.0487295278421	.......................................((((((((((...))))))))))	0	14.58	0.9864162	0.1223933775	0	0	1.0	1
Streptomyces avermitilis *SAMPLED*	3000493	-	AGCAGTCGATTGGGGCCACAGGGCTGTTCTTGGGCTTGCTTGGCGCGCGGGAGGCCCGGAGTGACGAGCGCGGGGGGAAAGGCTGAAGCAGTGATGTCTA	TTGGGGCCACAGGGCTGTTCTTGGGCTTGCTTGGCGCGCGGGAGGCCCGGAGTGACGA	GCAGTCGA	GCGCGGGG	-0.3999999999999987	-0.0142857142857142	-1.499294722523136	2	(((.(((.((((...))).).))).)))	28	5	10	5	3	3	3	1	58	11	18	13	3	5	5	2	-14.4	-2.7	-3.0	-20.8	-0.3586206896551724	5.0	1.0030192052773026	..(((..((..(.(((((..(((((.((.........)).)))))))))))..))..)))..	0	0.0	0.78230155	0.030785106	1	0	0.0672118602315307	0
Streptomyces avermitilis	3005521	+	GTGGTGGCGGTGCTGCGGCGGGTGTGACCCCCGCAGTCGGCGGCACACCACGCCCCTGACCGGGCCCCGGGACCACCTGCGCCGGTTCCGGGGCCCTGTGCCGTCCGGACC	GGGCCCCGGGACCACCTGCGCCGGTTCCGGGGCCC	CCCTGACC	TGTGCCGT	-19.2	-0.5485714285714	-2.6998588885156	81	(((((((((((((..(...)..)))))))))))))	35	5	14	4	13	1	13	2	35	11	13	0	13	0	13	0	-8.8	-10.0	-0.9	-29.0	-0.8285714285714	4.9	1.3777543846009	...........................(((((((((((((.........)))))))))))))	0	0.0	0.6533353	0.53360456	1	0	1.0	1
Streptomyces avermitilis *SAMPLED*	3005521	+	CCGGTGTCTGTGCCTGTGACCCACCCACTGGGCACGGGCGGTCGCACCACCTTGCGGCGGACGTGGGGGCGCCGCGCGCACACCGGGCACCGGACCGACC	CGGGCGGTCGCACCACCTTGCGGCGGACGTGGGGGCGCCGCGCG	ACTGGGCA	CACACCGG	-5.9	-0.6555555555555554	-1.499294722523136	23	(((...)))	9	5	3	0	3	0	3	0	44	7	14	11	2	4	4	4	-9.6	-2.4	-5.5	-23.5	-0.5340909090909091	3.2	1.0748065292851765	.................((.((((.(((....(((..((.....))..)))))))))).)).	0	0.0	0.93426013	0.247202225	1	0	0.1418942366139921	0
Streptomyces avermitilis	3014570	+	AGCAAGAAGTTCGCGGGTCAGTAGCGCGAGGGTCTGACAGGAGTCGGACGGACGGACGGCGGCGGGGTGGTGGGTGAAAACCTTCACCACCCCGCCGCTGTTCGCCCCCAT	GGCGGGGTGGTGGGTGAAAACCTTCACCACCCCGCC	CGGACGGC	GCTGTTCG	-26.5	-0.53	-1.5199372837847	100	((((((((((((((.(....).))))))))))))))	50	6	22	2	21	1	21	1	50	6	22	2	19	1	19	2	-9.8	-5.0	-4.9	-45.2	-0.904	2.7	1.1693143883913	..........................(((((((((((((((....)))..))))))))))))	0	0.0	0.9611344	0.1206726275	1	0	1.0	1
Streptomyces avermitilis *SAMPLED*	3014570	+	GCCGGTCGAGGCAGGAATCCGCGGGTCGGTTTTGCCGTGTCGCCGGCAACGTCGCGCGTGGTGGGAGAAAGGGTCCCGTCTGGTCCGTAAGGCCGGTGTC	CCGCGGGTCGGTTTTGCCGTGTCGCCGGCAACGTCGCGCGTGG	GCAGGAAT	TGGGAGAA	-6.199999999999999	-0.1441860465116279	-2.248942083784704	25	(((((.(.((((.((((((......)))))).))))).)))))	43	8	16	5	5	3	6	1	43	8	15	7	5	3	6	2	-9.7	-7.199999999999999	-1.0	-21.5	-0.4999999999999999	4.4	1.078864753274807	...(((((.(.(((..((((((......))))))..)))).)))))................	0	0.0	0.0	0.169177765	0	0	0.295743589019323	0
Streptomyces avermitilis	3032850	+	TCACCACTGAGGGCCTGCTCGAAGAGCCTTCACCACTGACGATCTGCGCCACCCGCCCCGCTCGTGCGGTGCGCGCCACCGGCGGCCCACCGCCGGTCTCTCTTCACCACA	CTGACGATCTGCGCCACCCGCCCCGCTCGTGCGGTGCGCGCCACCGGCGGCCCACCGCCGG	CTTCACCA	TCTCTCTT	-14.1	-0.7833333333333	-3.0927304991601	56	(((((((....)))))))	18	6	7	0	7	0	7	0	35	5	14	4	3	2	6	1	-4.3	-3.9	-1.0	-19.3	-0.5514285714286	5.7	1.1840533938796	(((.((...((.(((.((((((((((....)))).).))).....)).))).)).)).))).	0	0.0	0.7585979	0.13294091125	1	0	0.8812014060630281	1
Streptomyces avermitilis *SAMPLED*	3032850	+	GCGCTCTGTCGCCGCCTGCCAGTCAACAGCGCGCACCCCCACTCCGCCGCCACCCCTGCAACGGTTCGCAGGTTCACTCCTGCCACACTGCCCTGTCCCG	CAGCGCGCACCCCCACTCCGCCGCCACCCCTGCAACGGTTCGCAGGTTCACTCCTG	CCAGTCAA	CCACACTG	-3.8	-0.2714285714285714	-1.5339340837847042	14	((((......))))	14	8	4	0	4	0	4	0	56	9	13	23	3	5	3	6	-7.5	-4.2	-4.9	-7.6	-0.1357142857142857	5.1000000000000005	1.2995277867955024	.....(((.(.(.(((......(((..((.......))..)))......))).).)..))).	47	0.0	0.0	0.0465330179999999	1	0	0.2049045486816849	0
Streptomyces avermitilis	3038754	+	ACGGCCTAGCCCGAAGAGCGCCAGGGCATCGACGTCATGGGCCATGGGCGCGCTGGGTAGACATCGCGACGGGGGCCCTCTATCGGGGGGCCCTCTTCAGTAAGGGGCGTC	GGGGGCCCTCTATCGGGGGGCCCTC	ATCGCGAC	TTCAGTAA	-13.5	-0.54	-3.0538396885156	52	(((((((((((...)))))))))))	25	5	11	0	11	0	11	0	25	5	11	0	11	0	11	0	-4.0	-6.9	-2.0	-20.2	-0.808	5.7	2.0923481517205	.....................................(((((((((((...)))))))))))	69	0.0	0.9743894	0.4393703225000001	1	0	0.8812014060630281	1
Streptomyces avermitilis *SAMPLED*	3038754	+	CGGGCCGCGGGCGGGAGGGCGGGCCGCGAGGACGATATACGAGCATGTTCCACGACCGAGGGAGCGCGCCTGGCCTAGGGCGGGGCCCCTGGGGGCGGGC	GGGAGCGCGCCTGGCCTAGGGCGGGGCCC	ACGACCGA	CTGGGGGC	-8.2	-0.7454545454545454	-1.9489420837847045	35	((((...))))	11	5	4	0	4	0	4	0	29	8	9	5	3	2	5	2	-13.7	-6.6	-4.9	-14.099999999999998	-0.486206896551724	4.6000000000000005	1.0571362015627486	.................................(((..(.(((((......))))).).)))	0	0.0	0.0	0.05920565125	1	0	0.2031714705317803	0
Streptomyces avermitilis	3072591	-	CGGCAGAGCGTCTCCATGGTAAGGAGAAGGTCAACGGTTCGATTCCGTTTGGGGGCTCCACAGCAGAAAAGGCCTCGCCCTTCCGGGCGGGGCCTTTTTCGTGCCCTGGGG	GGCCTCGCCCTTCCGGGCGGGGCC	GCAGAAAA	TTTTTCGT	-17.2	-0.43	-1.5961420837847	71	((((((((((....))))))))))	40	6	17	2	2	1	15	1	40	6	16	4	2	1	14	2	-12.1	-2.5	-5.5	-29.5	-0.7375	4.2	1.0247584664753	......................................((((((((((....))))))))))	100	29.44	0.9850466	0.993292775	1	1	1.0	1
Streptomyces avermitilis *SAMPLED*	3072591	-	CAGCTCTTTGCGGTTCCACTCGCCCTAGGGAAAGAAGTTCAGGCCCGTCGGAAGGATTCGGGGCCTCAAGCGGGCCGTTCGGCAATTCCAGGCCAACGCC	GGCCCGTCGGAAGGATTCGGGGCCTCAAGCGGGCC	GAAGTTCA	GTTCGGCA	-4.9	-0.3266666666666666	-2.353413125677056	18	(((((.....)))))	15	7	5	0	5	0	5	0	35	10	11	5	7	2	7	2	-7.9	-10.0	-1.7999999999999998	-17.3	-0.4942857142857143	4.3	1.8533256383778896	...........................(((((((..((.((........))))..)))))))	0	0.0	0.0	0.1647954275	0	0	0.2589209378856564	0
Streptomyces avermitilis	3072629	+	ATGGCCATTCTCGCGATGCGTGTGGCGGGCCTGCAGAAGGACTGAAGGCCCGCCCCAGGGCACGAAAAAGGCCCCGCCCGGAAGGGCGAGGCCTTTTCTGCTGTGGAGCCC	GAAGGCCCGCCCCAGGGCACGAAAAAGGCCCCGCCCGGAAGGGCGAGGCCTTT	GAAGGACT	TCTGCTGT	-18.8	-0.5875	-2.1721516885156	79	(((((((.(((((....))))).)))))))	32	6	13	2	8	1	8	1	32	6	13	2	8	1	8	1	-7.3	-2.7	-6.8	-26.5	-0.828125	0.4	1.4444469356256	........((((((((((((..((((..............))))....))))).))))))).	100	24.39	0.98034537	0.926071375	1	0	1.0	1
Streptomyces avermitilis *SAMPLED*	3072629	+	CGGCGGATGGTGAGATCGGCAGCCATGCCGCAAAGATTTTGAAGTCGTTGGACTGGCAGAGAAGACTCCTGGGCCCCCCGCGCGGAGAGCCTTTCAGCTG	GGCAGCCATGCCGCAAAGATTTTGAAGTCGTTGGACTGGCAGAGAAGACTCCTGGGCCCCC	GTGAGATC	CGCGCGGA	-3.6	-0.5142857142857142	-1.499294722523136	13	((...))	7	5	2	0	2	0	2	0	61	6	15	27	2	4	5	6	-11.6	-3.3	-2.5	-10.3	-0.1688524590163934	4.0	1.0116081241581512	((..(((.....(......(((((.((((....))))..)))))....).....)))..)).	0	0.0	0.0	0.05353052875	0	0	0.0826941672418041	0
Streptomyces avermitilis	3082130	-	GCGAAGTGTCCGTATTGCGGCATTTCGGGAAGTTCATCTAGCCTGATCAAACGGACCCGGCACTGCTTGAACCCCCGAGCAGGCAGTGCCGGGCTCCGCATTTGTCACGAC	CGGACCCGGCACTGCTTGAACCCCCGAGCAGGCAGTGCCGGGCTCCG	TGATCAAA	CATTTGTC	-19.5	-0.4148936170213	-2.3462275327734	83	((((((((((((((((((..(....)..)))))))))))))).))))	47	6	19	5	4	2	14	2	47	12	18	1	4	1	14	1	-3.3	-8.1	-3.2	-33.7	-0.7170212765957	5.2	4.3813743828483	...............((((((((((((((((((..........)))))))))))))).))))	0	0.0	0.9207568	0.089420922	0	0	1.0	1
Streptomyces avermitilis *SAMPLED*	3082130	-	CTCGTTGATCCCGCACAATGGCGGGTCACGTCCTCCAGTGCACGGGAGAGCAACTTGGTTTGTTTTCCCGCATCATAAGTCGACGAGGCGGGGCCCGCGC	TCCCGCACAATGGCGGGTCACGTCCTCCAGTGCACGGGA	CTCGTTGA	GAGCAACT	-5.799999999999999	-0.1487179487179487	-1.5199372837847045	23	(((((..((.(((.((((...)))).))).))..)))))	39	5	14	8	5	3	5	2	39	7	14	6	4	2	7	2	-7.6	-9.0	-3.7	-18.3	-0.4692307692307692	5.199999999999999	2.2718492884548374	((((((((..(((.(((.....))).)))))))..)))).......................	0	0.0	0.0	0.0842308035	0	0	0.1820433733035865	0
Streptomyces avermitilis	3089361	-	CTGGTCGACCGCCTGGGCATCCGCCGCGGTGCGGCGGGCGCCAAGTAAGACGCCGTGAAGGGAGCGGTTCCCATGACTTAGGGGGCCGCTCCCTTTGCTGTACGTACGGAA	AAGGGAGCGGTTCCCATGACTTAGGGGGCCGCTCCCTT	ACGCCGTG	TGCTGTAC	-14.3	-0.286	-1.6609420837847	56	(((((((((((((((........)))))))))))))))	50	10	20	2	2	1	18	1	50	10	18	6	2	2	15	2	-9.1	-2.5	-3.1	-36.2	-0.724	4.1	1.0325316860366	........................(((((((((((((((........)))))))))))))))	85	20.55	0.97864294	0.535160395	1	0	1.0	1
Streptomyces avermitilis *SAMPLED*	3089361	-	TGTACCAACTAAGACCACGTCGGCCACGAAGTGCCGGCCGAACTTGCCGCCGAGTGTCCTCCCGGGGGTAACCCTGGGTGCGGGGGCCCCGTGGCCCAGC	CCCGGGGGTAACCCTGGG	AGTGTCCT	TGCGGGGG	-9.3	-0.4227272727273	-1.4992947225231	32	(((((((....)))))))	22	6	8	2	1	1	7	1	46	8	14	12	2	4	5	3	-15.0	-1.4	-5.3	-14.6	-0.3173913043478	3.9	1.0037817828885	............................................(((((((....)))))))	0	0.0	0.96382403	0.1640289925	0	0	0.2561703547424016	0
Streptomyces avermitilis	3089720	-	GATCGCCCAGGGATCTGGAGGCCGCGCCCAGCGGATCCCCGCCTCCCGAGTAACGGAAGCTCCCCCGAGACCAAGACCGGGGGCACTCGGTGGCCTCTTTCAGACTACGAG	TCCCCGCCTCCCGAGTAACGGAAGCTCCCCCGAGACCAAGACCGGGGG	CCAGCGGA	CACTCGGT	-7.899999999999999	-0.359090909090909	-1.691905925677056	34	((((((.(.(...).)))))))	22	5	8	3	6	2	6	1	48	10	14	12	6	4	6	2	-8.0	-8.1	-4.8	-13.6	-0.2833333333333334	4.1	2.3179726986625613	..............((((((..((..(.((..(((........)))..)))..)).))))))	51	0.0	0.9700109	0.459295225	1	0	0.2749852111652455	1
Streptomyces avermitilis *SAMPLED*	3089720	-	AAGCCCCGAACATCAGCGCTCCTCTCAAACGGTAGACCCGCCAAGGGGCCCCTCGCTCGGAGGCCTCTGAGCCGGGGCCGCATCCCGACTCCAGGCGAGC	GGTAGACCCGCCAAGGGGCCCCTCGCTCGGAGGCCTCTGAGCCGGGGCC	TCTCAAAC	GCATCCCG	-7.5	-0.2884615384615	-1.5339340837847	24	((((((..(((((((....))))))).))))))	26	6	10	2	3	1	7	1	40	8	14	6	4	3	7	2	-9.4	-9.0	-6.7	-22.2	-0.555	4.0	3.3427709217023	.............(((...(((((..(((((((((......)).)))))))..).)))))))	0	0.0	0.7571452	0.2452604249999999	1	0	0.2586917384234754	0
Streptomyces avermitilis	3103385	-	CTGTGGATTGCGCTGGGCGCAGCCGCCGCGGTCATCGTGATCGGCGGCGCCGGAGCAGCTGTGATGCGGGCGCGACGTGCCAGGTGACGTCGTCGGTCGGTTGTGCCCTGC	GCCGCCGCGGTCATCGTGATCGGCGGCGCCGGAGCAGCTGTGATGCGGGCGCGACGTGC	TGGGCGCA	CAGGTGAC	-10.6	-0.265	-1.7478931256771	38	((((...))))	40	5	15	7	2	4	6	1	47	5	18	8	2	4	5	2	-7.9	-3.4	-3.0	-24.3	-0.5170212765957	5.7	1.0727896065401	..((((.((((.((..(((.(.((((.((......)).))))).))).)).)))).)).)).	0	0.0	0.0	0.077888771	1	0	0.2825356381762495	1
Streptomyces avermitilis *SAMPLED*	3103385	-	GCGCGACCGCGTTGTGCGCTCGCGGGGGGTGCGTCATCGCATGCGCGCCGGCGTTCCTGAGCTGCTCGGGGGGTGCCAGCCGGCCATGTGTGTGCGTGCC	TTGTGCGCTCGCGGGGGGTGCGTCATCGCATGCGCGCCGGCGTTCCTGAGCTGCTCGG	CGACCGCG	GGGGTGCC	-5.5	-0.4230769230769231	-1.5961420837847042	21	(((((...)))))	13	5	5	0	5	0	5	0	58	5	23	9	3	3	9	4	-13.1	-1.9	-5.7	-23.6	-0.4068965517241379	5.7	1.0121448253669028	...(((.(((((((.((((((((((.(((...)))))))))....))))))))).)).))).	0	0.0	0.86041033	0.036543362	1	0	0.0559112425414569	0
Streptomyces avermitilis	3127906	-	CGGACACCGCTGCCAAGACGGACGGCGACGCCGCGGAATGACCGAGAAGCACAGGACGCCCGACGGGCTTGTCATCGTGGACAAGCCGTCGGGCTTCACTTCGCACGACGT	GCCCGACGGGCTTGTCATCGTGGACAAGCCGTCGGGC	CACAGGAC	TTCACTTC	-18.9	-0.5108108108108	-3.1707475327734	81	(((((((((.((((((......)))))))))))))))	37	8	15	1	9	1	9	1	37	8	15	1	9	1	9	1	-4.2	-10.0	-2.5	-28.0	-0.7567567567568	4.0	5.8484929920872	.........................(((((((((.((((((......)))))))))))))))	90	0.0	0.6832099	0.12287868475	1	0	1.0	1
Streptomyces avermitilis *SAMPLED*	3127906	-	GACACGACCAGAACACGGCGCCACGCCGACGGAGTCAAGGGGGCAGTTGAGGTTGGTCGAGTCAGGCGGACGCCGCGACGAACTGCGACGGGAGAACGCG	CGGCGCCACGCCGACGGAGTCAAGGGGGCAGTTGAGGTTGGTCGAGTCAGGCGGACGCCG	CCAGAACA	CGACGAAC	-5.9	-0.6555555555555554	-1.499294722523136	23	(((...)))	9	5	3	0	3	0	3	0	60	6	20	16	5	5	6	5	-8.1	-9.1	1.1	-20.5	-0.3416666666666667	3.8	1.1507874657342634	.(((((.(.(((((((.((.((((.....(....)...))))))..))).))))).))))).	0	0.0	0.55758	0.1532702375	1	0	0.0397679453493657	0
Streptomyces avermitilis	3128844	-	GATGCGCGAGAAGCCGCGCTCGTAAGAGTTCGGTTCCGAAGTATCGGTCCGGTCCGGGGCCGGTCGGCGGAGAGTATTCCGTCGATCGGCCCCGGCCGTTCGTTGTACGGT	GGCCGGTCGGCGGAGAGTATTCCGTCGATCGGCC	CGGTCCGG	CCGGCCGT	-26.9	-0.5847826086957	-2.6007475327734	100	(((((((((((((((....)))))))))))))))	46	6	20	2	1	1	19	1	47	6	21	1	2	1	19	1	-4.3	-7.3	-2.4	-42.2	-0.8978723404255	5.8	2.2882461947115	............................(((((((((((((((....)))))))))))))))	0	0.0	0.50574493	0.293204399	0	0	1.0	1
Streptomyces avermitilis *SAMPLED*	3128844	-	TGGGTCGAGCCGGAGTTCCGTAGAAGCGGGTCCCGCGGCCGGTCCTATCGTCGAAACGTTCGTCGTTAAGTCGAGTTAGTCGGTAGGGGAGAGTCGCGAG	TCGAGCCGGAGTTCCGTAGAAGCGGGTCCCGCGGCCGGTCCTATCGTCGA	TGGG	AACGTTCG	-2.2	-0.3142857142857142	-1.683093125677056	7	((...))	7	5	2	0	2	0	2	0	50	6	16	14	4	3	5	7	-6.2	-7.199999999999999	-3.0	-16.7	-0.3339999999999999	5.1	1.830431142741341	.(((((((((.(((((((....)))))....))..))))).......))))...........	51	0.0	0.0	0.3299305775	1	0	0.0920543169757677	0
Streptomyces avermitilis	3140389	-	CTCCGGCGAGCCCTCGGTGTCGGTGGCCGGCTGAGAGCCGCGCCCTCGCGTACGTACGCCACCTGCGCCCCGTCACACTGGTTGTGGCGGGGCGTGGTTGTTCGAGGGAAG	CGCCCCGTCACACTGGTTGTGGCGGGGCG	GCCACCTG	TGGTTGTT	-16.4	-0.4315789473684	-3.0171196885156	67	((((((((((((.....))))))))))))	38	7	16	1	3	1	13	1	38	7	16	1	3	1	13	1	-6.1	-5.5	-3.4	-28.7	-0.7552631578947	5.4	1.4885496046465	.................................((((((((((((.....))))))))))))	77	0.0	0.98301125	0.3434970974999999	1	0	1.0	1
Streptomyces avermitilis *SAMPLED*	3140389	-	TGCAGGCAGCGGGGTCCGTTGCCGCGTGTGGCCGCGGCCAGTAGGGCCCAGCGGTTCGTAGTGTGTAACGCTGGTGTGCCGCCGCTCGCGGTGGTGTACC	CCGCGGCCAGTAGGGCCCAGCGGTTCGTAGTGTGTAACGCTGGTGTGCCGCCGCTCGCGG	GCGTGTGG	TGGTGTAC	-6.199999999999999	-0.4769230769230769	-2.621839688515584	25	((((.....))))	13	7	4	0	4	0	4	0	60	7	19	17	5	6	6	3	-7.899999999999999	-9.1	-3.5	-26.4	-0.44	5.199999999999999	2.0881524797090885	..(((((((..(..(.((((((((...((.....))...)))))).)).)..).)).)))))	39	0.0	0.5588661	0.0810433175	1	0	0.1204121980785954	0
Streptomyces avermitilis	3141732	-	ACGATCCTGGTCCTGATCGCGGACGTGGTTAACCCGGTGAAAATCTCCTAGTCACCCGGATTTCGTGACGGTCGGGCACGCTCTGTGTCCGACCGTCTTCCATTGAGTGGG	GACGGTCGGGCACGCTCTGTGTCCGACCGTC	GATTTCGT	TTCCATTG	-19.8	-0.6387096774194	-3.1707475327734	86	((((((((((((((...))))))))))))))	31	5	14	0	14	0	14	0	31	5	14	0	14	0	14	0	-4.3	-7.0	-2.0	-24.6	-0.7935483870968	5.7	2.0128864629802	...............................((((((((((((((...))))))))))))))	89	0.0	0.9731512	0.1685417975	0	0	1.0	1
Streptomyces avermitilis *SAMPLED*	3141732	-	TACCTGACGATCCGTGTGGTCCGCGAACTCGTTCCCGTAAACTACGTGCTCGGTGTTATCTCTCAAGCGACGACCGACTGAATATCGGATAACCTGTGTT	TCGGTGTTATCTCTCAAGCGACGACCGACTGAATATCGG	CTACGTGC	ATAACCTG	-3.2	-0.2909090909090908	-2.0009011256770566	11	((((...))))	11	5	4	0	4	0	4	0	39	7	12	10	7	2	7	6	-6.1	-5.4	-0.7000000000000002	-6.5	-0.1666666666666666	4.1	1.1560143110354428	.......................(((((((......(((..((.....))..))))))))))	0	0.0	0.0	0.028829232	0	0	0.0133090547724622	0
Streptomyces avermitilis	3145043	+	TGGACGACACGGGACCCGAGCGACACGTACTGCTGACGGGGGCTACCTCTTGCGCCGCCGCCGGTTCCGGGACTTCCCGGGCCGGTGCGGCGGCGCTTTGTCGTGCTCGGC	CGCCGCCGCCGGTTCCGGGACTTCCCGGGCCGGTGCGGCGGCG	ACCTCTTG	CTTTGTCG	-22.8	-0.5066666666667	-3.9614824991601	100	((((((((((.(.((((((....)))))).).).)))))))))	45	6	18	5	10	3	10	1	45	6	19	3	10	1	10	2	-4.3	-9.2	-0.8	-39.3	-0.8733333333333	3.5	2.9186861155417	...................(((((((((((((.(((((....)))))))))..)))))))))	85	0.0	0.0	0.513355095	1	0	1.0	1
Streptomyces avermitilis *SAMPLED*	3145043	+	GCTCCGGGGACGAGACACGGCGGACGTTGCGACGGGCCCCGTGCTGGGCCCGCGCGGGGGGGGGACGTACTTCACACCTACCTTCCGGGGCCCCTGCACG	CTCCGGGGACGAGACACGGCGGACGTTGCGACGGGCCCCGTGCTGGGCCCGCGCGGGG	G	GGGGGACG	-12.1	-0.605	-1.4992947225231	45	((((((((.(...).))))))))	20	8	7	0	7	0	7	0	48	6	17	10	4	5	5	2	-14.6	-9.0	-5.4	-22.8	-0.475	5.1	1.1356527157721	((((((((.(.((.(((((.((.(((....)))..))))))))).).)))...)))))....	0	0.0	0.984575	0.2762382625	1	0	0.1579981148316464	0
Streptomyces avermitilis	3208032	-	CGCTGGACAGCTGACGTCGCCGGCCGGCTGACGTCGTCGGCCGGCTGAGGGCGTGAACGCCGGGGCCCCGGACGGGAGATGATCCGTCCGGGGCCCCGGGTGTTTCCTCTC	GGCCCCGGACGGGAGATGATCCGTCCGGGGCC	AACGCCGG	CCGGGTGT	-26.0	-0.5531914893617	-3.2582275327734	100	(((((((((((((......)))))))))))))	47	8	20	1	5	1	15	1	47	8	20	1	5	1	15	1	-5.5	-6.1	-4.9	-45.3	-0.963829787234	5.6	2.3857835256871	..............................(((((((((((((......)))))))))))))	0	0.0	0.9732393	0.2695477325	1	0	1.0	1
Streptomyces avermitilis *SAMPLED*	3208032	-	GGGGTCCTCGACCGGGGATGCTCGGCGCCGATGGGGGGGGGGGACGGGTCCCGGAACGTCGACCCGACCTTCGATTTCCGTGTGTGCGTCGCCGACGTTC	CGGGGATGCTCGGCGCCGATGGGGGGGGGGGACGGGTCCCGGAACGTCGACCCG	TCCTCGAC	ACCTTCGA	-6.499999999999999	-0.2954545454545454	-1.806213125677056	26	((((((.((...))..))))))	22	5	8	3	6	1	6	2	54	6	16	18	4	3	6	5	-6.7	-9.0	-5.699999999999999	-20.8	-0.3851851851851852	0.1999999999999997	6.864963625120221	.....((((.....((((((....(((((...(....)...)))))...))))))))))...	53	0.0	0.6471226	0.06459428375	1	0	0.2937419817185752	0
Streptomyces avermitilis	3208032	-	CGCTGGACAGCTGACGTCGCCGGCCGGCTGACGTCGTCGGCCGGCTGAGGGCGTGAACGCCGGGGCCCCGGACGGGAGATGATCCGTCCGGGGCCCCGGGTGTTTCCTCTC	GGCCCCGGACGGGAGATGATCCGTCCGGGGCC	AACGCCGG	CCGGGTGT	-26.0	-0.5531914893617	-3.2582275327734	100	(((((((((((((......)))))))))))))	47	8	20	1	5	1	15	1	47	8	20	1	5	1	15	1	-5.5	-6.1	-4.9	-45.3	-0.963829787234	5.6	2.3857835256871	..............................(((((((((((((......)))))))))))))	0	0.0	0.9662655	0.2695477325	1	0	1.0	1
Streptomyces avermitilis *SAMPLED*	3208032	-	CGCGGTGTGGCCCCTCCCGGGGTCGCGCGCTGATCTGCGGCGGGCGAGTTGTTGCGGGGCGCGATGGACTGCCGGGCGGCTGCGCGCGCGCCGCCGATTG	GCGCTGATCTGCGGCGGGCGAGTTGTTGCGGGGCGCGATGGACTGCCGGGCGGCTGCGCGC	GGGGTCGC	GCGCCGCC	-3.799999999999998	-0.1310344827586206	-1.499294722523136	14	(((((.(((.((((...))))))))))))	29	5	12	2	5	2	5	1	61	5	19	20	4	6	5	4	-12.6	-9.2	-12.4	-25.0	-0.4098360655737704	5.7	4.658192042040355	((((.(....((.((.((((..(..(((((...)))))..)..))))..)).))..))))).	0	0.0	0.0	0.2275814875	1	0	0.0711286961143837	0
Streptomyces avermitilis	3211754	+	AGGTCCGCCTACCGCTGAACCGCATACCTCTGATCAGCTGATCAACACCGGCCCCGGTGCCGCCCGTTCGAGTGAGAAAGGGCGGCCCGGGGCCGCGTGCTGTCCGGCCCG	CCCCGGTGCCGCCCGTTCGAGTGAGAAAGGGCGGCCCGGGG	AACACCGG	CCGCGTGC	-27.4	-0.5829787234043	-1.9023388885156	100	((((((.(((((((.(((......))).)))))))))))))	47	8	19	3	9	2	9	1	47	8	19	3	9	2	9	1	-7.6	-9.1	-3.8	-42.3	-0.9	3.2	2.6515747882646	.....................((((((.(((((((.(((......))).)))))))))))))	0	0.0	0.5766879	0.23939883	0	0	1.0	1
Streptomyces avermitilis *SAMPLED*	3211754	+	GGGCCGATGGAACGGCCGCCTGCCCCAACCTGCCTGGTCAGGTCGCCGCGCAGGACCGCGCTTCTGCGGCGAGGGTCCAGGCTCTGTCTCCTGGATCACT	GCCGCCTGCCCCAACCTGCCTGGTCAGGTCGCCGCGCAGGACCGCGCTTCTGCGGC	ATGGAACG	GAGGGTCC	-4.6	-0.1769230769230769	-1.5572620837847042	17	((((((.(((......))).))))))	26	8	9	2	6	1	6	1	56	8	17	16	5	4	5	4	-10.5	-9.1	-4.199999999999999	-23.2	-0.4142857142857142	5.300000000000001	1.4933918351914082	....(((((..((.(...(((((.((((......)))).)))))...).))....)))))..	51	0.0	0.59628844	0.0566937775	0	0	0.1093616939619915	0
Streptomyces avermitilis	3216515	+	GCATGCGCCGCCGCGGCGCGTCGAAGGCCGGCTGACACCTCCGCACCACCTCTCGTACGCACCTGTGGCCCGCCCCTTCAGCAGGGGCGGGCCACATGTCTGTCCCGCTCG	GGCCCGCCCCTTCAGCAGGGGCGGGCC	GCACCTGT	ACATGTCT	-23.1	-0.4914893617021	-1.5572620837847	100	(((((((((((.....)))))))))))	47	7	19	4	3	2	14	1	47	7	19	4	3	2	14	1	-9.6	-3.6	-1.0	-35.0	-0.7446808510638	5.5	1.0154370765342	...................................(((((((((((.....)))))))))))	0	0.0	0.9852116	0.6723923	1	0	1.0	1
Streptomyces avermitilis *SAMPLED*	3216515	+	TTGCCGGCCCGGCACGCACGACCCGCCGTCAATGTTGCCGCGCGCGACAGTGGGCCCCCGCTGGCGCTCACACGCGGGCAAGCGCCCGCTCCGCGTCGCG	TTGCCGCGCGCGACAGTGGGCCCCCGCTGGCGCTCACACGCGGGCAA	CGTCAATG	GCGCCCGC	-10.2	-0.425	-2.2489420837847	36	((((((((.(.((..((.(((....))).))..)).).)))).))))	24	6	9	2	3	1	6	1	26	6	10	2	4	1	6	2	-8.8	-9.2	-4.3	-15.1	-0.5807692307692	2.7	2.3031823570371	.......(((((.((((((.((((((....)))))).)))......))))))))........	0	0.0	0.8931576	0.09812078	1	0	0.5401686515351689	0
Streptomyces avermitilis	3220448	-	TCTTCATATTCCGACAGGGGAGCGCCACAGCGCTGAGAGTGCGGGAGAGTCCGCAGACCCTCTGAACCTCGCCCAGGTCATTCTGGGTAGGAAGTTCGGTCATCACTCAAG	CTGAGAGTGCGGGAGAGTCCGCAGACCCTCTGAACCTCGCCCAGGTCATTCTGGG	CCACAGCG	TAGGAAGT	-6.8	-0.425	-2.279905925677056	28	((((((....))))))	16	6	6	0	6	0	6	0	55	7	17	16	2	4	6	4	-7.4	-2.1	-2.3000000000000003	-18.7	-0.3399999999999999	3.5	1.0414415083848472	.......((.((((((.(((.(((....(((.....)))...))).)))....)))))).))	0	0.0	0.92513746	0.243434415	0	0	0.3420143451347336	1
Streptomyces avermitilis *SAMPLED*	3220448	-	TGCCAGCAGGGGACCTACATCGATGTCAATCCAGTGAGTCGGGGGGCCGACGCACTCTCAGGTCCAGTAGGCGGAACCCCCCAGGGGCAGTCCTTGTACT	TCGGGGGGCCGACGCACTCTCAGGTCCAGTAGGCGGAACCCCCCAGG	CCAGTGAG	GGCAGTCC	-11.0	-0.4583333333333	-2.0009011256771	39	((...))	24	6	9	2	4	1	5	1	24	6	9	2	4	1	5	1	-7.5	-6.4	-1.8	-12.6	-0.525	4.2	1.2121798095506	.............((((((((....(((.((((.......)).)))))...)))))).))..	0	0.0	0.0	0.17370823	1	0	0.4928999153209566	0
Streptomyces avermitilis	3221946	-	GAGGGCACCAAGGTGACCATCAAGGCGTGTAACACGAAGGCCGGTTACGCCCCGAAGAACTGCAAGGAAGAGGACACCGTCGCTTAAGGATCGCTTTTCCTTGCGTGATGC	TCAAGGCGTGTAACACGAAGGCCGGTTACGCCCCGAAGA	GGTGACCA	ACTGCAAG	1.0	0.0	-1.7689420837847043	0	...	0	0	0	3	0	0	0	0	39	7	13	8	2	3	7	3	-7.9	-2.4	-2.8000000000000007	-12.500000000000002	-0.3205128205128205	4.1	1.0465901851364432	((..((.(((((((.((.....))))))))).))...)).......................	0	0.0	0.637668	0.28720805	0	0	0.0971484289485096	1
Streptomyces avermitilis *SAMPLED*	3221946	-	GCCGGGCAAACGGTTGCATGTATTTAGGTTAGGTCCCAGAACCAGTGGAGCCGGAACGGTGCGTTAGTTACCACGCTCTCGAGGAGTGGGAGAAGCCGTG	GGGCAAACGGTTGCATGTATTTAGGTTAGGTCCCAGAACCAGTGGAGCCGGAACGGTGCGT	GCC	TAGTTACC	-4.5	-0.5	-2.709319688515584	17	(((...)))	9	5	3	0	3	0	3	0	61	8	17	21	1	5	5	6	-5.4	-3.4	-1.0	-15.3	-0.2508196721311475	3.9	1.1005003925619967	(.(((..(((((.(((...(((.((......)).)))....))).)))))......))).).	40	0.0	0.7156309	0.02377779025	0	0	0.1545554680801721	0
Streptomyces avermitilis	3222575	-	GCTCCGGTGGTGTGGTTGTTGCTGGTGATCTTCGTAGGGTCTGGCTGACCTGCGCTTTTTCCGGAGAGGGGCCGGCTGTCCATGGGGCAGCCGGCCCCTTCCCGTATGCCC	CTGGCTGACCTGCGCTTTTTCCGGAGAGGGGCCGGCTGTCCATGGGGCAGCCGG	CGTAGGGT	CCCCTTCC	-26.9	-0.6560975609756	-2.1914131256771	100	((((((((((...))))))))))	41	5	18	2	2	1	16	1	41	5	17	4	2	1	15	2	-8.0	-3.3	-0.9	-37.9	-0.9243902439024	5.7	1.0260436135067	.......(((((((.((((((((..((((.....))))..))).))....))).))))))).	0	14.75	0.9611393	0.3925095425	1	1	1.0	1
Streptomyces avermitilis *SAMPLED*	3222575	-	GTTCAGTGCGGGGTCGCAGACCCGTTCTGGTTCTGTGGCCCCCGGATCTAGGTGTGGTGTTCCTCTGTGGTGTGCCTCTGATTGCCCTCCCCTTTTGTTG	GGCCCCCGGATCTAGGTGTGGTGTTCCTCTGTGGTGTGCCTCTGATTGCC	GGTTCTGT	CTCCCCTT	0.7000000000000002	0.1	-2.0473468885155843	0	(.....)	7	7	1	0	1	0	1	0	50	7	15	15	3	5	4	5	-6.7	-6.699999999999999	-1.7999999999999998	-11.6	-0.232	3.6	1.3535784265154136	......(((.....((((.(((...((..(.((.....)).)..))))))))))))......	0	0.0	0.0	0.388552755	1	0	0.0867518807677485	0
Streptomyces avermitilis	3226351	-	CCCCGCTGCCGAGGCCCCGGCCGCGGACGCCGAGCAGGCCTGACCCCCTCACCCCTTCGGGTTGTGAACGGCGGGGGCCCACAAAGCCCCCGCCGTTCGGCCCGTAGATCT	ACGGCGGGGGCCCACAAAGCCCCCGCCGT	GGTTGTGA	TCGGCCCG	-14.6	-0.3318181818182	-2.0823388885156	57	(((((((((((.......)))))))))))	44	9	17	3	2	2	14	1	45	9	18	2	4	1	14	2	-5.0	-9.1	-1.9	-36.4	-0.8088888888889	4.9	2.8658464517288	.................................(((((((((((.......)))))))))))	0	0.0	0.9351632	0.5126736624999999	1	0	0.8812014060630281	1
Streptomyces avermitilis *SAMPLED*	3226351	-	AGGCCCCGCGAGCCTCGACTCCACCCGGGCAGCCCACCGCCCGAACCGCTGTCCGGCAGGAGGCCCCCCGTGCCGCCCCGCCCGAAAAAGGTCCCGGTTC	CTCCACCCGGGCAGCCCACCGCCCGAACCGCTGTCCGGCAGGAG	AGCCTCGA	GCCCCCCG	-3.0000000000000004	-0.0681818181818181	-1.499294722523136	10	((((..(((((((((..............)))))))))..))))	44	16	13	4	4	1	9	2	44	6	14	12	4	2	9	4	-11.8	-7.8	-5.199999999999999	-20.8	-0.4727272727272727	3.6	1.2708971473528643	.....((((..(((((((((....(....)....)))))))))..)))).............	0	0.0	0.0	0.0938131825	1	0	0.1552929524401905	0
Streptomyces avermitilis	3235199	-	CTCCGACCTGGGGAGCACGGGAATGAGCAGGACCGGTCGTACGGACGAGGGCCACGGACGGCTCGGCAGCACGCTGTCGGGACTGGCCGTGGCCCTCGGCTGTGTGCTCTT	GGGCCACGGACGGCTCGGCAGCACGCTGTCGGGACTGGCCGTGGCCC	ACGGACGA	TCGGCTGT	-24.1	-0.4725490196078	-1.7943388885156	100	(((((((((.(((((((((((....)))))))).))).)))))))))	51	6	22	3	11	2	11	1	51	6	22	3	11	2	11	1	-8.8	-7.8	-7.2	-41.5	-0.8137254901961	3.2	3.4084742321123	...............(((((((((.(((((((((((....)))))))).))).)))))))))	0	0.0	0.0	0.0920386695	1	0	1.0	1
Streptomyces avermitilis *SAMPLED*	3235199	-	CCGCGCGCTGGGTCAGGATCGACACTGGTGGGCGGGGGCGCGGCCGGTCTCGCATCGGATTGGCCACGGGTGTGCAGGCGGCTGTCGAGTGGCACGGTGA	TGGGTCAGGATCGACACTGGTGGGCGGGGGCGCGGCCGGTCTCGCATCGGATTGGCCACG	CCGCGCGC	GGTGTGCA	-8.499999999999998	-0.2833333333333332	-1.914213125677056	37	((.((((((((.((...)))))))))).))	30	5	12	3	2	2	8	1	60	6	23	10	2	6	6	3	-8.8	-1.4	-11.8	-24.3	-0.4049999999999999	4.0	2.0762059814959857	..((((((((((((((.((((((.(((....)).).)))))).))).)))...)))))).))	0	0.0	0.0	0.11812328	0	0	0.2133215983852412	0
Streptomyces avermitilis	3239983	-	CGTCCGGGTCGACCTCGTCGACGTGGATCACGTCCGCTGATGTAAACGCAGCACCGGCTCGGGCCGGGGAGGGCCACTGGGCCGTCCCCGGCCCGTAGTCGTACGAGCCGC	GCCGGGGAGGGCCACTGGGCCGTCCCCGGC	CGGCTCGG	CCGTAGTC	-28.1	-0.5978723404255	-2.2489420837847	100	((((((((.((((....)))).))))))))	47	6	20	3	5	2	11	1	47	6	20	3	5	2	11	1	-9.2	-6.4	-2.0	-44.3	-0.9425531914894	4.2	1.10873645593	................................((((((((.((((....)))).))))))))	0	0.0	0.90787125	0.265986525	0	0	1.0	1
Streptomyces avermitilis *SAMPLED*	3239983	-	GTCGTGGATATCACCCGTCGCCCGAGCGCTACCCTCTAACCGGGTCGTGTCAGCGTAATGAGCCCGCCCGGGGGGCGGTACACCGCACGAGCTCCCGCCG	CTACCCTCTAACCGGGTCGTGTCAGCGTAATGAGCCCGCCCGGGGGGCGG	CCCGAGCG	TACACCGC	-12.8	-0.8533333333333	-2.2489420837847	48	((((((...))))))	15	5	6	0	6	0	6	0	50	8	15	14	1	4	6	4	-9.1	-2.1	-4.3	-19.8	-0.396	4.3	1.046248982797	............(..((((....((((((.(..(((......)))..).))))))))))..)	0	0.0	0.0	0.348083125	1	0	0.2915509178687987	0
Streptomyces avermitilis	3253241	-	TTTGTTGACGCTCTTGTCGGAGAGTGACCCACTTACGAAACCTGGTAAGTGGTCGAAGAAGCGCCCGCCCCCGAGTTGCGGTTGGGGACGGGCGCTTCGTCTGCGCGCGCG	GAAGCGCCCGCCCCCGAGTTGCGGTTGGGGACGGGCGCTTC	TGGTCGAA	GTCTGCGC	-20.5	-0.5	-2.1914131256771	87	((((((((((.((((((.......)))))).))))))))))	41	9	16	2	10	1	10	1	41	5	17	4	10	2	10	1	-9.1	-5.4	-3.7	-30.5	-0.7439024390244	5.7	1.1414441256253	.....................((((((((((.((((((.(...).)))))).))))))))))	89	0.0	0.76178896	0.33030161	1	0	1.0	1
Streptomyces avermitilis *SAMPLED*	3253241	-	AACCCTTGCGCCGGGACCGAGCGCGCGAGGCGTGTTGAGTGCGAAGCGGGGAGAGACCGACGTTGGAGGCCAAAACGCGTTTTCCAAACCGACCGGAAGG	CGGGACCGAGCGCGCGAGGCGTGTTGAGTGCGAAGCGGGGAGAGACCG	CCTTGCGC	ACGTTGGA	-1.9	-0.1461538461538461	-1.806213125677056	6	(((.......)))	13	9	3	0	3	0	3	0	48	6	13	18	3	4	5	6	-7.8	-5.699999999999999	-4.699999999999999	-12.500000000000002	-0.2604166666666667	4.1	1.4926813899072564	(((..(((..(((((..((....))..)))))...).))......)))..............	0	0.0	0.0	0.03410141925	1	0	0.2413256317455174	0
Streptomyces avermitilis	3253286	+	GGGGACGCTGGCCTACGTGGCGCATCGATCGCGCGCGTAGCGCCACGCGCGCGCAGACGAAGCGCCCGTCCCCAACCGCAACTCGGGGGCGGGCGCTTCTTCGACCACTTA	GAAGCGCCCGTCCCCAACCGCAACTCGGGGGCGGGCGCTTC	GCGCAGAC	TTCGACCA	-20.2	-0.4297872340426	-1.5648979256771	86	(((((((((((((((.(.......).)))))))))))))))	47	9	18	4	2	2	15	1	47	13	17	2	2	1	15	1	-6.5	-2.4	-0.9	-33.7	-0.7170212765957	5.1	1.0355475592483	.....................(((((((((((((((...........)))))))))))))))	64	15.33	0.9605038	0.68453125	1	0	1.0	1
Streptomyces avermitilis *SAMPLED*	3253286	+	CGGGTAGGGCGCTCACGAACGCAGATCGTTGCCAGGGAGGCGCGGACGCCGAACCGCACAAGGGGGGCGCGGGCGCCGCGCGCGCGAACGCGCACAGCCT	GCGCGGACGCCGAACCGCACAAGGGGGGCGCGGGCGCCGCGC	CCAGGGAG	GCGCGAAC	-11.6	-0.6105263157895	-1.4992947225231	42	((((((...))))))	19	5	7	2	5	1	5	1	51	8	16	13	1	5	6	2	-10.1	0.0	-4.0	-24.2	-0.4745098039216	4.0	1.0101430222929	....................((((((.(((((..((.(......).))..).))))))))))	0	0.0	0.77889466	0.1321861825	1	0	0.1428654983239844	0
Streptomyces avermitilis	3257099	-	CTCGGGGAGAAGGGCCAAGTCCCCGCTGCCCCTCTCCTCGTACTCGTAAGAGACGTACCGCCCCGGCTCAGCCCTCGAGGTCCTTGAGCCGGGGCAGTACGTTTTCGCAGA	CGTACCGCCCCGGCTCAGCCCTCGAGGTCCTTGAGCCGGGGCAGTACG	GTAAGAGA	TTTTCGCA	-16.7	-0.3211538461538	-2.9234131256771	68	(((((.((((((((((((.((....))..).))))))))))).)))))	52	6	21	6	7	3	11	2	52	7	21	5	7	2	11	3	-7.0	-5.9	-3.7	-37.7	-0.725	4.6	1.4788553449074	..............(((((.((((((((((((((.....)))...))))))))))).)))))	0	0.0	0.98403555	0.1135195574999999	0	0	1.0	1
Streptomyces avermitilis *SAMPLED*	3257099	-	CCGAGAGAAGTGTCCTCCTAGAGGCCGGGCCTAGCGTTCGTCGGAGCCGCGTCTTAGAGGCGGGAGGTCTCTCTAAACCTCCCCCCTCCCCACGTTCCCA	GAGGCGGGAGGTCTCTCTAAACCTCCCCCCTC	GCGTCTTA	CCCACGTT	-13.0	-0.40625	-1.5648979256771	49	((((.(((((((.(....).))))))).))))	32	6	12	4	4	2	7	1	32	10	11	2	4	1	7	1	-7.1	-7.8	-5.6	-18.5	-0.578125	5.4	2.9049112543699	..............................((((.(((((((........))))))).))))	0	0.0	0.98588806	0.4834118	1	0	0.4058753630192107	0
Streptomyces avermitilis	3262613	-	TGATCACTGCATCGGCACCATGACAGCAGTGGTTGGGCGGCCCGTATCAACCGCTAAGTTGTCAGATCTGCAAGGGACGCCTCCTCGGCGTCCCTTCTTTCTTTCCCCCGC	AAGGGACGCCTCCTCGGCGTCCCTT	AGATCTGC	CTTTCTTT	-15.8	-0.632	-3.2448757487401	65	((((((((((.....))))))))))	25	7	10	0	10	0	10	0	25	7	10	0	10	0	10	0	-1.0	-6.3	-3.0	-19.1	-0.764	4.2	5.6667190237872	.....................................((((((((((.....))))))))))	95	0.0	0.9903406	0.4242938875	0	1	1.0	1
Streptomyces avermitilis *SAMPLED*	3262613	-	CGCCTTTCCAAGGAGTGCTTTTCTTCCCTGTCCGGGAGAGGTCGTTGGCAGGATCTATCCTCAGAGGAGCCATGCTCGCCAACCGGCCCTGCTAAGCCCC	GCTTTTCTTCCCTGTCCGGGAGAGGTCGTTGGCAGGATCTATCCTCAGAGGAGCCATGC	CAAGGAGT	TCGCCAAC	-3.6	-0.5142857142857142	-2.248942083784704	13	((...))	7	5	2	0	2	0	2	0	59	10	18	15	2	3	7	5	-8.9	-3.4	-3.0	-17.2	-0.2915254237288135	4.0	1.051137737482163	.((.....(((((((...((((.(((((........))))).))))))).))))....))..	0	0.0	0.0	0.08401709925	0	0	0.0986115695441676	0
Streptomyces avermitilis	3269050	-	CAAGGCGGACTCAACCGCCAAGAAAAAGGCGGACAACACAGCCTCGTCCCACACGCTTCTGGAAGGGCGGCTCGGCTACAAGCTCGAGTCCGCCCTTCTGGTGCGTGCGCT	GAAGGGCGGCTCGGCTACAAGCTCGAGTCCGCCCTTC	CGCTTCTG	TGGTGCGT	-17.9	-0.4162790697674	-2.3942131256771	74	((((((((((((((((...))).)))).)))))))))	43	5	19	2	12	2	12	1	43	5	17	6	1	3	9	2	-10.0	-3.9	-8.6	-31.1	-0.7232558139535	5.7	1.4169281223575	.........................((((((((((((((((...))).)))).)))))))))	80	0.0	0.8521101	0.4859010925	1	0	0.9999997612921032	1
Streptomyces avermitilis *SAMPLED*	3269050	-	AGAAGCCAAGACGCTCTGAAGTCGCGACGCGAACTCCGGCACACCGCAGGTCGGAGAGCCTGGAGCCTCGGTTGCAAGGGGGCCCAGTGCGTCGCGCCCT	CCAAGACGCTCTGAAGTCGCGACGCGAACTCCGGCACACCGCAGGTCGGAGAGCCTGG	AGAAG	AGCCTCGG	-4.699999999999998	-0.1678571428571428	-1.5961420837847042	18	(((((.(.(((.....))).).))).))	28	7	9	5	2	3	3	1	58	10	15	20	3	4	6	4	-10.5	-5.4	-3.2	-15.4	-0.2655172413793103	4.0	1.0669301456567384	..(((.(...((((((....(((..((........))....)))...))))))..).)))..	0	0.0	0.78109497	0.23142699125	1	0	0.1741691883601112	0
Streptomyces avermitilis	3283419	+	GTGCATCAAGGCCGGCAAGGTCTCGCGCTGACGTTTCTTTAGCGCGCGGCCACTGCTGGTTCGCTGCTCAAAGCCGGTCCACTCGTGGACCGGCTTTTTGCTGTGCCGACA	GCGCGGCCACTGCTGGTTCGCTGCTCAAAGCCGGTCCACTCGTGGACCGGC	TCTTTAGC	TTTTTGCT	-16.2	-0.45	-2.6534131256771	65	(((((((((....)))))))))	36	6	14	4	2	1	12	2	36	6	14	4	2	1	12	2	-9.0	-3.4	-4.6	-24.4	-0.6777777777778	4.1	1.099809352881	...........((.(((((((...(((..((((......)).))..)))...)))).)))))	100	27.7	0.98527473	0.3232036575	1	1	1.0	1
Streptomyces avermitilis *SAMPLED*	3283419	+	CAACGCGCGCACGTGAACTCGCGCGAAGGCGGCTGTTCTTGCCTGCAGTCTGTTGGTGGCTTGCCGCGTGCGCTGGCGCTTGGCCCCGAAGGTCAGCTCT	GCGAAGGCGGCTGTTCTTGCCTGCAGTCTGTTGGTGGCTTGCCGCGTGCGC	GAACTCGC	TGGCGCTT	-2.6	-0.3249999999999999	-2.347346888515584	9	((....))	8	6	2	0	2	0	2	0	51	5	15	18	3	5	5	5	-9.6	-5.8	-4.3	-20.5	-0.4019607843137255	5.7	1.1761726616596504	(((.(.(((((.....(..((.(((...))).))..)...))))).).)))...........	0	0.0	0.9757954	0.071257867	1	0	0.1421226140649027	0
Streptomyces avermitilis	3285036	+	GTCTACCCTTGGCCGGTGGACTTCTCCCGTCACCGGCCCAACACTTTCTTCGGGCTGCCCGTGCTCGCACTGCTGATCGCCGCCACGGGCTGCTCCTCGGCAGACGACAAC	GCTGCCCGTGCTCGCACTGCTGATCGCCGCCACGGGCTGC	TTCTTCGG	TCCTCGGC	-6.999999999999999	-0.4666666666666666	-2.491413125677056	29	((.(((...))).))	15	5	5	2	2	1	3	1	40	7	13	9	2	3	7	3	-10.2	-3.4	-6.0	-16.599999999999998	-0.4149999999999999	4.199999999999999	1.1087364559300457	......................((.(((((((...((...((.....)).))))))))).))	0	0.0	0.621996	0.07432571075	0	0	0.4118151774841702	1
Streptomyces avermitilis *SAMPLED*	3285036	+	CAACGCTGTCCCTCGCGCCGTCCGGGGCCTCTCTCACATTGCTCGGACACGGTGTTCACCACAGCTCTCACTCTTGCGCTCCACGACCTCTTTGCTTGTC	AACGCTGTCCCTCGCGCCGTCCGGGGCCTCTCTCACATTGCTCGGACACGGTGTT	C	CACCACAG	-1.7999999999999996	-0.1636363636363636	-1.499294722523136	6	((((...))))	11	5	4	0	4	0	4	0	55	6	19	13	8	4	8	3	-7.7	-4.5	1.5	-16.3	-0.2963636363636364	5.4	1.0177888139592108	.((((((((...(((.((.((..((((....))))..)).)).)))..))))))))......	0	0.0	0.0	0.0330769717499999	1	0	0.0386151291593386	0
Streptomyces avermitilis	3285408	-	GTCGACCGTCTGGTGGAGGCGGCGCTGCGGCGTTCGACGGGCTTGCGTTAGTCGTCCACCCGTACGTCAGTCGGCGATCCCTTCGGGGATCGCCTTCTTGATGGGCTTCGC	GGCGATCCCTTCGGGGATCGCC	CGTCAGTC	TTCTTGAT	-15.9	-0.7227272727273	-3.7184824991601	71	(((((((((....)))))))))	22	6	9	0	9	0	9	0	22	6	9	0	9	0	9	0	-3.5	-9.1	-5.0	-20.8	-0.9454545454545	0.8	17.8424454508835	........................................(((((((((....)))))))))	85	14.48	0.9835016	0.0420620372499999	1	0	0.8812014060630281	1
Streptomyces avermitilis *SAMPLED*	3285408	-	TTCGGGCGTGAGCTAGTTCGATCCGCGGGCGGTTTCGGTCTTGGGGAGGGCGCGCCGGTCGCCGCGGGGAGGCCGACGATTCGTCCGATCGGTGTTCTGG	TCGATCCGCGGGCGGTTTCGGTCTTGGGGAGGGCGCGCCGGTCGCCGCGGGGAGG	GAGCTAGT	CCGACGAT	-2.3999999999999995	-0.2181818181818181	-1.5199372837847045	8	((.(...).))	11	5	3	2	2	1	2	1	55	7	20	10	2	3	8	3	-8.0	-1.5	-2.0	-23.0	-0.4181818181818181	4.8	1.0201634756474198	.((..((((((.((((..((((((((.....)))...)))))))))))))))..))......	47	0.0	0.0	0.0465314455	1	0	0.0505586598659087	0
Streptomyces avermitilis	3290857	-	GGCCGTCGGAAGGCCCGTCGACGGGCCTTCCGACGACTGGTTTCGGCCACCCGCAACCCCTGTCTGTACCCCCAATCGTGGACGGTTGGGGGTACAGCCATGTCTGCGTCC	TGTACCCCCAATCGTGGACGGTTGGGGGTACA	CCCCTGTC	GCCATGTC	-21.6	-0.54	-2.8713196885156	95	((((((((((((((....))))))))))))))	40	6	17	2	2	1	15	1	40	6	17	2	2	1	15	1	-8.0	-2.1	-4.0	-29.4	-0.735	3.7	1.0675503176121	..............................((((((((((((((....))))))))))))))	0	0.0	0.9896856	0.3174272875	0	0	1.0	1
Streptomyces avermitilis *SAMPLED*	3290857	-	TGCCTCTGTCGACCGGCGAGTCGGACCTTCTACCCCTGGTACACGGGATGTCCCAAACACCGTCTGTCGGCGCGCCACGCCTTTCGCCTTGGTTGTTTGC	GTCGGACCTTCTACCCCTGGTACACGGGATGTCCCAAACACCGTCTGTCGGCGCGCCAC	ACCGGCGA	GCCTTTCG	-1.2999999999999998	-0.2599999999999999	-1.936639688515584	4	(...)	5	5	1	0	1	0	1	0	59	6	15	25	2	5	4	4	-6.2	-2.2	-7.6	-8.8	-0.1491525423728813	3.5	1.783266129385002	((.((....((.((...((((....(((....)))....))))...)).))....))))...	60	0.0	0.0	0.09398079725	1	0	0.0531685742573629	0
Streptomyces avermitilis	3298469	-	TTTCTGTCCCTCCCCGACCGGCAACCCCCACGTGGGCCTGGTCCGTACGGCCCTGTTCAACTGGGCGTTCGCCCGCCACACCGGCGGCACCTTCGTCTTCCGCATCGAGGA	CCCCACGTGGGCCTGGTCCGTACGGCCCTGTTCAACTGGGCGTTCGCCCGCCACACCGGCGG	CCGGCAAC	CACCTTCG	-8.5	-0.5666666666666667	-1.683093125677056	37	(((((.....)))))	15	7	5	0	5	0	5	0	62	5	21	17	2	6	6	4	-6.3	-3.3	-2.4	-21.6	-0.3483870967741935	5.7	1.108530742209417	((((..((((((..(((....(((.(((.((...)).))))))..))).))).))).)).))	0	0.0	0.0	0.119453335	0	0	0.147617875598336	1
Streptomyces avermitilis *SAMPLED*	3298469	-	GGGCCGCCGACGTCGGTCGGGGTGGACCGTGTACTGGGGTCCCGTTCGTGCCCGCGTCGGACCCGGCTCGGTGTTTCGGTGGCGTTCCGTCGCAACGGCG	TCGGTCGGGGTGGACCGTGTACTGGGGTCCCGTTCGTGCCCGCGTCGGACCCGGCTCGG	CGCCGACG	TGTTTCGG	-6.999999999999999	-0.35	-3.343979532773376	30	(((.((((....)))).)))	20	6	7	2	3	1	4	1	59	6	22	11	3	6	6	3	-6.1	-5.4	-6.6	-26.8	-0.4542372881355932	2.7	3.184764316628421	...(((((((((.(.(((((.(((((((....)))...)))).)).))).).)))))).)))	56	0.0	0.0	0.1643307199999999	1	0	0.1522401707117521	0
Streptomyces avermitilis	3304808	+	TGCTGTCCCGCCCGGAGGATTCATGACCCCGCCCACCGCCTCTCATGATCCGTACGCACAGTCGTACGGGGACGAGGGCGACCAGCCGTTGGTTCGTCCGTATGCGATGAC	CGCCCGGAGGATTCATGACCCCGCCCACCGCCTCTCATGATCCGTACG	TGCTGTCC	CACAGTCG	-9.3	-0.465	-1.4992947225231	32	(....)	20	8	7	0	7	0	7	0	20	8	7	0	7	0	7	0	-10.9	-7.9	-3.0	-8.9	-0.445	4.9	1.1501038428683	.((..((((....((((((....((.....))...))))))))))..)).............	44	0.0	0.85323113	0.0729047145	1	0	0.2870715917010492	1
Streptomyces avermitilis *SAMPLED*	3304808	+	TGCGGTGTACCACGCCTGATTGATCACGACCCGTCACACGCCCGTCCCTAGCCACGCTGTCCTCGATCCGTCGTGGATGGGCGTTCACCCCTACCCAGTC	TCACGACCCGTCACACGCCCGTCCCTAGCCACGCTGTCCTCGATCCGTCGTGG	CTGATTGA	ATGGGCGT	-4.6	-0.2875	-1.9799059256770564	17	((.(((....))).))	16	6	5	2	2	1	3	1	53	7	17	14	7	3	7	4	-10.7	-5.800000000000001	-3.4000000000000004	-11.8	-0.2226415094339622	5.4	1.0745359840026003	........(((((((..((((((.((..((.....))...)))))....)))..))))))).	0	0.0	0.95934916	0.038738057	1	0	0.0946743383431142	0
Streptomyces avermitilis	3305792	+	CGAAGCACACCCCTGATACCACGCAAGTCGGCGACGCCATACGGCAGTTGTCGTAGATACGCTGGAGCCGACTGTGTCCTTTGACACGGTCGGCTCCGGCGTTCATAACGT	GAGCCGACTGTGTCCTTTGACACGGTCGGCTC	ATACGCTG	CGGCGTTC	-29.8	-0.6772727272727	-2.4914131256771	100	((((((((((((((....))))))))))))))	44	6	20	0	20	0	20	0	44	6	20	0	20	0	20	0	-5.6	-8.0	-3.1	-40.6	-0.9227272727273	4.8	2.5648757198797	..............................((((((((((((((....))))))))))))))	0	0.0	0.98863995	0.136745185	0	0	1.0	1
Streptomyces avermitilis *SAMPLED*	3305792	+	ACATCGGTCTACGTTTACTCGTACACATCCATGATACCTCGTCTCGGCAGAGACTACGCACCGTGACACGGCTAGCGCACGACACGGTAGCGTTGCTTCC	TCGTACACATCCATGATACCTCGTCTCGGCAGAGACTACGCACCGTGACACGG	ACGTTTAC	CTAGCGCA	-6.8	-0.6181818181818182	-1.9489420837847045	28	((((...))))	11	5	4	0	4	0	4	0	53	6	15	19	4	4	5	5	-8.200000000000001	-6.1	-4.0	-7.600000000000001	-0.1433962264150943	3.3999999999999995	1.371986057764245	.........((((.(((.....((.....(.(((((....))))).)..))..)))..))))	0	0.0	0.0	0.04374058525	1	0	0.1111185871536828	0
Streptomyces avermitilis	3305792	+	CGAAGCACACCCCTGATACCACGCAAGTCGGCGACGCCATACGGCAGTTGTCGTAGATACGCTGGAGCCGACTGTGTCCTTTGACACGGTCGGCTCCGGCGTTCATAACGT	GAGCCGACTGTGTCCTTTGACACGGTCGGCTC	ATACGCTG	CGGCGTTC	-29.8	-0.6772727272727	-2.4914131256771	100	((((((((((((((....))))))))))))))	44	6	20	0	20	0	20	0	44	6	20	0	20	0	20	0	-5.6	-8.0	-3.1	-40.6	-0.9227272727273	4.8	2.5648757198797	..............................((((((((((((((....))))))))))))))	0	0.0	0.9871138	0.136745185	0	0	1.0	1
Streptomyces avermitilis *SAMPLED*	3305792	+	TGCTCCAGAGCCGACGCTTAGCGGCGCGGTCGCACGAGGACGTTTCGCGCTACCGTGTACGCGACACAGGTCCTCCGTGGAGTCGTGAGCGATGACCGGC	GCGGCGCGGTCGCACGAGGACGTTTCGCGCTACCGTGTACGC	GACGCTTA	GACACAGG	-7.899999999999999	-0.188095238095238	-1.499294722523136	34	((((((((((.((.(((((...))))).)).))))))).)))	42	5	17	5	3	3	7	1	42	5	17	5	3	3	7	1	-8.9	-5.8	-1.2000000000000002	-20.7	-0.4928571428571427	5.7	1.0609106228092846	....................((((((((((.((.(((((...))))).)).))))))).)))	0	0.0	0.0	0.1363837565	1	0	0.1774438700358076	0
Streptomyces avermitilis	3309808	+	TGACCCCGGACCTTCGGGCGGAGCTCCAGGGCAGCCTTCTCAACTAGCAGACAGACGGTACGTTTTGGCGTCCCGGGGCCTTAAGGTTTCGGGACGCGGCTTCCACGTGAT	GCGTCCCGGGGCCTTAAGGTTTCGGGACGC	ACGTTTTG	GGCTTCCA	-15.7	-0.5233333333333	-1.8062131256771	63	(((((((((((((....)))))))))))))	30	6	13	0	13	0	13	0	30	6	11	4	8	1	8	2	-8.1	-8.0	-3.9	-24.8	-0.8266666666667	3.9	1.837921472983	................................((((((((..(((....)))..))))))))	0	0.0	0.81074035	0.07056330875	0	0	0.8784818701039713	1
Streptomyces avermitilis *SAMPLED*	3309808	+	CCGTTTTAGGGCTCCTCCTACGGGGGGGGACTACGGGGGCACTGGTGGGTCCCGGGGGGGCCCGTTTCGATTTCCCTTTTTGAGACCGGGCTTGCCGGCC	GGGCTCCTCCTACGGGGGGGGACTACGGGGGCACTGGTGGGTCCCGGGGGGGCCC	CCGTTTTA	GTTTCGAT	-4.9	-0.49	-1.7610316885156	13	(((((((...)))))))	10	6	3	0	3	0	3	0	48	6	16	12	7	3	7	6	-5.8	-6.9	-8.5	-22.7	-0.4729166666667	3.2	9.5744444093288	.......((((((((((.......(((..((((.((....)).))))..)))))))))))))	73	0.0	0.95998347	0.2487339375	1	1	0.2302888124259552	0
Streptomyces avermitilis	3311058	+	CACGCTGGTCGAGCACGCACTCATGGCGCGACTCCGCTAGCGCATCCGCGCGCGGTAGCAGCAGAAGGGGGCGCCCTCTCCGGTCGGAGAGGGCGCCCCCTTCTGTCGGTC	GCGCCCTCTCCGGTCGGAGAGGGCGC	AGAAGGGG	CCCCTTCT	-33.8	-0.845	-2.7313516885156	100	(((((((((((....)))))))))))	40	6	18	0	18	0	18	0	40	6	18	0	18	0	18	0	-8.3	-5.4	-5.3	-43.1	-1.0775	3.6	1.4609847347542	....................................(((((((((((....)))))))))))	0	18.21	0.9904939	0.71769269	1	0	1.0	1
Streptomyces avermitilis *SAMPLED*	3311058	+	CAGCCGGACAGACGGCGCACTCTACAGCTGGTCAGCCTGGACTCCCAAGGCTCGCCGGGCTGGGGAGGACTCGCGCTGTCTCTCAGCAGCCTGGGTCCCA	CTCTACAGCTGGTCAGCCTGGACTCCCAAGGCTCGCCGGGCTGGGGAG	ACGGCGCA	GACTCGCG	-6.299999999999997	-0.1312499999999999	-1.6609420837847042	25	((((.((((((((.(((((((....)).))))).))).))))).))))	48	6	19	6	4	4	5	1	48	6	18	8	3	4	5	2	-8.8	-6.6	-4.3	-25.90000000000001	-0.5395833333333334	4.1	1.3957129852964532	..............(((..((((((((.(((((((....)).))))).)))).))))..)))	0	0.0	0.90814316	0.085744345	1	0	0.2259643205552879	0
Streptomyces avermitilis	3313289	-	ACCCCTCTGAGCAGTCAGATCGGCTGCATGCGCGTGGGGTTCTGTTCAGGGGCACCAGGAAAACGGGCCGGAGACTGTACGGAGTCGACGGCTCGCTTTTCTTCGTGGGCT	AGGAAAACGGGCCGGAGACTGTACGGAGTCGACGGCTCGCTTTTCT	GGGGCACC	TCGTGGGC	-7.9	-0.246875	-3.3760957487401	29	((((((.(((((((..((((......))))..))))))).))))))	32	8	11	4	7	1	7	2	32	8	11	4	7	1	7	2	-1.0	-6.0	-6.3	-18.8	-0.5875	4.7	9.0559094981513	................((((((.(((((((..((((......))))..))))))).))))))	60	0.0	0.7860534	0.18133644125	1	0	0.9999999969521004	1
Streptomyces avermitilis *SAMPLED*	3313289	-	CAACGCAGGTGACATCGGTGGGTTCCGTTCCAACGTTCTTGGACTGTTCTACCGGAGAGAGGGCTGGAGCTGGCGACTGAGCGCTCTGTCGTCGTTTGTC	CGTTCTTGGACTGTTCTACCGGAGAGAGGGCTGGAGCTGGCGACTGAGCG	CGTTCCAA	CTCTGTCG	-0.5999999999999996	-0.0599999999999999	-2.3218396885155843	2	((......))	10	8	2	0	2	0	2	0	50	10	15	12	5	4	6	3	-6.1000000000000005	-5.5	-1.0	-12.9	-0.258	4.0	1.1871622746937067	....(((((.(.(...((((((((........)).))))))...).)..)))))........	0	0.0	0.545981	0.064557187	0	0	0.0762999939560267	0
Streptomyces avermitilis	3325753	-	ACGGCCGGAAGTCTTCGCACGAGCGGACGGCCCGGCTCGCATCCTGAGACACCGGTGAGCGCGGGGGCGGTCTGTGCCAGACTGCCCCCGTGCTCTCGTTCGCCATGATTA	GGGGGCGGTCTGTGCCAGACTGCCCCC	GTGAGCGC	GTGCTCTC	-26.3	-0.5717391304348	-2.9698588885156	100	((((((((((((...))))))))))))	46	5	21	1	3	1	18	1	46	5	21	1	3	1	18	1	-6.9	-3.9	-2.9	-39.6	-0.8608695652174	5.7	1.1353489860255	...................................((((((((((((...))))))))))))	100	0.0	0.7439659	0.2398695444999999	1	0	1.0	1
Streptomyces avermitilis *SAMPLED*	3325753	-	CTCCTGTCTTTCATCTCTGACTCCTGCTGACCGAGGTCGACCGGAGGTGCGGACGGGGTGCGTCACGACCGCCGGGGTGCGGGGTGACTCCAGACGGTCC	TCTGACTCCTGCTGACCGAGGTCGACCGGAGGTGCGGACGGGGTGCGTCACGA	CTTTCATC	CCGCCGGG	-0.0999999999999996	-0.0142857142857142	-1.499294722523136	1	.((...)).	7	5	2	0	2	0	2	0	53	6	19	11	2	5	5	3	-13.0	-2.4	-2.1	-19.4	-0.3660377358490566	3.7	1.0034758094074634	..(((((((((((((((((..((....))...))).))).)))))...)))).)).......	0	0.0	0.0	0.041874462	1	0	0.0465319545496763	0
Streptomyces avermitilis	3333176	-	ACGGCTGGATGCACCCGCTGGGCTAGACCGACAGGGCCTCGCCCTCACTCATGGCTGTTCAGGGCCGCCGCGGACTCAAGGGTCCGCGGCGGCCCTGTCGTGTACCCGGGG	CCGCCGCGGACTCAAGGGTCCGCGGCGG	GTTCAGGG	CCCTGTCG	-17.7	-0.354	-1.4992947225231	73	((((((((((((....))))))))))))	50	6	19	8	2	1	17	4	50	6	19	8	2	1	17	4	-13.6	-2.5	-5.1	-42.5	-0.85	3.9	1.0106423287129	..................................((((((((((((....))))))))))))	100	15.17	0.929168	0.3447416775	1	0	1.0	1
Streptomyces avermitilis *SAMPLED*	3333176	-	CAGGGCCCGTCCGGGGTCGGCACGCTGACCCTCGCCTGCTCCACGGCCTCGCAGTGTACACTCCTGGGCTGGGCGCGGCCGACCCGGACCGCTGGAGATG	TCGCCTGCTCCACGGCCTCGCAGTGTACACTCCTGGGCTGGGCGCGGCCGA	GCTGACCC	CCCGGACC	-5.9	-0.6555555555556	-1.5572620837847	17	(((.((((.((.((((((.(.(((....))).).)))))))).)))).)))	9	5	3	0	3	0	3	0	47	6	13	17	2	4	5	4	-10.9	-3.3	-4.8	-16.9	-0.3595744680851	5.4	1.0417001806293	.(((.((((.((.((((((.(.(((....))).).)))))))).)))).)))..........	0	0.0	0.5836819	0.05839668925	1	0	0.120267486293796	0
Streptomyces avermitilis	3334543	-	AGATCGGTGACGCGCTCACCGTACGAGTAGCAGGCTGACCCGCCGCGCCACTGCCCTTTGAGAGACAGCCGCCGGGTCGCATCCGCACCCGGCGGCTTTTCCTATGCCCTC	GCCGCCGGGTCGCATCCGCACCCGGCGGC	GAGAGACA	TTTTCCTA	-19.1	-0.6161290322581	-3.8302624991601	89	((((((((((.((....))))))))))))	31	6	13	1	11	1	11	1	31	6	13	1	11	1	11	1	-3.3	-8.8	-3.4	-26.7	-0.8612903225806	4.1	6.7382503071143	.................................((((((((((.((....))))))))))))	80	19.82	0.8778498	0.7373205949999999	1	1	1.0	1
Streptomyces avermitilis *SAMPLED*	3334543	-	TAGCCCAGGATTAGAGTTCCATAGCCCACGACCCAGAGCCCCAGGTCACCTGCTCGTTGCGTCCCCCGAGGCTACTGTAGTCCCTGCCGCCAGGCATAGG	GACCCAGAGCCCCAGGTCACCTGCTCGTTGCGTCCCCCGAGGCTACTGTAGTC	TAGCCCAC	CCTGCCGC	-4.1	-0.3153846153846154	-1.7689420837847043	15	(((((...)))))	13	5	5	0	5	0	5	0	53	7	17	14	3	5	4	2	-10.7	-4.6	-1.9	-14.6	-0.2754716981132075	3.6	1.0241071370430248	.........(((.(((((((.(.((..((..((.....))))..)).).)))).)))..)))	38	0.0	0.0	0.0842777925	1	0	0.152385795693572	0
Streptomyces avermitilis	3339494	-	TCCCGCCGACCGACTACACGTACCCGCACATGGGCTGACGTCCAGTCACACCCGCCGGGCCAGGAAGTCGTCCATCAGGGCGGCGACCTGGCCCGCGTGTGTCTCCAGGGC	CGGGCCAGGAAGTCGTCCATCAGGGCGGCGACCTGGCCCG	ACACCCGC	CGTGTGTC	-16.5	-0.3510638297872	-2.8713196885156	67	(((((((((..(((((((....)))))))..)))))))))	47	6	19	5	3	2	9	2	47	6	19	5	3	2	9	2	-6.5	-3.9	-5.0	-36.4	-0.7744680851064	4.1	1.4513971114458	......................(((((((((..(((((((....)))))))..)))))))))	0	0.0	0.62438583	0.0481437955	1	0	1.0	1
Streptomyces avermitilis *SAMPLED*	3339494	-	GCGCCCCGTCACGGCCCCGGGGACGTCCCCGCCGGACCGACCTACAGGCCCCCCCCATCAAGCCCCGGAGCGGCACGTGTCCGGTAGTAGGGGTGGCGGC	CCGGACCGACCTACAGGCCCCCCCCATCAAGCCCCGGAGCGGCACGTGTCCGG	CGTCCCCG	TAGTAGGG	-6.4	-0.3199999999999999	-2.491413125677056	26	((((((((...))).)))))	20	5	8	1	5	1	5	1	53	14	14	13	6	4	6	4	-8.6	-9.0	-7.0	-14.5	-0.2735849056603773	5.7	3.497309560864776	.........((((((((.((..(.(((............)))..)....))..)).))))))	0	0.0	0.0	0.1661109625	1	0	0.2585202240411112	0
Streptomyces avermitilis	3350828	-	GCGGTCGGTCAACCTCGTCTGACGGTTCGTCGTACGGGATCTGACGGTTCGTCGTACGGAAGTGGGGGCCCGGTCACCTGTGGTGGCCGGGCCCCCACTGTGTTGCGCGGG	GCCCGGTCACCTGTGGTGGCCGGGC	AAGTGGGG	CCCCACTG	-25.0	-0.5208333333333	-2.2489420837847	100	(((((((((((...)))))))))))	48	5	21	3	3	2	17	1	48	5	21	3	3	1	18	2	-13.1	-3.6	-8.4	-42.5	-0.8854166666667	5.7	1.0869541879282	.....................................(((((((((((...)))))))))))	40	0.0	0.98709065	0.7372315100000001	1	0	1.0	1
Streptomyces avermitilis *SAMPLED*	3350828	-	CGCGTCGTAAACTAAACGACTGTGTCGGGGACCGGTCGCGGTCCCGTTCCCACGGCCAACGGGGCGGGGCACGGCGGCGTCGGTGTGCTGTCGACTCGTC	CTGTGTCGGGGACCGGTCGCGGTCCCGTTCCCACGGCCAACGGGGCGGGGCACGG	CTAAACGA	CGGCGTCG	-8.9	-0.2870967741935	-1.5572620837847	30	((((.(((.((.((....)).))))).))))	31	6	11	5	4	3	4	1	43	5	17	6	3	3	8	2	-10.2	-5.7	-4.9	-20.5	-0.4767441860465	5.7	1.1686204153248	.......(((((((..(..(((((((.((........)).)))))...))..)..)))))))	40	0.0	0.7739896	0.243539636	1	0	0.2190709700075873	0
Streptomyces avermitilis	3352718	-	CACCGGCAAGGAGCTGCGCAAGCTCATGAGCTGGGTGAACGACGAAGAGGCGTAAGCCCGACGGCGAGGGGCCGGAGCGTGACGCTCCGGCCCCTTCGTCGAACCCCGGGT	CTGGGTGAACGACGAAGAGGCGTAAGCCCGACGGCGAGGGGCCGGAGCGTGACGCTCCGG	CTCATGAG	CCCCTTCG	-28.0	-0.7	-1.4992947225231	100	((((((((...))))))))	40	5	18	1	6	1	12	1	43	5	19	2	6	1	13	2	-10.9	-7.0	-1.8	-37.1	-0.8627906976744	5.7	1.0557127604222	(((((((.(((.(.....(((.(..(((....)))...).)))...))))..))).))))..	100	0.0	0.9856904	0.39460913	0	0	1.0	1
Streptomyces avermitilis *SAMPLED*	3352718	-	ACGGGCGCCTACGCGAGTCTGCTCGGACGCCAAAAGAACCTCCTACACACCCACGCAGGTAAGGGCCGTTCGGAGTAGACACCCTCTGCCCACACGGTCA	TCGGACGCCAAAAGAACCTCCTACACACCCACGCAGGTAAGGGCCGTTCGG	GAGTCTGC	AGTAGACA	-2.6	-0.3249999999999999	-1.7689420837847043	9	((....))	8	6	2	0	2	0	2	0	51	13	14	12	7	3	7	6	-6.5	-5.4	-10.8	-12.9	-0.2529411764705882	5.199999999999999	6.046476623790377	...........(((((((((......((((.(...........).))))...)).)))))))	0	0.0	0.0	0.0983962475	1	0	0.1134779427882365	0
Streptomyces avermitilis	3353840	-	GTGGGGCACGTTCGATCACGGACCGCTCGCTGCGCGCGCTGGACCGATCCGCGTAAGTCTGGAAACGGGCGGTCGTCAGTCGTCGGCCGCCCGCATTCCGAGACCCCGAAA	GCGCGCTGGACCGATCCGCGTAAGTCTGGAAACGGGCGGTCGTCAGTCGTCGGCCGC	CTCGCTGC	CCGCATTC	-16.2	-0.5785714285714	-2.0114131256771	65	(((((((.(....).)))))))	28	6	11	2	10	1	10	1	28	6	11	2	10	1	10	1	-5.5	-9.0	-6.5	-21.1	-0.7535714285714	4.1	8.7471996857221	..(((.(((((..((((..(((...(((((....)))))...)))..))))))))))))...	0	0.0	0.9788067	0.2292210975	1	0	0.8812014060630281	1
Streptomyces avermitilis *SAMPLED*	3353840	-	GCCGGGCGCTTGGGAGCGGAACGTTGTCCCAGGTCCGACTATCCCGCGCTTAGGCTTCCACGTAAATCGCGCTCTGATGGCGCCGGCGTCGGCGTCCGTG	CGACTATCCCGCGCTTAGGCTTCCACGTAAATCGCGCTCTGATGGCG	CCCAGGTC	CCGGCGTC	-2.6	-0.1999999999999999	-1.5339340837847042	9	((((.....))))	13	7	4	0	4	0	4	0	47	8	13	15	2	3	5	5	-10.6	-2.4	-6.199999999999999	-12.1	-0.2574468085106383	4.0	1.0639954385424917	..............((.(((((..((((....((......)).....))))...))))))).	0	0.0	0.58097327	0.05998751525	1	0	0.2143160723893404	0
Streptomyces avermitilis	3354323	-	GAGTCAGAACCATGAGCAAGCACACCCTCTCCGTCCTCGTCGAGAACAAGCCCGGTGTCCTCGCCCGGATCACCGCCCTGTTCTCCCGGCGCGGCTTCAACATCGACTCGC	CCTCGTCGAGAACAAGCCCGGTGTCCTCGCCCGGATCACCGCCCTGTTCTCCCGGCGCGG	CTCTCCGT	CTTCAACA	-5.9	-0.6555555555555554	-2.353413125677056	23	(((...)))	9	5	3	0	3	0	3	0	60	8	22	10	2	4	7	2	-4.4	-3.3	-1.0	-26.4	-0.44	4.0	1.149763384426186	..((.(((((((((((.(..((((((((......))).)))))..)))))))..))))).))	0	0.0	0.0	0.09225368325	0	0	0.0746085747603314	1
Streptomyces avermitilis *SAMPLED*	3354323	-	CAGAACCGAAGACGCACCCTCGGCCCGGCGACACACGTCCCATCGCTCTTGCAGCCACGCAGCTCCCCCGAGAAACGTCGAAGAGACCGACGTGACCTCG	CGTCCCATCGCTCTTGCAGCCACGCAGCTCCCCCGAGAAACGTCGAAGAGACCGACG	GCGACACA	TGACCTCG	-5.1	-0.3	-2.335893125677056	19	(((((.......)))))	17	9	5	0	5	0	5	0	57	8	14	23	4	3	5	6	-8.1	-7.0	-4.8	-9.3	-0.1631578947368421	4.2	1.7887504233443845	.....((((......(((((......(((...((......))...)))..)))))...))))	0	0.0	0.9853642	0.0308569375	0	0	0.1744153189719903	0
Streptomyces avermitilis	3356351	-	CGCGTCGGCTGAGCTGGTGAAGTACCGGACGACCCGGAACACCCAGCGACCGCACCCGGCGCGCTCCCCTCGCTTGCCTCACGGCACGAGGGGTTTTTTGTTGCACAGGCA	CCCCTCGCTTGCCTCACGGCACGAGGGG	GGCGCGCT	TTTTTTGT	-8.5	-0.3035714285714	-5.2412906231101	54	(((((((..((((....)))))))))))	28	6	11	2	7	1	7	2	28	6	11	2	7	1	7	2	-0.6	-9.9	-2.4	-18.6	-0.6642857142857	4.2	11.5167078894119	..................................(((((((..((((....)))))))))))	100	0.0	0.88773954	0.7293890000000001	1	0	0.9999999087361836	1
Streptomyces avermitilis *SAMPLED*	3356351	-	TTGTGCAAGAACCGACACCCAGCGCCGACGCGGCACACTTTGAACCACGGTGTTGAGGCAGCTGCCGGGCTTGCTCCTCGAGCCAGTGTTTCCTCCCGCG	GCGCCGACGCGGCACACTTTGAACCACGGTGTTGAGGCAGCTGCCGGGC	GACACCCA	TTGCTCCT	-3.6	-0.5142857142857142	-3.210988332773375	13	((...))	7	5	2	0	2	0	2	0	49	6	15	15	2	4	5	3	-6.800000000000001	-3.4	-1.4000000000000004	-16.5	-0.336734693877551	2.7	1.065981592902798	((.(((..(((((...(((...((....))...)))...)))))))))).............	57	0.0	0.0	0.02605240075	0	0	0.1840987402866915	0
Streptomyces avermitilis	3367411	-	CCTGCCGTCGGCGAGTTGATCCTCCCGAGCAGGGCCGGAGCACGTACTTAGCGCGTTCTGAGGGGCCTTAGGTCCGCCGTAGGACACCCACGGCGGATCTAAGGCCCCTCG	TTAGGTCCGCCGTAGGACACCCACGGCGGATCTAA	GAGGGGCC	GGCCCCTC	-21.7	-0.5864864864865	-1.5572620837847	95	(((((((((((((.((...)).)))))))))))))	37	5	16	2	14	1	14	1	37	6	16	1	14	1	14	1	-10.0	-4.3	-21.0	-26.2	-0.7081081081081	4.1	16.3795564638187	...........................(((((((((((((.((....)))))))))))))))	0	0.0	0.72036356	0.46220332	1	0	0.999999999999822	1
Streptomyces avermitilis *SAMPLED*	3367411	-	CCAGTTTGTTCGGCTAGTTTCTCGCCTGCGCCCGAGTGGAGGTCGACGGTCCTGGACCCCCCCCCTGAGCGGCTCCGGAGAGACAGCGCACGTACCCGGC	CCTGCGCCCGAGTGGAGGTCGACGGTCCTGGACCCCCCCCCTGAGCGGCTCCGG	GTTTCTCG	AGAGACAG	-5.6	-0.3733333333333333	-1.499294722523136	22	((.(((...))).))	15	5	5	2	2	1	3	1	54	5	17	17	2	6	4	5	-7.9	-3.3	-9.5	-14.299999999999995	-0.2648148148148148	5.7	2.092348151720494	........((.(.((((.((.((.((.....((((...))))..))))))..).))).).))	0	0.0	0.0	0.08012557875	1	0	0.2183921564282598	0
Streptomyces avermitilis	3369001	-	CAAGGAGCTGATCCTGGAGAAGCTCGGCGTCAGCGAGGGCTGAGTTCCGCCTTTTTGCAAGCCCTGGGGGGTGCATCGGTTCCGATGCACCCCCCAGGTATGCCCCCGGAC	GGGGTGCATCGGTTCCGATGCACCCC	AGCCCTGG	CCAGGTAT	-23.9	-0.5085106382979	-1.4992947225231	100	(((((((((((....)))))))))))	47	6	20	3	3	2	14	1	47	6	19	5	3	1	16	3	-11.2	-5.5	-1.8	-39.7	-0.8446808510638	2.7	1.0280877728388	....................................(((((((((((....)))))))))))	39	0.0	0.98904365	0.38185053	1	0	1.0	1
Streptomyces avermitilis *SAMPLED*	3369001	-	GGTGGCAGCCTTCCTCAGGGAAGTTTTTCGGAGAGTCAGCCTTGGGCCAAGGAGGGACTCTGAGAAGAGGTGAGGGATGGCGTCCAAAGTGCAAGGCCGA	TTTTCGGAGAGTCAGCCTTGGGCCAAGGAGGGACTCTGAGAAGA	AGGGAAGT	GGTGAGGG	-2.1	-0.2099999999999999	-1.7689420837847043	7	(((....)))	10	6	3	0	3	0	3	0	44	5	16	9	5	2	6	3	-11.4	-2.8	0.1999999999999999	-18.8	-0.4272727272727273	5.7	1.0027547868182274	(((((..((((((..(((((...)))))...))))))..)))))..................	0	0.0	0.88893855	0.04994998025	1	0	0.06939728325559	0
Streptomyces avermitilis	3370510	-	GACGTCCTGCTGGGCTGAGAGGGAAGTTTTCACCGTGACCACCACGACCGACGAGCTGGTGTCGTACGAGGACGCCCTGGCGTCGTACGACCCCGTCATGGGCCTCGAGGT	GGTGTCGTACGAGGACGCCCTGGCGTCGTACGACCC	GACGAGCT	CGTCATGG	-9.2	-0.2628571428571	-1.8558931256771	31	(.(((((((((.(.((...)).).))))))))).)	35	5	13	6	1	3	9	1	36	6	14	4	2	2	7	3	-7.5	-3.3	-5.5	-20.0	-0.5555555555556	2.7	1.2896574497206	.........................((.(((((((...(((((....)))))))))))))).	0	0.0	0.8125044	0.06792052125	1	0	0.5971103376277862	1
Streptomyces avermitilis *SAMPLED*	3370510	-	ACGGGTGGCTCAGACCGTGGTCCCGTGGACGGGGCGGAGCGCCACCGGACGTGTAGCCACGACCCAGATGTCGTGGTCAGGAGGCACAGGCGGACGTTGA	CGTGGTCCCGTGGACGGGGCGGAGCGCCACCGGACGTGTAGCCACG	GCTCAGAC	ACCCAGAT	-1.5	-0.125	-2.0942131256771	3	((((((..((((..(((((((...)))).)))..))))..))))))	12	8	3	0	3	0	3	0	45	7	14	12	4	4	4	3	-7.8	-6.0	-4.4	-14.9	-0.3311111111111	4.7	1.4756705692167	.((((((..((((..(((((((...)))).)))..))))..))))))...............	0	0.0	0.0	0.1739025925	1	0	0.1835808194929791	0
Streptomyces avermitilis	3392231	-	GGCGTGTCCGTCTGATCGGAACACGCTCGAAGGGACGACTCATGGCACTCTCCCGTTCGGCACGACTGGGGGCCCTCGCGACCGCGGCGGCCTCCTTTCTTGTCATCGCCG	GGGGGCCCTCGCGACCGCGGCGGCCTCC	GCACGACT	TTTCTTGT	-12.6	-0.45	-4.3071937487401	61	(((((((.((((....)))).)))))))	28	6	11	2	7	1	7	1	28	6	11	2	7	1	7	1	-2.6	-6.9	-4.4	-19.5	-0.6964285714286	3.6	6.9457911246651	..................................(((((((.((((....)))).)))))))	100	0.0	0.75823724	0.7511608075	1	0	0.9999999999999998	1
Streptomyces avermitilis *SAMPLED*	3392231	-	TCGGGCGGGAGGGCGGCTCCCAACGTTGGGTCTCATCTCGCGAACTCACGACGGCCTCGGCGATCGCGACCGCTCGTCACGGACTTCCTCGGTGCTTCCG	TGGGTCTCATCTCGCGAACTCACGACGGCCTCGGCGATCGCGACCGCTCG	CCCAACGT	TCACGGAC	-4.6	-0.2875	-2.248942083784704	17	(((.((....)).)))	16	6	5	2	3	1	3	1	50	7	16	13	5	3	6	6	-9.4	-5.0	-3.1	-13.5	-0.27	5.4	1.0814823362195831	..........(((((......((((((..((.(((.....)))..))))))))..)))))..	0	0.0	0.0	0.0860060975	0	0	0.182704276747862	0
Streptomyces avermitilis	3393797	-	AAGCGGACGCGACCGAGCCCGCCGCGAAGGTCCCGCACCAGGGGTCGGCTCCCGAGGAGCGCGACGTCCTGCTCAAGGTCCAGGGGCTGACCAAGCACTTCCCCATCAAGA	CAGGGGTCGGCTCCCGAGGAGCGCGACGTCCTG	TCCCGCAC	CTCAAGGT	-11.4	-0.3454545454545	-1.9799059256771	41	((((((((((((((...))))).)))).)))))	33	5	14	2	5	2	5	1	33	5	14	2	5	2	5	1	-7.0	-7.5	-4.0	-19.3	-0.5848484848485	5.7	1.9382100742577	.............................((((((((((((((...))))).)))).)))))	0	0.0	0.0	0.08111009575	1	0	0.3939740950453196	1
Streptomyces avermitilis *SAMPLED*	3393797	-	GCGCGCCCAATGAGACCGTGGAAGACCGTGCACCCCCCGCGCCCGCGGTGAGAGAGAGCGCCTGGGCCTCCAAGAGCGCGCAGTCCCCCGGACGGATCCG	TGGAAGACCGTGCACCCCCCGCGCCCGCGGTGAGAGAGAGCGCCTGGGCCTCCA	TGAGACCG	AGAGCGCG	-3.5	-0.35	-1.499294722523136	12	(((....)))	10	6	3	0	3	0	3	0	54	6	19	12	4	8	4	2	-10.6	-7.800000000000001	-3.4000000000000004	-17.200000000000003	-0.3185185185185186	3.6	1.2073736377428343	.((((.(.((((((.((((((((....)))).).).).).))))..)).).)))).......	0	0.0	0.6420822	0.1662912064999999	1	0	0.0614602533616774	0
Streptomyces avermitilis	3413079	-	CAAGACGACCTGGTTCGAGATGCGCGTCGCCGACCGCTGACGCCCGCCCGCAGTTGCCCCACAGATTCGGTTCCGTGTGCGAATCCGTGGGGGAATCGCTTTTGGATCAAC	CCCCACAGATTCGGTTCCGTGTGCGAATCCGTGGGG	CGCAGTTG	GAATCGCT	-8.6	-0.172	-4.1801824991601	41	((((((.((((((..........)))))).))))))	50	12	17	6	2	3	6	1	50	12	17	6	2	3	6	1	-4.2	-3.4	-3.2	-23.5	-0.47	5.1	1.4234608795911	..........................((((((.((((((..........)))))).))))))	53	0.0	0.97570515	0.17018276	1	0	0.8812014060630281	1
Streptomyces avermitilis *SAMPLED*	3413079	-	CGCGGCCGCAATCATTCTTCACGACGGGCCACACAGCCCCGGGAAAGCCCCGTGAATTCCGTCCACTTCGGCGCCGCGCCCGCGCCTTCCGGATCATTTT	CGGGCCACACAGCCCCGGGAAAGCCCCGTGAATTCCGTCCACTTCGGCGCCGCGCCCG	CTTCACGA	CGCCTTCC	-7.0	-0.4666666666667	-2.3534131256771	21	(((.((...)))))	15	5	5	2	4	1	4	1	50	11	12	17	2	3	4	6	-7.5	-3.4	-1.8	-13.1	-0.262	4.9	1.0538134348359	(((((......((.(((((.......................))))).))...)))))....	0	0.0	0.0	0.078509905	1	0	0.3243961329877542	0
Streptomyces avermitilis	3414790	-	GGGCTCAACGGCTGGAACATGTCCTGGGAGAAGTGGATCGCGTAAGCGCTCGTGCGGTACGGGCCCGGTGTGCTGTGACTCAGCACACCGGGCCCGTTGTCGTTAGTCGCC	CCCGGTGTGCTGTGACTCAGCACACCGGG	GGTACGGG	CCCGTTGT	-25.2	-0.504	-2.4914131256771	100	((((((((((((.....))))))))))))	50	7	22	1	6	1	16	1	50	7	20	5	3	2	16	2	-8.4	-6.4	-6.0	-42.3	-0.846	4.1	1.9022329893365	.................................((((((((((((.....))))))))))))	100	21.71	0.9890553	0.169575385	1	0	1.0	1
Streptomyces avermitilis *SAMPLED*	3414790	-	CGGTGGGACCGTGAACTGTAGTATCTACCGGCCACCTCTTCGGACCTCTCTAGTGTCCGTCGGGCGGGCGGCCAGAGGGGCGACCCATGTCCCCTGGAGA	TCTACCGGCCACCTCTTCGGACCTCTCTAGTGTCCGTCGGGCGGGCGGCCAGA	CTGTAGTA	GGGGCGAC	-3.599999999999999	-0.2117647058823528	-1.499294722523136	13	((.(((.....))).))	17	7	5	2	2	1	3	1	53	6	18	13	3	5	5	3	-13.4	-4.5	-2.4	-23.1	-0.4358490566037736	5.6	1.0078098622816816	.....(((.(((.((.(((...(((((((....)).)))))..))).)).)))..)))....	0	0.0	0.94603515	0.1906914424999999	1	0	0.0583072348232193	0
Streptomyces avermitilis	3439265	+	CTGCTCCAGGTGAACAGCCCTTGACCCGGTTTTGACCGCTCTTAACCGGACACGCGTACCCTGACCGGCCTCGCCCACACCGGGTAAGGCCGGTCTTCTGCGCACCTCACC	GACCGGCCTCGCCCACACCGGGTAAGGCCGGTC	CGTACCCT	TTCTGCGC	-17.0	-0.5151515151515	-3.2871196885156	72	(((((((((.((((.....)))).)))))))))	33	7	13	2	9	1	9	1	33	7	12	4	9	1	9	2	-8.2	-7.9	-4.4	-26.4	-0.8	4.1	1.9414727079446	.............................(((((((((..(((.....)))..)))))))))	89	0.0	0.8840934	0.39043743875	1	0	1.0	1
Streptomyces avermitilis *SAMPLED*	3439265	+	CGGGCAACTGTGGCCCCCTACGCCCACCGTGACCGACCCTGCTTCGGCGTGTACTTCCACGCCGGTGCTGGGGGTACGGTACGGCGAACACTTCTTGCGA	CCCTGCTTCGGCGTGTACTTCCACGCCGGTGCTGGG	GTGACCGA	GGTACGGT	-10.1	-0.272972972973	-2.0009011256771	35	(((.((.((((((((......)))))))).)).)))	37	8	14	3	4	2	8	1	37	8	14	3	4	2	8	1	-7.0	-8.7	-7.2	-21.5	-0.5810810810811	4.4	6.345501865986	..........................(((.((.((((((((......)))))))).)).)))	0	0.0	0.944558	0.040281221	0	0	0.5135252529415701	0
Streptomyces avermitilis	3451209	-	GGCCCGGCCCAAGCGGCGGCTGCTGGAGGAGCTGGCCGACGTGCTGTAACCCGCCCGACCACAAGAAATCCCCCGAGCGCAATTGCGCTCGGGGGATTTCTTTGCGTATAT	CCCCGAGCGCAATTGCGCTCGGGG	AAGAAATC	GATTTCTT	-29.6	-0.74	-2.4721516885156	100	((((((((((....))))))))))	40	6	18	0	18	0	18	0	40	6	18	0	18	0	18	0	-6.1	-5.4	-2.3	-36.2	-0.905	3.8	1.3213200779744	......................................((((((((((....))))))))))	100	25.12	0.99046195	0.804074135	1	1	1.0	1
Streptomyces avermitilis *SAMPLED*	3451209	-	AACCCTCGGCGCCCGCCCACCCTGGCACGAGGAGGGTGCGCGGATCGCGGCGGGGCCCTGATTACGGAGCGGCCTATAGAAAACCCTGGGGAGTGCGCCC	CCTCGGCGCCCGCCCACCCTGGCACGAGGAGGGTGCGCGGATCGCGGCGGGG	AAC	CCCTGATT	-9.3	-0.1788461538462	-1.6271059256771	32	(((((.(((((((.((((((.........)))))).))))...))).)))))	52	11	17	9	3	4	6	2	52	11	17	9	3	4	6	2	-8.5	-6.6	1.5	-27.5	-0.5288461538462	5.7	1.0311554073867	...(((((.(((((((.((((((.........)))))).))))...))).))))).......	39	0.0	0.80973077	0.24572768625	1	0	0.0992777680846654	0
Streptomyces avermitilis	3457328	-	GGTGCCCGAGCAGGGCGGCGAGAAGGAACTCGCCAAGGCGTAGTTCCCCCACCACTCCGAGCGGCTGGGTCACTCCCCCGTAGGCCCGGCCGCTCGGTTCCACTCTGCCCG	CCGAGCGGCTGGGTCACTCCCCCGTAGGCCCGGCCGCTCGG	CCACCACT	TTCCACTC	-19.1	-0.4658536585366	-3.0013516885156	81	(((((((((((((((((......)).)))))))))))))))	41	8	17	1	15	1	15	1	41	8	17	1	15	1	15	1	-6.1	-8.1	-0.7	-33.3	-0.8121951219512	4.0	1.5171977102626	.....................(((((((((((((((((......)).)))))))))))))))	57	0.0	0.0	0.4133350125	1	0	1.0	1
Streptomyces avermitilis *SAMPLED*	3457328	-	CCCGCCGTCGCGCCGAGCGTGGTTCTGTTCGGCGTCCCTCGTCCGGAGCCGTCCAGCGGCGGTCACTCCGCAGGTCAACGGGTTAAGCTCCGGGGCAAGT	GAGCGTGGTTCTGTTCGGCGTCCCTCGTCCGGAGCCGTCCAGCGGCGGTC	GTCGCGCC	ACTCCGCA	-3.099999999999999	-0.163157894736842	-1.7689420837847043	11	((.(((((....)))))))	19	6	7	1	2	1	5	1	50	9	16	11	2	5	4	2	-8.8	-2.4	-4.3	-19.899999999999995	-0.3979999999999999	5.0	1.058521975656059	..((.(((.((..((..((((.(((.......)))))))..)))).))).))..........	0	0.0	0.71959966	0.03760618	0	0	0.1561537960475038	0
Streptomyces avermitilis	3475535	-	AGTCGCTAAACGCTGGGAGTCATGGTGGCCGAGTGAAAATTCTGCTGCCGAAGTGACAGTGCGGTCGCGTTTTACCAAATCTTGGTAATCGCGGCCGCTGTTACTTGGAGT	GCGGTCGCGTTTTACCAAATCTTGGTAATCGCGGCCGC	GTGACAGT	TGTTACTT	-15.7	-0.4131578947368	-3.2385304991601	65	(((((((((.(.((((((...))))))).)))))))))	38	5	16	3	9	2	9	1	38	5	16	3	9	1	9	2	-3.6	-9.1	-9.4	-24.3	-0.6394736842105	5.7	7.1989005687802	........................(((((((((..(((((((...))))))).)))))))))	42	0.0	0.670753	0.052506305	0	0	0.9999999927561088	1
Streptomyces avermitilis *SAMPLED*	3475535	-	GTATAAATTTGGAAGCTCGCTTCGGGTATCGTAAGGCGTTGTGTGTGCAACGTAGCGTGCTGCGGTGTCGGTGTCTGTTTCGATGTCCGGATTCCCTTAA	CGCTTCGGGTATCGTAAGGCGTTGTGTGTGCAACGTAGCGTGCTGCG	TGGAAGCT	GTGTCGGT	-4.499999999999999	-0.3214285714285713	-2.237858888515585	17	(((((....)))))	14	6	5	0	5	0	5	0	47	6	17	9	3	3	7	4	-7.9	-5.8	-4.800000000000001	-14.900000000000002	-0.3170212765957447	4.9	1.489424767018745	...............(((....((((.(((...(((((((....))))))).))))))))))	0	0.0	0.0	0.07615988	1	0	0.2813236444583006	0
Streptomyces avermitilis	3492551	-	CACCTCCAAGGTGGAAACGGTGGAGCGCCACCTGTCCGCATAGGCCCAGAGGCACCCCTTCTGCGCGGAACCCCGGTCCTCCTGGGCCGGGGTTCTCTTGCGCCCGACTGT	GCATAGGCCCAGAGGCACCCCTTCTGCGCGGAACCCCGGTCCTCCTGGGCCGGGGT	ACCTGTCC	TCTCTTGC	-17.9	-0.5966666666667	-2.3534131256771	74	((((((((((....))))))))))	30	6	13	0	13	0	13	0	30	6	13	0	13	0	13	0	-8.8	-5.4	-9.1	-26.9	-0.8966666666667	3.6	2.9051970834598	....((...((((((((((.(((..((((....))))....))))))).))))))...))..	85	0.0	0.98057294	0.5714917575	0	0	1.0	1
Streptomyces avermitilis *SAMPLED*	3492551	-	CCCCGTGCAGTGGAGACCGAGTTTCGCCTGGAGGGGGTGCCCACTGCCGCTCCCCTCTTGCGGTCGGAGTTAAAGCCCGTTCTGGCCCTCAACCTCGCCC	CGCCTGGAGGGGGTGCCCACTGCCGCTCCCCTCTTGCG	CCGAGTTT	GTCGGAGT	-3.0999999999999988	-0.081578947368421	-1.9799059256770564	11	(((..((.(((((((.(....).))))))).))..)))	38	6	13	8	3	3	7	2	38	10	13	4	3	2	8	2	-8.299999999999999	-5.8	-7.0	-18.7	-0.4921052631578947	4.699999999999999	2.061255066842077	........................(((..((((((((.((........)))))))))).)))	0	0.0	0.0	0.217494525	0	0	0.25552335631779	0
Streptomyces avermitilis	3494164	+	GCGAGATCAACTCCAAGATGATCGAGGCCACCGTCGCCCCGGGCCAGCGGCTGTTCAGTCAGCGCGGCGCGATGCTCGCCTACAAGGGCGAGGTGTCCTTCACGCCCAACG	TCGCCCCGGGCCAGCGGCTGTTCAGTCAGCGCGGCGCGATGCTCGCCTACAAGGGCGA	GGCCACCG	GGTGTCCT	-3.5	-0.2333333333333	-1.4992947225231	8	((((((....))))))	15	5	5	2	4	1	4	1	41	7	14	8	4	3	5	4	-11.2	-8.8	-8.5	-15.2	-0.3707317073171	4.1	3.1432814008337	...((((((.((((.(((((((((.(.....).)))))....)))).))))....)))))).	46	0.0	0.0	0.162159562	1	0	0.0913292086963305	1
Streptomyces avermitilis *SAMPLED*	3494164	+	TCTGCGCAGCCCGTCTGACGGCCGTCGCTGCAGCGAACATCCACACAGAGGCCTGGTCTACAGTCTCGTCGCTCCCCTTACGAGCACTCACTGGGACTCA	TCGCTGCAGCGAACATCCACACAGAGGCCTGGTCTACAGTCTCGTCGCTCCCCTTACGA	GACGGCCG	GCACTCAC	0.0999999999999999	0.0199999999999999	-1.5961420837847042	1	(...)	5	5	1	0	1	0	1	0	59	7	17	20	3	5	5	7	-8.0	-4.8	-2.6	-8.600000000000001	-0.1457627118644068	3.2	1.1225197726638636	.(((..(.((((.......((...(((((.((.....))))))))))))).).....)))..	0	0.0	0.0	0.0304616615	1	0	0.0231368630965693	0
Streptomyces avermitilis	3500516	+	TCACCTGAGCACTGACTCCCGTACATATGGGCCGGTAGGGTTGGGGGCGGTCGCCGCTCAACCAGGGCGACCGGTTCCTGCCTTACGGCGGGAACCGGGTCCTGTCCGAGG	AGGGTTGGGGGCGGTCGCCGCTCAACCAGGGCGACCGGTTCCTGCCTT	GGGCCGGT	ACGGCGGG	-16.4	-0.4969696969697	-2.1914131256771	66	(((((.((((.((((((((.((.....)))))))))).)))).)))))	33	6	14	1	4	1	10	1	36	6	15	2	3	1	12	2	-7.1	-4.0	-6.4	-25.0	-0.6944444444444	4.2	1.6641825290541	(((((.((((.((((((((.((.....)))))))))).)))).)))))..............	58	0.0	0.8825266	0.2469049924999999	1	0	1.0	1
Streptomyces avermitilis *SAMPLED*	3500516	+	CAAGGGTGGGGTGTACGGGACTTGGAAGGTCGCGGTGCCTGTGGCGGGGACCCTCCTCCCCGGGGTGGGGGCGGGGCGACGGGGTTCTCCCCCGCCACCC	CGGGACTTGGAAGGTCGCGGTGCCTGTGGCGGGGACCCTCCTCCCCG	GGGGTGTA	GGGTGGGG	-6.8	-0.295652173913	-1.4992947225231	21	((((((......))))))	23	5	8	4	2	2	5	1	42	8	12	12	1	4	6	2	-12.2	-2.5	-8.9	-19.7	-0.4690476190476	5.2	1.1032311340002	..((((....(((.((((.(..((((...))))).)))).)))..)))).............	40	0.0	0.8961388	0.224694685	1	0	0.2231127634940903	0
Streptomyces avermitilis	3505727	+	GCGGGGTTCCGGCCCAGCAGTCCCGGTAACACCTGAGCACCGCGCTCATCGAGCGCACCGGCACAGCCCCCCGCCACTCCGGTGGCAGGGGGCTTTGTCCCGTTCTAGCGT	GCCCCCCGCCACTCCGGTGGCAGGGGGC	CCGGCACA	TTTGTCCC	-20.0	-0.5	-1.8841516885156	86	((((((.(((((....))))).))))))	40	6	16	4	4	2	7	1	40	6	16	4	4	2	7	1	-5.0	-6.1	-4.0	-29.9	-0.7475	3.8	2.4641178681444	..................................((((((.(((((....))))).))))))	95	16.17	0.9781595	0.723223615	1	0	0.8812014060630281	1
Streptomyces avermitilis *SAMPLED*	3505727	+	TACCGGTCCCCCGTTCCGCAGTTTTCGGCCCGCGTGACGGGCCGCCGCTTAGGGTGCAGTGCGGGGTTTGGCGCGGGCAGCCAGTCGTCCGGGGCGTTAC	TACCGGTCCCCCGTTCCGCAGTTTTCGGCCCGCGTGACGGGCCGCCGCTTAGGGTGCAGTG		CGGGGTTT	-1.2999999999999998	-0.2599999999999999	-1.6556668885155836	4	(...)	5	5	1	0	1	0	1	0	61	7	16	24	3	4	7	6	-8.799999999999997	-3.2	1.5	-20.6	-0.3377049180327868	4.5	1.0063519509611014	(((..(..(((......((......(((((((.....)))))))..))...)))..).))).	0	0.0	0.73068863	0.2291566325	1	0	0.0494724200220926	0
Streptomyces avermitilis	3509959	+	GAAGCGGGACGTGTAGGCCCCCTGGGAACGAACGCTCGAACCCGGTCAGAACCTGGGCGCGTTACGGGACCGCTGCACCCGCAGGGTGCGGCGGTCCTTCGCGTTCCAGCA	CGCTCGAACCCGGTCAGAACCTGGGCGCGTTACGGGACCGCTGCACCCGCAGGGTGCGGCG	GGAACGAA	GTCCTTCG	-18.2	-0.4136363636364	-2.9234131256771	76	((((((((((...))))))))))	44	5	19	3	3	2	15	1	46	5	19	5	4	1	15	4	-7.0	-8.2	-7.5	-35.7	-0.7760869565217	5.7	4.4390557039429	(((.((.((((((((((..((((((....)).))))....))).)))....)))).))))).	84	0.0	0.7080565	0.3867231049999999	1	0	1.0	1
Streptomyces avermitilis *SAMPLED*	3509959	+	TGGTCCGCCACCCCCAGACTGCACGTTCGCCCCCCCGCCTCGGGTCACGTTCGGCACCAAGCCGACACAACCGCGGGAAACGGCCCAGCTTGTTGCGTTC	TGCACGTTCGCCCCCCCGCCTCGGGTCACGTTCGGCA	CCCCAGAC	CCAAGCCG	1.0	0.0	-1.499294722523136	0	...	0	0	0	3	0	0	0	0	37	5	11	12	3	3	4	4	-9.2	-5.5	-0.6000000000000001	-11.2	-0.3027027027027026	5.7	1.035633983412481	................(((.((..((....((((...))))...))..))))).........	0	0.0	0.57952744	0.0477221002499999	1	0	0.058914894802155	0
Streptomyces avermitilis	3512936	-	ACTCGGACCCGGTGATCTGACGGCCGCGCACGACAGTCGCGTACGGAATCCACGTACCGAATACAAGAGGGCCGGGTCCGCTTTCGGACTCGGCCCTCGGTCGTAGGTGAG	GGGCCGGGTCCGCTTTCGGACTCGGCCC	ATACAAGA	TCGGTCGT	-17.5	-0.4487179487179	-1.8209011256771	72	((((((((((((....))))))))))))	39	6	16	3	2	1	14	2	39	6	16	3	2	1	14	2	-7.7	-2.2	-5.0	-29.5	-0.7564102564103	5.1	1.118738846982	..................................((((((((((((....))))))))))))	49	0.0	0.97941446	0.4333079724999999	1	0	1.0	1
Streptomyces avermitilis *SAMPLED*	3512936	-	TCTCGAGGGAAGTCCTCTCGCTCCCGGTCTTCTTCGCGCGCACGGTCGGGGGACCGGGGTCGCACACCCGTGGTCCCCTCGAGGGTGAAACTCGACGCGA	CGCTCCCGGTCTTCTTCGCGCGCACGGTCGGGGGACCGGGGTCG	AGTCCTCT	CACACCCG	-12.2	-0.4066666666667	-2.2799059256771	45	((.((((((((((((...((....))...)))))))))))).))	30	7	12	1	8	1	8	1	30	7	12	1	8	1	8	1	-10.1	-9.9	-5.9	-20.8	-0.6933333333333	5.5	2.5159721084893	..((..((((((((((((((......)))..)))))))))))..))................	0	0.0	0.9688413	0.106515413	0	0	0.3335766738147536	0
Streptomyces avermitilis	3512974	+	GCTCCGGCTGTTCTGAGCACTCCGGTACGAGTCAGGTTCAAGTCCGGTACGCCTCACCTACGACCGAGGGCCGAGTCCGAAAGCGGACCCGGCCCTCTTGTATTCGGTACG	AGGGCCGAGTCCGAAAGCGGACCCGGCCCT	TACGACCG	CTTGTATT	-21.6	-0.675	-3.6581212991601	100	(((((((.(((((....))))).)))))))	32	6	13	2	8	1	8	1	32	6	13	2	8	1	8	1	-3.0	-7.8	-4.7	-25.9	-0.809375	4.3	7.4530300726129	................................(((((((.(((((....))))).)))))))	95	16.46	0.9675338	0.8778988875	1	0	1.0	1
Streptomyces avermitilis *SAMPLED*	3512974	+	GGTAGCTACCGTTCCCTCGACGGCGGCTCCGGAGTTCGTCCACCCGAACCCCTTCCGTGGGTCCACTTAGGGGGGGTCTAGTCCTCTAAACGCCACGGTC	CCCTCGACGGCGGCTCCGGAGTTCGTCCACCCGAACCCCTTCCGTGGGTCCACTTAGGGGG	CTACCGTT	GGTCTAGT	-5.299999999999999	-0.2038461538461538	-1.960658888515584	20	((((((..(((....)))..))))))	26	6	9	4	6	1	6	2	61	8	21	13	5	5	5	4	-6.800000000000001	-8.7	-4.0	-24.500000000000004	-0.4016393442622951	4.4	2.9178676691208576	.(((((...((.((((((((((((((......)))))....)))).))).)).))..)))))	0	0.0	0.9264941	0.344996385	1	0	0.1657985595995909	0
Streptomyces avermitilis	3525895	-	GGTGGCATTGAGGACCTCAAGGCCAACGCCAAGGAGCTCGGCGTCTCCTGAGCCCCGTGCTCACCATGAGGGGGTGGGTGCGTCCCACCCCCTCATGTACGCCTACTAGAA	GAGGGGGTGGGTGCGTCCCACCCCCTC	CTCACCAT	ATGTACGC	-23.6	-0.7151515151515	-2.3009011256771	100	(((((((((((.....)))))))))))	33	7	14	0	14	0	14	0	33	7	14	0	14	0	14	0	-7.6	-5.3	-4.2	-29.8	-0.9030303030303	4.1	1.3623767430952	...................................(((((((((((.....)))))))))))	81	0.0	0.962013	0.5798463275	0	0	1.0	1
Streptomyces avermitilis *SAMPLED*	3525895	-	ACACATAACCTCGACTAGATAAGGCCGTTGCCGGTGCAGTGATCCCCCCTGTAGCCTCGGTGTGAAGGCAGCTAGTCAAGGTGCGTGAGCATGCCACAGG	GCCGGTGCAGTGATCCCCCCTGTAGCCTCGGTGTGAAGGCAGCTAGTCAAGGTGCGTGAGC	AGGCCGTT	ATGCCACA	-2.6	-0.3249999999999999	-1.9489420837847045	9	((....))	8	6	2	0	2	0	2	0	61	6	15	27	2	6	4	6	-8.100000000000001	-3.4	-5.199999999999999	-13.8	-0.2262295081967213	2.7	1.202535255257825	(((((..(..((((....(((...((....))....)))......))))..)..).)).)).	0	0.0	0.0	0.1220185449999999	0	0	0.1218051420573966	0
Streptomyces avermitilis	3556026	+	TCCGCGGCCTCGAGAGCCTGCCCATCACCTGGTGACATCCGGCACCGCACCGCGGCGACCAGCGGGCCCAGCAGGTTCACCAACCTGCTGGGCCCGCTGACTTCTGCCTGC	GCCCAGCAGGTTCACCAACCTGCTGGGC	ACCAGCGG	CCGCTGAC	-32.4	-0.81	-2.1418396885156	100	((((((((((((....))))))))))))	40	6	18	0	18	0	18	0	40	6	18	0	18	0	18	0	-6.8	-7.6	-5.4	-39.3	-0.9825	5.5	2.8048938159946	..................................((((((((((((....))))))))))))	0	15.2	0.9856395	0.0446519255	1	0	1.0	1
Streptomyces avermitilis *SAMPLED*	3556026	+	TCCGTGCCCTGGGGCATGCCCCCAGTGTGCACTGCCCACACCTCAGCGCGCTTCCCCACTGGCATCACCGGGAGAGGCATCCACTCACCTGCCCAGCCGG	GTGTGCACTGCCCACACCTCAGCGCGCTTCCCCACTGGCATCACCGGGAGAGGCATCCACTC	TGCCCCCA	ACCTGCCC	-5.6	-0.3733333333333333	-1.6609420837847042	22	(((.((...)).)))	15	5	5	2	3	1	3	1	62	10	14	26	1	4	4	6	-10.5	-2.2	-2.7	-10.900000000000002	-0.1758064516129032	4.8	1.012299692764106	(.(((...((((....(((......(((........)))......)))...))))..))).)	0	0.0	0.0	0.05798505225	1	0	0.1498514254270162	0
Streptomyces avermitilis	3633797	-	CAATGACCAGGCTCCACGCGTCATCGAGGAGATCGCCCGGGTCAGTTCGTCCGTCGCTTCGTAGCACTCGCCGGGTGCGGCTCGGGCCGCACCACGGTCTCCGCGCAGGGC	CCGGGTCAGTTCGTCCGTCGCTTCGTAGCACTCGCCGGGTGCGGCTCGGGCCGCACCACGG	GAGATCGC	TCTCCGCG	-15.9	-0.5888888888889	-2.6534131256771	64	(((((((((((....)))))))).)))	27	6	11	1	3	1	8	1	27	6	11	1	3	1	8	1	-9.0	-5.7	-4.3	-21.5	-0.7962962962963	3.8	1.2462042135341	.((((((..((..(((((..(((.....(((((.....)))))))).))))).))))).)))	0	0.0	0.5680282	0.097578705	0	0	0.8571754405850428	1
Streptomyces avermitilis *SAMPLED*	3633797	-	TCTGCCCTCACCGACGCATCGGGGGCGACCAAGCCGCCAGGCAGTCGGGGGGGGAGGGCCTCAGTGGGAGCCGGGCATCGGTCCGGTCCCGGTCGCGCAT	CCAAGCCGCCAGGCAGTCGGGGGGGGAGGGCCTCAGTGGGAGCCGGGCATCGGTCCGG	GGGGGCGA	TCCCGGTC	-10.0	-0.4	-1.7689420837847	35	((((((....))))))	25	6	10	1	4	1	6	1	25	6	10	1	4	1	6	1	-11.2	-9.0	-4.3	-16.2	-0.648	4.2	1.3938337206601	((..((((((.(((..(((..((((.....))))..)))..))).)))...)))..))....	0	0.0	0.78043175	0.12555515125	1	0	0.266311196457008	0
Streptomyces avermitilis	3641466	-	ACCCGACCTCGAGGTGGCGAATTGACAGCCCCTGACGCGGGGCGTGGCATAGGCACGGGAATCACAGGGGCCGATGGGTTCTCTGGGGGTTCCTTCCGCATCCTCCACGTC	ATTGACAGCCCCTGACGCGGGGCGTGGCATAGGCACGGGAATCACAGGGGCCGAT	GGTGGCGA	GGGTTCTC	1.0	0.0	-1.884151688515584	0	...	0	0	0	3	0	0	0	0	55	6	18	15	4	4	7	4	-7.9	-3.8	-1.7999999999999998	-18.2	-0.3309090909090909	4.199999999999999	1.0555481028638114	.....((((...(((((((....((..(.((((....)).)).)..)).)))))))))))..	0	0.0	0.9482098	0.13321432975	1	0	0.0598045383171177	1
Streptomyces avermitilis *SAMPLED*	3641466	-	GCCGTTTCCCGGCGCCGGGCAGGAAGGGTGCTCAAGAGCGGCGTCACCTGCGTCCTCTCCCGCACAGCCGTCGGACAGGGACCTTCTCCATCATGGTGGA	GCGCCGGGCAGGAAGGGTGCTCAAGAGCGGCGTCACCTGCGTCCTCTCCCGCACAGC	GTTTCCCG	CGTCGGAC	-3.6	-0.5142857142857142	-1.7689420837847043	13	((...))	7	5	2	0	2	0	2	0	57	8	18	15	2	5	5	4	-9.2	-3.4	-7.300000000000001	-17.0	-0.2982456140350877	3.9	1.3062397978247142	.....((..((((.((((.((((((((......)).).)))))...))))..))))....))	45	0.0	0.8018297	0.361376885	0	0	0.1033390801479327	0
Streptomyces avermitilis	3644360	-	CGAGGCCCGCTTCGGCAAGGCTGCCGCTGCCAAGAAGTAGCGAGCCCACAGCGCCGGTCTCCGGTGCCTCCGTACCGGGGGCATCGGGACCGGCGCTTTGCGGTGCAGCCA	GGTCTCCGGTGCCTCCGTACCGGGGGCATCGGGACC	ACAGCGCC	GGCGCTTT	-32.2	-0.6708333333333	-3.0013516885156	100	((((.((((((((((((...))))))))))))))))	48	5	22	1	10	1	12	1	48	5	22	1	10	1	12	1	-8.7	-7.9	-5.9	-45.4	-0.9458333333333	5.7	2.1767170894471	..........................((((.((((((((((((...))))))))))))))))	100	0.0	0.97165626	0.2210040099999999	1	0	1.0	1
Streptomyces avermitilis *SAMPLED*	3644360	-	CGCCCGCGAGAGGTCGGGCTAGGCTGGAGCCTGGCGTTCGCCGCCTCCCCGGTTGCAGACCGCGCCTCATTGCGGCCGGGCCTCCCGAAGCGTGCAATGG	GGAGCCTGGCGTTCGCCGCCTCCCCGGTTGCAGACCGCGCCTCATTGCGGCCGGGCCTCC	GCTAGGCT	CGAAGCGT	-3.6	-0.5142857142857142	-1.5199372837847045	13	((...))	7	5	2	0	2	0	2	0	60	5	19	19	4	4	6	6	-8.200000000000001	-7.799999999999999	-5.5	-22.6	-0.3766666666666666	5.7	2.17671708944713	((((((((((((.....((.....(((((...))))).))......)).)))))).))))..	0	0.0	0.86592114	0.23573633	1	0	0.0498541923821214	0
Streptomyces avermitilis	3646275	-	TTCAGAAGACGACGCCGATGCCGGGCAACGGCAACGACTGACGCGTCTGCTTCAGAGGGGCCGCCCCCGACACCGACCGACCGGTGCCGGGGGCGGCCCTTTTCCGTTGCA	CGCCCCCGACACCGACCGACCGGTGCCGGGGGCG	AGAGGGGC	GCCCTTTT	-29.4	-0.588	-1.8062131256771	100	((((((((.(((((......))))).))))))))	50	8	21	2	16	1	16	1	50	8	21	2	16	1	16	1	-7.2	-2.5	-4.0	-45.0	-0.9	3.9	1.1149397327892	............................((((((((.(((((......))))).))))))))	0	0.0	0.96445906	0.4362624874999999	1	0	1.0	1
Streptomyces avermitilis *SAMPLED*	3646275	-	CCACAGACCCCCGAACCTGCACGCCCGGCGGCCGACCCACGCGTGAACAGATTGTCGCCCAACACGACGCGTCACGACTTGGTCCTGACCCGCCACGTTT	GACCCACGCGTGAACAGATTGTCGCCCAACACGACGCGTCACGACTTGGTC	CGGCGGCC	CTGACCCG	-4.5	-0.5	-1.9489420837847045	17	(((...)))	9	5	3	0	3	0	3	0	51	9	14	16	4	2	5	6	-8.7	-7.899999999999999	-4.9	-15.6	-0.3058823529411764	4.800000000000001	1.891522662141784	...((((....(((((......(((((.......)))))..)))))....))))........	0	0.0	0.0	0.04690764075	1	0	0.1237088213189875	0
Streptomyces avermitilis	3649896	-	GGGTTTTGGGGGGTAACCCCCGGTAACCCCATGCTGCACCCCATGAGGGGTGCACGGGGGGCTTACGACACGCATCGTGCGCCTCCCGTGCGCCCTATGTCGCCACAGAAC	GTGCACGGGGGGCTTACGACACGCATCGTGCGCCTCCCGTGCGC	CATGAGGG	CCTATGTC	-22.2	-0.444	-2.1914131256771	100	(((((((((((((.(((((......))))).)))))))))))))	50	8	21	2	16	1	16	1	50	8	21	2	16	1	16	1	-8.5	-8.7	-2.7	-41.2	-0.824	5.3	1.5146962370398	..................(((((((((((((.(((((......))))).)))))))))))))	100	0.0	0.9859406	0.33932753	1	0	1.0	1
Streptomyces avermitilis *SAMPLED*	3649896	-	GGGTCCCGGTGGGTTAATTTGCACTATGGTGGCACCGGGCGGGGCGCACCGACGGTACGGGCGGCAACCGTGTTGAATGGCACCACGTACTGCCACCATG	GGTTAATTTGCACTATGGTGGCACCGGGCGGGGCGCACCGACGGTACGGGCGGCAACC	TCCCGGTG	GTGTTGAA	-3.6	-0.5142857142857142	-2.409319688515584	13	((...))	7	5	2	0	2	0	2	0	58	6	20	14	4	5	5	4	-4.8	-6.4	-0.8999999999999999	-16.000000000000004	-0.2758620689655173	3.6	1.4817596917502596	...((((...(((((((.(((((((.((....)).)).)))))..)))....)))).)))).	0	0.0	0.82729524	0.1018530735	1	0	0.0742704551681901	0
Streptomyces avermitilis	3656033	+	GCCGGGGGCACTCGCCTACAACCAGCACAGTTCATGCGCTGACCAGGGCGGATGCCATGAACAAAGAGTCGGACTCAGTCTCACTGAGTCCGACTCTTTGTCGTTGTCTGT	GTCGGACTCAGTCTCACTGAGTCCGAC	AACAAAGA	TCTTTGTC	-28.7	-0.7	-2.2115083327734	100	((((((((((((...))))))))))))	41	5	19	0	19	0	19	0	41	5	19	0	19	0	19	0	-5.0	-5.2	-5.1	-32.8	-0.8	5.7	2.2660885998718	...................................((((((((((((...))))))))))))	100	23.7	0.99102145	0.1987559725	1	1	1.0	1
Streptomyces avermitilis *SAMPLED*	3656033	+	CAGGCAACTCTGACAACTGCGGGTCTGAACTCCAAAGCTCTGTACAGAGTGGACTGTCACACACAGAGGACATCCGAAGGACGACACTCACTCTTTCAAG	CGGGTCTGAACTCCAAAGCTCTGTACAGAGTGGACTGTCACACACAGAGGACATCCG	GACAACTG	AAGGACGA	-0.2999999999999998	-0.0499999999999999	-1.499294722523136	2	(....)	6	6	1	0	1	0	1	0	57	6	18	17	4	3	8	6	-9.0	-7.199999999999999	-0.6000000000000001	-11.500000000000002	-0.2017543859649123	4.4	1.0901915775719595	((((((((.(((((...(((((....))))))))..))......)))).....)))).....	0	0.0	0.0	0.05107808025	0	0	0.0118100279677413	0
Streptomyces avermitilis	3656033	+	GCCGGGGGCACTCGCCTACAACCAGCACAGTTCATGCGCTGACCAGGGCGGATGCCATGAACAAAGAGTCGGACTCAGTCTCACTGAGTCCGACTCTTTGTCGTTGTCTGT	GTCGGACTCAGTCTCACTGAGTCCGAC	AACAAAGA	TCTTTGTC	-28.7	-0.7	-2.2115083327734	100	((((((((((((...))))))))))))	41	5	19	0	19	0	19	0	41	5	19	0	19	0	19	0	-5.0	-5.2	-5.1	-32.8	-0.8	5.7	2.2660885998718	...................................((((((((((((...))))))))))))	100	23.7	0.990976	0.1987559725	1	1	1.0	1
Streptomyces avermitilis *SAMPLED*	3656033	+	GACAACCTGACGAACAACAAGTTTTCGGCATGCTCCGTCAATCGCCGCCCGACTCACCCAGTCACCCAGGCTATCGTGCTCCACACTAACTTTCACCTTG	GGCATGCTCCGTCAATCGCCGCCCGACTCACCCAGTCACCCAGGCTATCGTGCT	AAGTTTTC	CCACACTA	0.7000000000000004	0.0583333333333333	-1.5339340837847042	0	(((......)))	12	8	3	0	3	0	3	0	54	7	15	19	6	3	6	5	-6.5	-7.6	-2.8000000000000007	-10.4	-0.1925925925925925	5.5	1.7612402080977143	....((((((....((.....(((....((((.....)))).....))).))))))))....	0	0.0	0.0	0.03283927525	1	0	0.0242735423478733	0
Streptomyces avermitilis	3661141	-	CAAACACGGCGCAAGCTCGCAGGTATGTAGAGCATCGCATGCGGGGCGTTGATGGACGGCGACGGGCTAGGTCGCAATGCAACTTGTCGGTCTTGGCCCCACGAGGTCGGC	AGCTCGCAGGTATGTAGAGCATCGCATGCGGGGCGTTGATGGACGGCGACGGGCT	ACGGCGCA	AGGTCGCA	-0.2999999999999996	-0.0272727272727272	-1.6609420837847042	2	(((.....)))	11	7	3	0	3	0	3	0	55	9	14	20	6	3	6	6	-9.500000000000002	-7.6	-4.9	-14.4	-0.2618181818181818	4.5	1.57288107426292	((((((......(((....((.(((.......))).))....)))....)))))).......	49	0.0	0.5570592	0.053519949	1	0	0.0865375819439221	1
Streptomyces avermitilis *SAMPLED*	3661141	-	TCACAGCAACGCACAGCAAGACGGTCACTGTCAACGGGGGTCGTCATGTCATGGGGGGCAACGCGCACGGCAAGCCTAAGCTGGGCGGCTGTCGGCACGG	GTCAACGGGGGTCGTCATGTCATGGGGGGCAACGCGCACGGCAAGCCTAAGCTGGGC	CGGTCACT	GGCTGTCG	-5.5	-0.4230769230769231	-1.747893125677056	21	(((((...)))))	13	5	5	0	5	0	5	0	57	6	16	21	3	6	4	5	-9.3	-4.0	-6.0	-15.7	-0.2754385964912281	0.6999999999999997	1.2262615248348945	.....(((..(..((((.....((((.((.(.(....).).)).)))).))))..)...)))	0	0.0	0.0	0.107371979	1	0	0.1608425358187133	0
Streptomyces avermitilis	3664160	-	CAAAACGACGTCTCCGAGCTGATGCAAGCCGCGGACCTGGACTGGTAACAGCAACAGAGGATCCCGGCACGGCGCTGACGCTGCTGTGCCGGGCGTCTCCTCCTGGCCGAA	CCCGGCACGGCGCTGACGCTGCTGTGCCGGG	CAGAGGAT	CGTCTCCT	-16.9	-0.5451612903226	-1.9606588885156	69	(((((((((((((....)).)))))))))))	31	6	13	1	11	1	11	1	31	6	13	1	11	1	11	1	-6.6	-9.0	-6.3	-24.7	-0.7967741935484	4.2	6.2848182429211	...............................(((((((((((((....)).)))))))))))	59	0.0	0.96054006	0.1065990049999999	1	0	0.8812014060630281	1
Streptomyces avermitilis *SAMPLED*	3664160	-	ACTCGAAACCAGCATGCACCACGTGAAGGGGACCACAAAGACCATGCCACTGGGCGGTGAGCGCAACAGCGCTCGGCACTGAACGGGGAGGACACTGGAG	TGCACCACGTGAAGGGGACCACAAAGACCATGCCACTGGGCG	AACCAGCA	GTGAGCGC	-9.1	-0.5055555555556	-1.5961420837847	31	((((....))))	18	6	7	0	7	0	7	0	18	6	7	0	7	0	7	0	-7.4	-5.9	-4.2	-11.0	-0.6111111111111	4.1	1.5146754062987	..(((.(((.(((...((...........))....)))))))))..................	0	0.0	0.50473636	0.0877015745	0	0	0.4205854565546699	0
Streptomyces avermitilis	3672371	-	ACCTGACGCTTTCACCCACCCCCCGCGCTTGCCGAGGGCGCACAATCGCCCCGCCCTGGCACGCCCCAAAGTCTGTCCTCAAAGAGAGGACAGACCCGTATCCCCCACGCT	GTCTGTCCTCAAAGAGAGGACAGAC	GCCCCAAA	CCGTATCC	-14.4	-0.576	-1.7478931256771	56	((((((((((.....))))))))))	25	7	10	0	10	0	10	0	25	7	10	0	10	0	10	0	-6.9	-6.7	-1.0	-17.1	-0.684	4.1	1.2227386238281	.....................................((((((((((.....))))))))))	0	0.0	0.9412051	0.231277785	1	0	0.8812014060630281	1
Streptomyces avermitilis *SAMPLED*	3672371	-	CCACAAAGCAGCACCCCTGACTTACTGAGAGCACGGGATTCAAAGCCCCAGAAACCCTTGACCCTTTTGCCAAAAGCCACTCCGGTTAGACAGGGACCCT	GAGAGCACGGGATTCAAAGCCCCAGAAACCCTTGACCCTT	GACTTACT	TTGCCAAA	1.0	0.0	-2.9234131256770555	0	...	0	0	0	3	0	0	0	0	40	11	12	7	3	4	3	1	-6.4	-3.4000000000000004	-0.6000000000000001	-7.599999999999999	-0.1899999999999999	4.9	1.0514570323382026	............(((.(((.(((.(((.........))).))).)).).)))..........	0	0.0	0.0	0.0783400679999999	0	0	0.0382984558847399	0
Streptomyces avermitilis	3679074	+	CTCCGTGCGACGCACCAGGCGGTGCCCGCGCAGTTGCCGGCCGCATCTGACGAGCTCGGCTTCCCAGCCGTTCTCGGTCCCAATCAGGTGCGGCCGTTTATACAGCCCGGC	GGCGGTGCCCGCGCAGTTGCCGGCCGCATCTGACGAGCTCGGCTTCCCAGCCGTT	ACGCACCA	CTCGGTCC	-8.1	-0.5785714285714	-3.3567883327734	29	((((.(((.((...)).)))))))	14	6	5	0	5	0	5	0	44	6	13	14	2	4	4	6	-6.7	-2.4	-4.3	-13.0	-0.2954545454545	3.8	1.1576743956459	...(((((((((..(((((.(((.....))).))).)).....)))......))))))....	55	0.0	0.0	0.110617987	0	0	0.4465791671311725	1
Streptomyces avermitilis *SAMPLED*	3679074	+	GGCGTCATCCGTTCCGGGCCAAGTTGTCGCGGCCTCTGATTTGCCGGTCCGACGCCCGCTGGTCCCGCATTCGGCCGCGGCCGCGTTCATGGCAGCCAGC	GTCGCGGCCTCTGATTTGCCGGTCCGACGCCCGCTGGTCCCGCATTCGGCCGCGGC	GCCAAGTT	CGCGTTCA	-2.6	-0.3249999999999999	-1.683093125677056	9	((....))	8	6	2	0	2	0	2	0	56	6	20	12	9	5	9	3	-6.7	-6.4	-1.9	-27.8	-0.4964285714285713	3.6	1.323573274175926	....(((((((((...((..(((.((.(((.(....).))).)).))).)))))))))))..	44	0.0	0.92096746	0.031578124	1	0	0.0424245889982625	0
Streptomyces avermitilis	3687409	-	GCGGTCGCCGTTCCATTCTTGTCGGTGGGGTTCCTGGGACGCTTGCTGAGTGCGGCGGACGCGCTGCTGGAGGCGGGCGAGGAACCGACCGACCTCTTCCTGCGCCGCTCG	CGCCGTTCCATTCTTGTCGGTGGGGTTCCTGGGACGCTTGCTGAGTGCGGCGGACG	GCGGT	CGCTGCTG	-2.1	-0.0954545454545454	-1.712901125677056	7	((.((((((....)))))).))	22	6	8	2	2	1	6	1	56	7	18	15	2	4	6	5	-9.0	-2.4	-7.9	-20.6	-0.3678571428571429	3.9	1.2802655403707428	((((((..(((.....((((..(((((.....))).))..)))))))..)))).))......	41	0.0	0.5225581	0.0749443915	1	0	0.1610911342018199	1
Streptomyces avermitilis *SAMPLED*	3687409	-	ACGGAGGCTGCCGATGCTTCGCTGGGCTGTCCGGGTGCTCTTGCAGCCGGGCGCTGCTTTGCGGCTGGCTCGGGGCTGCGCCGCGCGACGCTGACCCGGG	GCCGATGCTTCGCTGGGCTGTCCGGGTGCTCTTGCAGCCGGGCGCTGCTTTGCGGCTGGC	CGGAGGCT	TCGGGGCT	-8.9	-0.3423076923077	-2.3415475327734	30	(((((.(((......))).)))))	26	6	10	2	7	1	7	1	52	5	18	13	2	5	6	3	-5.0	-2.4	1.5	-20.7	-0.3980769230769	5.7	1.0227661640198	.((((..((..(((..((((((((((.(((....))).)))))))..)))..))))))))).	0	0.0	0.0	0.013248615125	1	0	0.3402519878983397	0
Streptomyces avermitilis	3709512	-	TCTGATCTCGTCGAACCGGACGAGGAGTTGAAGGCCTGGCAGACGGACCGCACGCGCGCCCCGATCGCCACGAAGATCGTGGTGGCGGGCGGCTTCGGCGCCGGCAAGACC	CCCGATCGCCACGAAGATCGTGGTGGCGGG	ACGCGCGC	CGGCTTCG	-11.4	-0.2533333333333	-2.3534131256771	41	((((.(((((((((...)))))))))))))	45	10	16	5	4	3	5	1	45	10	16	5	4	3	5	1	-8.5	-9.1	-3.7	-25.6	-0.5688888888889	3.4	2.0657345300637	................................((((.(((((((((...)))))))))))))	0	0.0	0.9764461	0.193575955	0	0	0.3881123541648701	1
Streptomyces avermitilis *SAMPLED*	3709512	-	GCTCGGCGAAACGCGAGGGGACGCCAGACGCCCTTTCCGGATGATCCGACGGGAAACCGAAGCGAATCGCGCGCGGCTGACGGACGGGCTCCTGCTCGGC	GCGAGGGGACGCCAGACGCCCTTTCCGGATGATCCGACGGGAAACCGAAGCGAATCGC	GGCGAAAC	GCGCGGCT	-5.9	-0.6555555555555554	-1.5199372837847045	23	(((...)))	9	5	3	0	3	0	3	0	58	5	15	25	4	4	4	5	-12.2	-8.2	-4.4	-15.4	-0.2655172413793103	5.7	1.1686204153248283	....((((.....(((..(...(((....((((...))))..)))....)...)))..))))	0	0.0	0.0	0.1132764425	1	0	0.0777903989563969	0
Streptomyces avermitilis	3727910	+	AGCAGTTGGTGCGAGAGGTGTTCGAGGCGTAGGTCTCGGACACACACCGACACCGAGGGCCCGGCTCCGAGTTCTAACGACTCGGGGCCGGGCCCTCGCTTTGTACCTCAG	CCCGGCTCCGAGTTCTAACGACTCGGGGCCGGG	ACCGAGGG	CCCTCGCT	-31.6	-0.7022222222222	-2.9127595327734	100	((((((((((((((.....))))))))))))))	45	7	20	0	20	0	20	0	45	6	20	1	19	1	19	1	-3.6	-6.9	-2.8	-45.0	-1.0	2.2	3.4305933942005	.............................(((((((((((((.(....))))))))))))))	100	20.98	0.56665367	0.6086129675	1	0	1.0	1
Streptomyces avermitilis *SAMPLED*	3727910	+	CTCAACGTAACAGTACCCCCCTGAGGGTTCGCACTCCGCCGCGCGGGACACGGGTAGCGGTCCGCGAGGCAGGTAGAGTGGGTCCCCGGTTTTCCCACTA	GGTTCGCACTCCGCCGCGCGGGACACGGGTAGCGGTCCGCGAGGC	CCCCTGAG	AGGTAGAG	-8.2	-0.2484848484848484	-1.6609420837847042	35	(((.((((((.(.(.....).).)))))).)))	33	7	11	6	3	3	6	1	45	7	13	14	1	4	5	3	-8.200000000000001	-0.6	-6.0	-20.4	-0.4533333333333333	3.2	1.0782405260215464	.................(.(((((...((((..(.((.....)).)..))))...))))).)	0	0.0	0.0	0.6083809225	1	0	0.4908749448677015	0
Streptomyces avermitilis	3736194	-	GTTCGGCAAGATCGTACTGACCACGACCTGACGGCTGTTCGCTCCTCCCGTCTCCCGTCTCCCGTCTGCGGCGGGCCCGGTTCACCGGGCCCGCCGTTCGTGTGTCCGCAT	GCGGGCCCGGTTCACCGGGCCCGC	CGTCTGCG	CGTTCGTG	-24.3	-0.81	-2.6915083327734	100	((((((((((....))))))))))	30	6	13	0	13	0	13	0	30	6	13	0	13	0	13	0	-6.6	-8.2	-0.9	-32.6	-1.0866666666667	3.7	1.4799323627909	......................................((((((((((....))))))))))	93	0.0	0.9814894	0.4488976425	1	0	1.0	1
Streptomyces avermitilis *SAMPLED*	3736194	-	CCGGGTGGGTGTCCCTTGTATGTCTTCAGGTCTCGCCGCACGCGGCCCAGCCGTCGTTTGGTGCCCCGGCCCAGGTCCGATCTGGTCCTCCGGAAAGATC	CGGGTGGGTGTCCCTTGTATGTCTTCAGGTCTCGCCGCACGCGGCCCAGCCG	C	TCGTTTGG	-8.2	-0.7454545454545454	-2.904959532773376	35	((((...))))	11	5	4	0	4	0	4	0	52	5	16	17	3	4	5	6	-6.1	-5.699999999999999	-1.7999999999999998	-16.899999999999995	-0.3249999999999999	5.7	1.2606319272450142	(((.(((((......((..(((.....(((...))))))..))))))).)))..........	0	0.0	0.0	0.0939961365	0	0	0.3112387697215921	0
Streptomyces avermitilis	3742064	-	AGCCCTGGAGGGCCCGGCACGGTGGTCAAGATCTGACCCTGCGCCGCTCCCGTGACGGCGCATGCCGAAGGGCGGTACGGGAATCCCGTACCGCCCCTTCACGCACGTACC	CCTGCGCCGCTCCCGTGACGGCGCATGCCGAAGGGCGGTACGGG	GATCTGAC	AATCCCGT	-21.9	-0.6441176470588	-1.5199372837847	95	(((((.((.((.(.(....).).)).)))))))	34	5	15	1	6	1	9	1	34	5	15	1	6	1	9	1	-9.2	-5.4	-5.4	-26.3	-0.7735294117647	5.7	1.2841108805836	.....((((..((((((......((((....))))..))))))..)))).............	0	0.0	0.9719689	0.1949379235	1	0	0.8812014060630281	1
Streptomyces avermitilis *SAMPLED*	3742064	-	ACCCGAGGGTCAGGGGATCCGGTCCCGACAGCCTAGTTGTACGCCCCGGGCGATGTGATATCTCCCCGTCTACGGAGCGGGTGGGAGGGCCAACGGCCGA	GAGGGTCAGGGGATCCGGTCCCGACAGCCTAGTTGTACGCCCCGGGCGATGTGATATCTC	ACCC	CCCGTCTA	-1.1999999999999995	-0.1499999999999999	-1.648101125677056	4	((....))	8	6	2	0	2	0	2	0	60	5	21	15	4	5	5	3	-6.9	-6.0	-0.8999999999999999	-17.8	-0.2966666666666667	5.7	1.1414441256252537	((((((((.(...(((((...(((((((...))))).))..)))))...).)))).))))..	0	0.0	0.88623035	0.145441136	0	0	0.0327941957710076	0
Streptomyces avermitilis	3742098	+	ACGAGCGGACGCAGTCGTTCCTGTCGAAGGTGCTCTAGCGTCGAAGGTGCTGTAGCGGTACGTGCGTGAAGGGGCGGTACGGGATTCCCGTACCGCCCTTCGGCATGCGCC	GCGGTACGGGATTCCCGTACCGC	GTGAAGGG	CCTTCGGC	-20.6	-0.5722222222222	-1.6609420837847	89	((((((((((...))))))))))	36	5	16	1	7	1	9	1	36	5	16	1	7	1	9	1	-10.1	-4.7	-8.6	-27.7	-0.7694444444444	5.7	1.5581304230532	.......................................((((((((((...))))))))))	0	0.0	0.9398284	0.11387442125	1	0	0.8812014060630281	1
Streptomyces avermitilis *SAMPLED*	3742098	+	GTCCTTCGTACGGCGGCGGTCGCGGCGCGTTTGTTACGGCTCGTACTGCCCGGTTTAGTGTCGAGGCTGCGTTGGCGCAGGACGCGGTCTCTCGTGCAAG	GCGGCGCGTTTGTTACGGCTCGTACTGCCCGGTTTAGTGTCGAGGCTGCGTTGGCGC	CGGCGGTC	AGGACGCG	-4.9	-0.4899999999999999	-1.499294722523136	18	(((....)))	10	6	3	0	3	0	3	0	57	6	18	17	3	6	4	3	-11.1	-5.8	-5.8	-18.700000000000003	-0.3280701754385965	4.4	1.1924240184987118	...(((.(((((..((..((((.(..(((....)))...).))))..)).))).)).)))..	40	0.0	0.0	0.0672615995	1	0	0.0998693115070488	0
Streptomyces avermitilis	3744592	+	ACTACATCGCCCAGATCGACAAGATCTTCTGGGAGACCAAGAAGGCCTGATCCTGGATCAAGCCGTTTGACCCGCGACCCTGTCGGTCGCTCGGTCTTCCTGCCCGCACCC	CCAGATCGACAAGATCTTCTGGGAGACCAAGAAGGCCTGATCCTGG	TACATCGC	ATCAAGCC	-9.4	-0.5529411764706	-2.5418203327734	32	((.(...).))	17	7	6	0	6	0	6	0	17	7	6	0	6	0	6	0	-6.7	-8.2	-6.4	-9.0	-0.5294117647059	4.7	4.7070308788679	........(((((((....((..(((((((....)).)))))..)))))).)))........	57	0.0	0.8946632	0.1226024324999999	1	0	0.5078247955421514	1
Streptomyces avermitilis *SAMPLED*	3744592	+	GACACGCTCGAAGAGTCCTCCCAACTTCGATGCACACCCCGAAAAGTCCTCCGTCCCCACCCCTCCCTCTCCTCCCACAGGTGGAAGTCATCCGGACGTT	CCACCCCTCCCTCTCCTCCCACAGGTGG	CTCCGTCC	AAGTCATC	-3.6999999999999993	-0.2642857142857142	-1.712901125677056	13	((.((....)).))	14	6	4	2	2	1	2	1	28	20	5	0	5	0	5	0	-5.6	-7.6	-0.8999999999999999	-4.800000000000001	-0.1714285714285714	6.1	1.4678393673788634	.................................(((((..................))))).	0	0.0	0.0	0.10450553825	1	0	0.0075557735462962	0
Streptomyces avermitilis	3744592	+	ACTACATCGCCCAGATCGACAAGATCTTCTGGGAGACCAAGAAGGCCTGATCCTGGATCAAGCCGTTTGACCCGCGACCCTGTCGGTCGCTCGGTCTTCCTGCCCGCACCC	CCAGATCGACAAGATCTTCTGGGAGACCAAGAAGGCCTGATCCTGG	TACATCGC	ATCAAGCC	-9.4	-0.5529411764706	-2.5418203327734	32	((.(...).))	17	7	6	0	6	0	6	0	17	7	6	0	6	0	6	0	-6.7	-8.2	-6.4	-9.0	-0.5294117647059	4.7	4.7070308788679	........(((((((....((..(((((((....)).)))))..)))))).)))........	57	0.0	0.84759545	0.1226024324999999	1	0	0.5078247955421514	1
Streptomyces avermitilis *SAMPLED*	3744592	+	TTCCCGCTCCTCTCTATCCTCAGAGGGACCCTCTCTCACGCTCCCCCCTCAGGAGTCTAAGCTCTCTCATCCGGGCACGAGTTCCCGAGACCTGCCGTTG	GCTCCCCCCTCAGGAGTCTAAGCTCTCTCATCCGGGCACGAGT	TCTCTCAC	TCCCGAGA	1.0	0.0	-2.248942083784704	0	...	0	0	0	3	0	0	0	0	43	6	13	13	4	3	4	5	-8.7	-7.0	-5.4	-10.9	-0.2534883720930233	5.4	1.710361068239588	..............((((.(((...((((((....)))).)).....)))...)))).....	39	0.0	0.57783824	0.21028485125	1	0	0.0871222262110089	0
Streptomyces avermitilis	3746556	+	CAACCGCCTCATCGACCTGGCCCTGCTGGTCGGCGACACCCTCTGACGGCAGCGGCAACGACGGAGTCCGGCGGGCAACGACGCCCCGCCGGACTCCGCATGTGTGCGGCC	GGAGTCCGGCGGGCAACGACGCCCCGCCGGACTCC	GCAACGAC	GCATGTGT	-22.4	-0.6054054054054	-1.9921516885156	100	(((((((((((((.........)))))))))))))	37	11	14	0	14	0	14	0	37	8	15	1	13	1	13	1	-5.7	-8.1	-3.1	-31.9	-0.8621621621622	3.9	2.7149846390035	...........................((((((((((((((......)).))))))))))))	0	0.0	0.9640337	0.129976815	1	0	1.0	1
Streptomyces avermitilis *SAMPLED*	3746556	+	CGTGGTCTGATCCGGGATCCCGCGCACGCTGTGAACACACGGGGCCACGCTCCACGCGCGCTGCTGGCGCGACGCCGCAAGCTGGGAGCGGGCCCACCGG	CGCGCACGCTGTGAACACACGGGGCCACGCTCCACGCGCGCTGCTGGCGCG	CGGGATCC	ACGCCGCA	-9.2	-0.6133333333333	-1.4992947225231	31	((((((...))))))	15	5	6	0	6	0	6	0	51	5	16	16	5	4	5	4	-10.8	-8.2	-5.1	-19.3	-0.378431372549	5.7	1.4169281223575	...........(((((..((.(((..(....(((((...)))))..)..))).))..)))))	0	0.0	0.0	0.15282575	1	0	0.1481684838589028	0
Streptomyces avermitilis	3752038	+	GACCTCGAATTACGTGAAGGGTAGGTGTCAAGAGCAATGGACATTACGCGGATACCTGGTTCGGCGATCGGCGCGGTCGTGGCCGGCGCCGACTTTTCAGGCACCATCGAC	TCGGCGATCGGCGCGGTCGTGGCCGGCGCCGA	TACCTGGT	CTTTTCAG	-11.3	-0.452	-3.0439795327734	41	(((((((.(.(...).).)))))))	25	5	9	4	7	2	7	1	32	6	13	2	6	1	7	1	-2.6	-8.1	-4.2	-19.7	-0.615625	3.6	9.1333124672877	..............................((((((.(((((((....)).)))))))))))	71	0.0	0.7755377	0.0452287795	0	0	0.8812014060630281	1
Streptomyces avermitilis *SAMPLED*	3752038	+	GTGATCGTAACGCGTCGCGTCGGGTTTGATGCTTTTCACGGCCAATTTTTAGACCGGTTCACGTTACACATTCACCCGGCATGATTTAGTTCGGGATTCA	TAACGCGTCGCGTCGGGTTTGATGCTTTTCACGGCCAATTTTTAGACCGGTTCACGTTA	GTGATCG	CACATTCA	1.0	0.0	-1.683093125677056	0	...	0	0	0	3	0	0	0	0	59	8	17	19	5	4	7	6	-4.3	-4.4	-3.9	-11.500000000000002	-0.1949152542372881	5.300000000000001	1.8121668137985016	(((((.(......(.(((((((.(((......)))......))))))).)..).)))))...	0	0.0	0.77240884	0.10566898375	1	0	0.0282470544899742	0
Streptomyces avermitilis	3752910	+	CCGGCTCCTGCGCAAGGTCGTCACGATCTTCGACGACCCGGCGGAGCCGTGGCACCCGGAGGACGCGGCGTGATGCCGCGCGGGCCGAGGCGGTGTCACTCGCGCGTCAGC	CGTCACGATCTTCGACGACCCGGCGGAGCCGTGGCACCCGGAGGACGCGGCGTGATG	CGCAAGGT	CCGCGCGG	-6.9	-0.5307692307692	-1.4992947225231	21	((...))	13	5	5	0	5	0	5	0	40	6	13	10	5	2	6	4	-13.6	-9.1	-5.1	-18.6	-0.465	4.6	1.1991589729919	(((((((....(((.((.(((((.(..((....)).))))).)..)))))))))))).....	0	0.0	0.86444074	0.0546043875	1	0	0.0971361934303167	1
Streptomyces avermitilis *SAMPLED*	3752910	+	TGGAATGGACGAAGCGGTCGTGTGCAGGCACGCGGCACGCGCCCGTCTCGCCGCGCTGACGAGCCGACTCTCCTGGCGGCGTTCGCGGGGTGACGCGGAC	TGGACGAAGCGGTCGTGTGCAGGCACGCGGCACGCGCCCGTCTCGCCG	TGGAA	CGCTGACG	-9.8	-0.2177777777778	-1.5961420837847	34	(((.(((.((((.(((((((.(.....).))))))).)))).))))))	45	7	16	8	1	4	7	1	51	6	18	11	2	3	8	3	-9.9	-3.3	0.1	-26.4	-0.5176470588235	3.2	1.0079025867283	.(((.(((..(((.(((((((..(....).))))))).)))..)))))).............	39	0.0	0.8283236	0.11395047775	1	0	0.1176217806000879	0
Streptomyces avermitilis	3769619	+	CGCCCAGCGTCTCCGCCCGCTCCGGCCCCACCCCGCACGCGTCGCTACTTCTCGTCCTGCACGTTCCCGGGCCTCCGGATACCGAGCGCCCGGGTCGTGGCCGGGTTCACG	CCCGGGCCTCCGGATACCGAGCGCCCGGG	TGCACGTT	TCGTGGCC	-13.7	-0.4724137931034	-2.4914131256771	53	(((((((.(.(((...))).).)))))))	29	5	11	4	7	2	7	1	29	6	11	3	7	2	7	1	-10.5	-9.0	-5.2	-19.4	-0.6689655172414	3.2	1.8278402073197	.................................((((((((((.(....).))).)))))))	0	0.0	0.0	0.04618009175	1	0	0.4847423862284782	1
Streptomyces avermitilis *SAMPLED*	3769619	+	CTCCCGCGTGGTCGTTACTCGGTTCTCGCACGCGCGCCGCCGTTCTCTGTCGCGGCCCCCCATCGCTCCAGGCCGGGTACACGGCCTCCGGTCTCTCTCA	GCCGTTCTCTGTCGCGGCCCCCCATCGCTCCAGGCCGGGTACACGGC	CGCGCGCC	CTCCGGTC	-5.199999999999999	-0.3714285714285714	-2.0009011256770566	20	((((......))))	14	8	4	0	4	0	4	0	47	15	13	8	4	2	5	5	-8.6	-9.1	-6.699999999999999	-16.299999999999997	-0.3468085106382978	5.8	3.296636007894944	.............((((.....((((.(((((.............))))).).)))))))..	0	0.0	0.97523284	0.117323595	1	0	0.1906504809698062	0
Streptomyces avermitilis	3771841	+	GTACGCATCTCCCGCCCCCGAGCCGCAGCGCGCAGTACCCCCGATGCGCATAGCACGAGCACGGTGAACCCCGGACCATCAACTGGTCCGGGGTTCATTGCTGTTCTTCGC	AACCCCGGACCATCAACTGGTCCGGGGTT	GCACGGTG	CATTGCTG	-16.8	-0.4	-2.7669595327734	69	((((((((((((.....))))))))))))	42	7	18	1	1	1	17	1	45	7	19	2	4	1	15	2	-4.0	-7.6	-3.7	-33.6	-0.7466666666667	5.3	3.6889887583018	.................................((((((((((((.....))))))))))))	87	21.75	0.99060535	0.1648241125	1	0	1.0	1
Streptomyces avermitilis *SAMPLED*	3771841	+	GCGCTTTTCCCCGATGCTCCGCCGCGGTCGCCAAGGCGTTCCACGTTCACGCCCGGAAGCGCCCGTCATTATCGCTCCGCATCGTCCCGCCCGCCCCCTA	GCGGTCGCCAAGGCGTTCCACGTTCACGCCCGGAAGCGCCCGT	GCTCCGCC	CATTATCG	-1.0999999999999992	-0.061111111111111	-2.141839688515584	4	(((..((....))..)))	18	6	5	4	3	1	3	2	43	11	12	10	4	2	5	5	-3.6	-8.2	-0.8999999999999999	-15.9	-0.3697674418604651	6.2	2.2262596799379524	......((((.(((...(((((.........))))).....))).)))).............	0	0.0	0.0	0.030815386	1	0	0.1929816938132446	0
Streptomyces avermitilis	3786874	+	TCGCGGTGGAGGGCACGGTCGACCTCGACGAGGACTTCTGACGGTTCAGCCCGCTCAGCACCGGACGACGCCGGGCCGCACACGCGGCCCGGCGTCGTCATGTCCCGCCCT	GCCGGGCCGCACACGCGGCCCGGC	CGGACGAC	GTCGTCAT	-28.2	-0.6409090909091	-1.5199372837847	100	((((((((((....))))))))))	44	6	18	4	2	1	16	2	46	6	19	4	3	1	16	3	-10.6	-4.6	-1.9	-39.5	-0.8586956521739	4.1	1.0248452147693	......................................((((((((((....))))))))))	0	0.0	0.9746201	0.2282636224999999	0	0	1.0	1
Streptomyces avermitilis *SAMPLED*	3786874	+	GGGCCCGGCGTCGTGTCGGCCGACGGTCACATCGCTCGCCTCGGGGCCGCGGGACCTCGGGTCGCTGGTCCCCACGCGCCCGGTCGGACTGCGCTCATCG	CGGCCGACGGTCACATCGCTCGCCTCGGGGCCGCGGGACCTCGGGTCG	CGTCGTGT	CTGGTCCC	-9.3	-0.2214285714286	-1.5572620837847	32	((.(((((((((...)).))))))).))	42	5	16	7	3	4	7	1	42	5	15	9	3	3	7	3	-10.0	-5.8	-3.8	-21.3	-0.5071428571429	5.7	1.1185663204238	(((((((.((((...((((..(((....))).)))))))))).)))))..............	0	0.0	0.0	0.07272993775	0	0	0.2253047093281865	0
Streptomyces avermitilis	3793306	-	GGCTGGGTAACCCATGGGTAATGAGCGCCCGTCCGACGGGACGTGGTTGGATGCGAGGGAGAGCGTGTTCGGGGGCGCAGGCCGGCCCATGGCCGTACTGACTTCAAAGGA	CGGGACGTGGTTGGATGCGAGGGAGAGCGTGTTCGGGGGCGCAGGCCGGCCCATGGCCG	CCGTCCGA	TACTGACT	-2.7	-0.18	-1.7689420837847	6	(((((...)))))	15	7	4	2	2	1	2	1	43	6	13	13	6	2	6	5	-9.7	-6.3	-8.3	-16.3	-0.3790697674419	4.1	2.3179726986626	...(((..(((((((((.((((.....(((....))).....))))..)))))).))).)))	0	0.0	0.0	0.2030053057499999	1	0	0.1483093365934545	1
Streptomyces avermitilis *SAMPLED*	3793306	-	CGGCCCGCCACTGCGCCGAGGTCCCGGTACGTTAACCTCCTAGACGGAAGGTTGAATAATGTGCGACCGAACGCCTGCTACGCCCGGCATATGTATATGC	CGGTACGTTAACCTCCTAGACGGAAGGTTGAATAATGTGCGACCG	CGAGGTCC	AACGCCTG	-0.2999999999999998	-0.0499999999999999	-1.5339340837847042	2	(....)	6	6	1	0	1	0	1	0	45	7	16	8	4	3	7	4	-9.0	-7.899999999999999	-6.4	-12.700000000000005	-0.2822222222222223	4.199999999999999	2.540801270497587	...((((((((((((((((.....)).)))))))....)))...))))..............	0	0.0	0.0	0.0976780414999999	1	0	0.0624728137124998	0
Streptomyces avermitilis	3796255	-	GACACCCCAGGAGTCGTGAACGCGCCTGCCCGTTCGGGCAGGCGCCGGGTTCATCACCCGAACGTGCTAATCCGCGGGTCGTAGACCCGCGGATTCGCTGGTTGCGGCCCC	CGCCGGGTTCATCACCCGAACGTGCTAATCCGCGGGTCGTAGACCCGCG	CGGGCAGG	GATTCGCT	-22.1	-0.669696969697	-2.7093196885156	95	((((((((...))))))))	33	5	14	2	2	1	12	1	33	5	14	2	2	1	12	1	-8.7	-3.4	-3.4	-23.7	-0.7181818181818	5.7	1.0609106228093	...........(((.((((..((.(((((...((....))...))))).))..)))))))..	85	0.0	0.9820633	0.4315642725	1	0	1.0	1
Streptomyces avermitilis *SAMPLED*	3796255	-	CCCCCCGTCCCTCCCCCCGGATCCGGCGGGTACCTATTGGTCCCGCTCCCGCGGCCTGGAACGTACAACCGATTCGGTTGGCGTGATATACCCGGCGCCG	CCGGCGGGTACCTATTGGTCCCGCTCCCGCGGCCTGGAACGTACAACCGATTCGG	CCCCGGAT	TTGGCGTG	-6.8	-0.6181818181818	-2.3358931256771	21	(((...)))	11	5	4	0	4	0	4	0	47	10	14	11	3	3	6	4	-9.8	-5.5	-4.9	-11.2	-0.2382978723404	4.8	1.1969543042532	....(((((((((((...(..(..((((....)))).)..)...))))..)))..))))...	48	0.0	0.5364242	0.081794873	1	0	0.2664338264358617	0
Streptomyces avermitilis	3813046	-	TAGCTCGCTGGGCTCATAACCCAGAGGTCGCAGGTTCAAATCCTGTCCCCGCTACTGAAGGCCGAGGGCCGGAATCCTTAAGGGATTCCGGCCCTCGGTGTTTCTACGGCT	GGCCGGAATCCTTAAGGGATTCCGGCC	AGGCCGAG	CTCGGTGT	-24.6	-0.5234042553191	-1.9799059256771	100	((((((((((((...))))))))))))	47	5	21	2	3	1	18	1	47	5	21	2	3	1	18	1	-8.7	-2.2	-4.2	-40.8	-0.868085106383	5.7	1.0509549751789	...................................((((((((((((...))))))))))))	0	17.74	0.9874952	0.9853353475	0	0	1.0	1
Streptomyces avermitilis *SAMPLED*	3813046	-	CCCCCTGGCCTGGATAATTAATAGGCGGACTGTCATCCGGGGGAGCGTGTCCGGGCTGATTGGAGAGAGGGGAAACTCCTCCCCCTGATAGAGGCCTGGC	AGGCGGACTGTCATCCGGGGGAGCGTGTCCGGGCTGATTGGAGAGAGGGGAAACTCCT	TAATTAAT	CCCCCTGA	-5.5	-0.4230769230769231	-1.5572620837847042	21	(((((...)))))	13	5	5	0	5	0	5	0	58	6	17	20	3	6	5	4	-9.1	-5.4	-0.7999999999999998	-15.4	-0.2655172413793104	4.4	1.0421114855090914	...(((.(..((.((.(((((...(((.(....).)))..)))))..)).))....).))).	0	0.0	0.8041713	0.12509332	1	0	0.1565172626255297	0
Streptomyces avermitilis	3815410	-	TAGCTCGCTGGGCTCATAACCCAGAGGTCGCAGGTTCAAATCCTGTCCCCGCTACTGAAGACGAAGGCCCGGATCCTGATCAAGGATCCGGGCCTTCGTCGTGTGCCGCGA	GGCCCGGATCCTGATCAAGGATCCGGGCC	AAGACGAA	TTCGTCGT	-30.0	-0.7317073170732	-2.1914131256771	100	((((((((((((.....))))))))))))	41	7	18	0	18	0	18	0	41	7	18	0	18	0	18	0	-8.8	-7.0	-1.7	-38.5	-0.9390243902439	4.2	1.1486252927212	.................................((((((((((((.....))))))))))))	95	19.3	0.9888276	0.9898895525	0	0	1.0	1
Streptomyces avermitilis *SAMPLED*	3815410	-	GTGGGCAGGGGTAGGTGGGTAGATCTCCAGGCGGCCGGGGACCGATGTCTGGCACGCGCTCTGAAGACACGCCTTGCTCGAGAATCTACTCATGAGCGGG	GGGTAGATCTCCAGGCGGCCGGGGACCGATGTCTGGCACGCGCTCTGAAGACACGCCT	GGGTAGGT	TGCTCGAG	0.8000000000000002	0.08	-2.491413125677056	0	((......))	10	8	2	0	2	0	2	0	58	10	19	12	4	4	6	3	-8.4	-7.9	-6.199999999999999	-22.8	-0.3931034482758621	5.3	2.5692710258948104	.((((...(((.((((((((((((........)))))).)))...))).)))...))))...	0	0.0	0.76504314	0.0438236525	1	0	0.0900825837464508	0
Streptomyces avermitilis	3819375	-	CCGCACCGGCAAGACGGCCGACCTGCCGAAGTGCACCACCAAGGGCTGACCACCGTCGCCTGTACGTAGGCGCCGCCATCAGGCCTGGCGCCATTTCCCGTACGTAAGCGG	CGGCCGACCTGCCGAAGTGCACCACCAAGGGCTGACCACCGTCGCCTGTACGTAGGCGCCG	CGGCAAGA	CCATCAGG	-7.899999999999999	-0.359090909090909	-1.6609420837847042	34	((.((((((....)))))).))	22	6	8	2	2	1	6	1	61	6	21	15	4	5	5	7	-7.9	-9.1	-5.199999999999999	-17.599999999999998	-0.2885245901639344	4.699999999999999	3.2274405393748595	.((((.(.(((((....((((.......(((..((((....)))))))))))))))))))))	51	0.0	0.0	0.2725880899999999	1	0	0.2170585669659666	1
Streptomyces avermitilis *SAMPLED*	3819375	-	AGACCCTATGCCCCCTAGACGCGCCCCAGACGTACCAGTTGCCCTACGTTTGGAGCACACTGCGGACGCGAACGCGTAACGACGGCCGCTGCCACGTACG	ACGCGCCCCAGACGTACCAGTTGCCCTACGTTTGGAGCACACTGCGGACGCGAACGCGT	CCCCCTAG	AACGACGG	-5.8	-0.4833333333333333	-1.499294722523136	23	((((....))))	12	6	4	0	4	0	4	0	59	9	19	14	5	5	5	5	-9.7	-8.0	-1.7999999999999998	-19.3	-0.3271186440677966	3.9	1.1643216824872435	...(((((.....(.(((.((((((((((.......)).))).)))).).))))...)))))	0	0.0	0.0	0.03696761275	1	0	0.0880098561364272	0
Streptomyces avermitilis	3820555	-	ACGCGCGTTTCCGCGAGGCCATGGAGAAGTCCCACTCGGGTACCTGAGACCGGGCAGCGGAGGCCGCGGGGCCGCCCCTGTGCGGACGGCCCCGACGGTGCGTTGACAGAC	CGGGTACCTGAGACCGGGCAGCGGAGGCCGCGGGGCCGCCCCTGTGCGGACGGCCCCG	GTCCCACT	ACGGTGCG	-16.4	-0.4685714285714	-2.5246396885156	66	((((((((.((......)).))))))))	35	8	13	3	3	2	8	1	35	8	13	3	3	2	8	1	-7.1	-5.7	-5.0	-25.1	-0.7171428571429	4.5	1.7406687369543	((((...(((...(((.((((.((.((((....)))).)).)))).))).))).))))....	0	0.0	0.63475835	0.3812130775	1	0	0.8812014060630281	1
Streptomyces avermitilis *SAMPLED*	3820555	-	TCGGGCTGTTCCGCGGACGCTCGTCTGAGTCCCCGAGACCCTGACGCACAAGAAGGAGGCCGACCGGACGCGGCAGACCCGTGACCGCTGGGGCGTCAGG	CGGACGCGGCAGACCCGTGACCG	AGGCCGAC	CTGGGGCG	-8.299999999999999	-0.3608695652173913	-1.9489420837847045	36	(((.(((((.....))))).)))	23	7	8	2	3	1	5	1	23	7	8	2	3	1	5	1	-12.5	-5.699999999999999	-5.699999999999999	-9.6	-0.417391304347826	4.9	1.0920089233985808	.......................................(((.(((((.....))))).)))	0	0.0	0.0	0.1624907049999999	1	0	0.3170362328964215	0
Streptomyces avermitilis	3824917	+	TCCGGCTGCTGGAGGCGACACGCTCACGCCTGTGAGCCTCGCGGGAAGAGTGTGAGGCGAGACGTGTAAGGGGCGGCCGCACTGGCGGCCGCCCCTTACGTCTGCTTTCTG	GGGCGGCCGCACTGGCGGCCGCCC	CGTGTAAG	CTTACGTC	-23.1	-0.55	-2.3462275327734	100	((((((((((....))))))))))	42	6	18	2	1	1	17	1	44	6	19	2	7	1	12	2	-4.9	-6.7	-7.3	-38.9	-0.8840909090909	4.2	6.9422053644352	......................................((((((((((....))))))))))	100	15.5	0.9848089	0.52268571	1	0	1.0	1
Streptomyces avermitilis *SAMPLED*	3824917	+	ACCGGTGCGGTTCCGTGGACTAGGTCTCTTGCGGGGGTGACGGTTGGCTGCGGGCCGGACCTTTAGGGGGCTACTCTCGACTCCGCGCTGGAGCAGGGAG	GGACTAGGTCTCTTGCGGGGGTGACGGTTGGCTGCGGGCCGGACCTTTAGGGGGCTACTCT	GGTTCCGT	CGACTCCG	-1.1999999999999995	-0.0923076923076922	-1.5961420837847042	4	((((.....))))	13	7	4	0	4	0	4	0	61	5	23	12	3	4	9	3	-8.2	-4.5	-4.1000000000000005	-22.1	-0.3622950819672131	5.7	1.1686204153248287	(((...(((((((((..(((((..(((((.(...).))))).))))))))))))))..))).	50	0.0	0.0	0.1618629624999999	1	0	0.0428860383471884	0
Streptomyces avermitilis	3824917	+	TCCGGCTGCTGGAGGCGACACGCTCACGCCTGTGAGCCTCGCGGGAAGAGTGTGAGGCGAGACGTGTAAGGGGCGGCCGCACTGGCGGCCGCCCCTTACGTCTGCTTTCTG	GGGCGGCCGCACTGGCGGCCGCCC	CGTGTAAG	CTTACGTC	-23.1	-0.55	-2.3462275327734	100	((((((((((....))))))))))	42	6	18	2	1	1	17	1	44	6	19	2	7	1	12	2	-4.9	-6.7	-7.3	-38.9	-0.8840909090909	4.2	6.9422053644352	......................................((((((((((....))))))))))	100	15.5	0.98288655	0.52268571	1	0	1.0	1
Streptomyces avermitilis *SAMPLED*	3824917	+	TGTGGAGCGCACTCTCTGCGCGCCGCAGGCTAGCTAGCCGCGAGGCAAAGGTCGGGGCGACTGTGAACCGAGTACACCCGGCCTACTCGCGAGTTCACCC	AGCGCACTCTCTGCGCGCCGCAGGCTAGCTAGCCGCGAGGCAAAGGTCGGGGCGACT	TGTGG	GTGAACCG	-5.5	-0.4230769230769231	-1.9489420837847045	21	(((((...)))))	13	5	5	0	5	0	5	0	57	6	20	13	2	4	6	2	-7.8	-2.1	-3.2	-20.8	-0.3649122807017544	5.1	1.0486411039766026	.....(((((.((((((..((..(((.((((....)))))))..))..)))..)))))).))	0	0.0	0.6370261	0.16298304375	1	0	0.1307958932989024	0
Streptomyces avermitilis	3832661	-	GGCCTTCCGTGGGCCTGAACCCTGGAGTGATCCAGCCTGATCGACTCAGGCCGGCGCCTTCAGGGCCGCGGAACCCCACCCGGGATCCGCGGCCCTTCTGTTTGTCCCCAA	GGCCGCGGAACCCCACCCGGGATCCGCGGCC	GCCTTCAG	CTTCTGTT	-22.9	-0.6542857142857	-3.2423212991601	100	(((((((((.(((.....))).)))))))))	35	7	14	2	11	1	11	1	35	7	14	2	11	1	11	1	-4.0	-8.7	-2.4	-30.1	-0.86	4.7	3.8546789920166	...............................(((((((((.(((.....))).)))))))))	100	0.0	0.9477044	0.5661161100000001	1	0	1.0	1
Streptomyces avermitilis *SAMPLED*	3832661	-	TGAGACCCTCGCCCTTCCAGGGATCCCCCTTGGAACGTCCCGGCCATGAGACGGTTGGGTGTGGGATGCTCATCGCCTGAGGCTGGTTCATCAGCAAGGG	ATCCCCCTTGGAACGTCCCGGCCATGAGACGGTTGGGTGTGGGAT	TTCCAGGG	GCTCATCG	1.0	0.0	-1.855893125677056	0	...	0	0	0	3	0	0	0	0	45	9	15	8	5	2	7	7	-7.0	-6.8	-2.1	-17.7	-0.3933333333333333	4.4	1.357072391079545	.(((((.......(((.(((((((.......)))))))))))))))................	43	0.0	0.96857	0.067886889	0	0	0.0815537146712799	0
Streptomyces avermitilis	3835970	+	CCTTCGCTGGCCCAGGTCAAGCAGAAGATCGGCGCGTAGCGGGGGCGCTTTCGGTGCGCTGCCGTGCGGGCGGTCCTTGAGGAGACTCGAGGACCGCCTTCTGCTTGCGGT	GGCGGTCCTTGAGGAGACTCGAGGACCGCC	GCCGTGCG	TTCTGCTT	-18.8	-0.5875	-2.9007475327734	79	(((((((((((((....)))))))))))))	32	6	14	0	14	0	14	0	32	6	14	0	14	0	14	0	-6.3	-8.8	-3.6	-31.5	-0.984375	0.2	3.5425852348258	................................(((((((((((((....)))))))))))))	43	0.0	0.9879067	0.31624629	1	1	1.0	1
Streptomyces avermitilis *SAMPLED*	3835970	+	GCAGAAGTGTTTTGAGTTGGCGTCCGCACGCCGGCCTGGGCGAAGAGGCTCGAAGGTTTTGAGGCGGCCGCCCGTGGCCTGGTCCTCGTCGCCTGAGCGT	GGCGTCCGCACGCCGGCCTGGGCGAAGAGGCTCGAAGGTTTTGAGGCGGCCGCC	TTTGAGTT	CGTGGCCT	-4.9	-0.4899999999999999	-1.7999059256770562	18	(((....)))	10	6	3	0	3	0	3	0	54	8	17	14	4	3	5	5	-9.9	-9.1	-1.5	-24.0	-0.4444444444444444	3.8	1.2154399789676698	..((((.((((.....(((((((((......))))..))))).....)))).))))......	0	0.0	0.0	0.072166264	1	0	0.0661772250028721	0
Streptomyces avermitilis	3852619	-	TGATCGGCTGGGTCAACCAGATCGAGCCGAACAAGCCGGTGTACTAGGCGCACGTCCTTTCCGGAGGGGCTCGGCACCACGTGTGCCGGGCCCCTTTCCGTCGCCCGGGCT	GGGGCTCGGCACCACGTGTGCCGGGCCCC	TTTCCGGA	TTTCCGTC	-17.9	-0.5114285714286	-1.6609420837847	74	((((((((((((.....))))))))))))	35	7	15	0	15	0	15	0	35	7	15	0	15	0	15	0	-9.8	-3.9	-0.9	-29.4	-0.84	4.8	1.0161066907387	.................................((((((((((((.....))))))))))))	100	0.0	0.9010986	0.67692004	1	0	1.0	1
Streptomyces avermitilis *SAMPLED*	3852619	-	GCGCCACTCGTCCCCCGGAGCCCAGGTTGCCATCAGCCCGGGTTACGGCCCACGACGGCTGCGGCCCCCGGCGTAGGATTCCGGCGACAACCCGGATCCG	CGTCCCCCGGAGCCCAGGTTGCCATCAGCCCGGGTTACGGCCCACGACG	GCGCCACT	GCTGCGGC	-1.3999999999999997	-0.1166666666666666	-1.7689420837847043	4	((.(....).))	12	6	3	2	2	1	2	1	49	6	17	11	4	3	5	5	-12.1	-7.0	-7.199999999999999	-21.2	-0.4326530612244897	5.1	1.372106483582479	((((..(((.(((((.(((((....))))).))))).))).....)))).............	0	0.0	0.8511784	0.076509894	1	0	0.0463026291905993	0
Streptomyces avermitilis	3862776	-	GCTGGACATCTCGCAGGTCTCGGTGAAGTAGCGCCGTGAGCGAGGCACTTGTCGCCTCCCAGGCCGCCGGGACGGGTACGCCCGTCCCGGCGGTTTCGGGGGCCCGTCAGT	CCGGGACGGGTACGCCCGTCCCGG	CCAGGCCG	CGGTTTCG	-31.5	-0.63	-1.6919059256771	100	((((((((((....))))))))))	50	6	22	2	6	1	16	1	50	6	22	2	6	1	16	1	-7.1	-8.8	-4.3	-47.7	-0.954	3.4	3.1872664838256	......................................((((((((((....))))))))))	100	0.0	0.9855981	0.2320631424999999	1	0	1.0	1
Streptomyces avermitilis *SAMPLED*	3862776	-	ACGCGCGGCGTTGCTGGATAAGTCGCTTAGCGAGTTTGCGAGCGTGGCAACAAAGGCCGTTCTCGGGCGCCTGGTTCCGGTCCCGGCCGGGTGTGTCGCC	CGAGTTTGCGAGCGTGGCAACAAAGGCCGTTCTCGGGCGCCTGGTTCCGGTCCCGGCCG	TCGCTTAG	GGTGTGTC	-3.6	-0.3	-1.992151688515584	13	((((....))))	12	6	4	0	4	0	4	0	59	6	15	25	2	7	3	6	-7.800000000000001	-2.4	-5.0	-16.0	-0.2711864406779661	4.1	1.1305104046837997	..((.((..(.((.((..((......(.(((....))).).....))..)).)))..)))).	0	0.0	0.0	0.0556486394999999	1	0	0.2086009846430069	0
Streptomyces avermitilis	3875971	-	GGGGTCACCCAGGTGATTCGGGGGAGCTGACGGGCCGCACCGGCCCCGGGGCACGCAGAGCCCCGTACGACATCGGGTGATGTCGTACGGGGCTCTGAAGTCTGTGAGACG	CCCGTACGACATCGGGTGATGTCGTACGGG	CGCAGAGC	GCTCTGAA	-25.6	-0.5224489795918	-2.1914131256771	100	(((((((((((((....)))))))))))))	49	6	21	3	2	1	19	2	49	6	21	3	2	1	19	2	-6.5	-2.2	-3.5	-38.7	-0.7897959183673	4.5	1.1073629297432	................................(((((((((((((....)))))))))))))	40	18.77	0.97515666	0.3642161475	1	0	1.0	1
Streptomyces avermitilis *SAMPLED*	3875971	-	CAAGGGTGACCATTGGGGTCACCCTAGGGGTACCCCCCTCGCTCCGGAGCTGTGAGGGACCGAGGACATGTCTCTACCCTCTGGAGGTGTGCGAGACGTC	CCTAGGGGTACCCCCCTCGCTCCGGAGCTGTGAGGGACCGAGGACATGTCTCTACCCTCTGG	GGGGTCAC	AGGTGTGC	-3.6	-0.5142857142857142	-1.747893125677056	13	((...))	7	5	2	0	2	0	2	0	62	13	17	17	2	4	5	4	-9.7	-3.3	-6.3	-19.000000000000004	-0.3064516129032258	5.0	1.142716551148408	((..(((((((...(((((.(((...........))).)))))....))....)))))..))	0	0.0	0.9678632	0.26726988	0	0	0.094589063697	0
Streptomyces avermitilis	3886232	-	GGGCGCGTACGGGCGCGGGATGAGCGCGTACGGGCTGGGCTTCTCGGTGATCAAGGACATCGCGGCGTACGCGTAGCGCGGACGCGGCAGGGTTGCCGTACGGGCAGGCCT	CGTACGGGCTGGGCTTCTCGGTGATCAAGGACATCGCGGCGTACGCGTAGCGCGGACG	GATGAGCG	CGGCAGGG	-13.6	-0.5037037037037	-1.6830931256771	52	(((.((((...)))).)))	27	5	10	4	2	2	4	1	27	5	10	4	2	2	4	1	-10.1	-3.4	-2.0	-14.2	-0.5259259259259	5.7	1.0173935442428	(((.((.((((.((..(.(.(((((.......))))).).)...)).)))).)).)))....	0	0.0	0.961676	0.027015566875	1	0	0.3534147045696544	1
Streptomyces avermitilis *SAMPLED*	3886232	-	GTACACTACGCGGGAACAGCAGCGTGGCGGGACCGGTCGCGGCGACTCGGCGCGGCGTAGGGGGGGCGTACGTCGGGTTGTACAGGCGTGGCGTGACGCT	GCGTGGCGGGACCGGTCGCGGCGACTCGGCGCGGCGTAGGGGGGGCGTACGT	GAACAGCA	CGGGTTGT	-8.0	-0.4210526315789	-1.7689420837847	26	(((((.(.....).)))))	19	5	7	2	5	1	5	1	50	6	14	18	1	6	3	4	-10.8	-2.1	-2.4	-15.5	-0.31	2.7	1.0095429543462	........(((((((....((...(((.(((......))).)))..))....)).)))))..	49	0.0	0.0	0.087862351	1	0	0.2722504497536059	0
Streptomyces avermitilis	3891124	-	GAGTGGAACACGGCCGAACTCCGCTGAGCGGCGTATTGCGGATCAGCATCTGGGAGACCGACTCTCTGCCCTGGTGGACGGGGAGCTCGGTCATGAGTCGCGCGAGCGTGT	GACCGACTCTCTGCCCTGGTGGACGGGGAGCTCGGTC	ATCTGGGA	ATGAGTCG	-11.6	-0.3135135135135	-2.0358931256771	42	(((((((((((((.((....)).))))))).))))))	37	6	15	3	6	2	7	1	37	6	15	3	6	2	7	1	-6.8	-7.9	-1.4	-22.0	-0.5945945945946	3.6	1.4817596917503	.........................(((((((((((((.((....)).))))))).))))))	0	0.0	0.0	0.05179177225	0	0	0.49099065916203	1
Streptomyces avermitilis *SAMPLED*	3891124	-	GACGGATGGGGTGACAGGCAACGCTCCAGTCACAGACCGAGTCTCAGGCGCGGATCGATGACGGTCGTGTCTCTCCGGCTGACTGCGCGCTGGACTCTTC	GACAGGCAACGCTCCAGTCACAGACCGAGTCTCAGGCGCGGATCGATGACGGTC	GATGGGGT	GTGTCTCT	-4.5	-0.3214285714285714	-2.391508332773376	17	(((((....)))))	14	6	5	0	5	0	5	0	54	5	17	17	3	5	4	3	-5.5	-4.6	-4.300000000000001	-14.6	-0.2703703703703703	5.7	1.6058248339302388	........(((...((.((.(((.(((..((((...))))..)))..))).)).))...)))	41	0.0	0.0	0.16851429125	0	0	0.2776433847234938	0
Streptomyces avermitilis	3892953	-	GACGCTCTCGGCGACGCCCTCAAGAAGGTCGTCGGCTGACGCGGAAACGACCATACCCTTTCAGCTGCCCCGGCATCCTCGTAGGTGCCGGGGCGCTGCTTTTCCAGGAGT	CAGCTGCCCCGGCATCCTCGTAGGTGCCGGGGCGCTG	TACCCTTT	CTTTTCCA	-19.6	-0.5297297297297	-3.0439795327734	84	((((.(((((((((.(((...))))))))))))))))	37	5	16	2	4	2	9	1	37	8	15	1	4	1	11	1	-2.9	-7.6	1.5	-29.2	-0.7891891891892	4.4	1.6284422619264	.........................((((.(((((((((((......)))))))))))))))	0	0.0	0.93397063	0.3844086075	1	0	1.0	1
Streptomyces avermitilis *SAMPLED*	3892953	-	GGCGCCTTTTCGTTTGACTCTCATCGCCTCCGGGTTCGCGTCGCCTGATGGAGTCTTCTCCGGTAGCTACCGTCGGCCCCACGCCGACCGTCGCGGTGAC	GTTCGCGTCGCCTGATGGAGTCTTCTCCGGTAGCTACCGTCGGCCCCACGCCGAC	GCCTCCGG	CGTCGCGG	-9.4	-0.5529411764706	-1.7689420837847	32	((((((.....))))))	17	7	6	0	6	0	6	0	49	6	16	13	4	5	4	5	-10.2	-7.0	-8.2	-12.4	-0.2530612244898	5.1	2.239971155482	.......(((.((((.(((.((((((((..(.....)..))).))))))))...)))).)))	0	0.0	0.0	0.05929242725	1	0	0.3748209263199067	0
Streptomyces avermitilis	3901579	-	ACCCCTTCATCGCGGCGCTGCCCCCGATGAACCAGTAAGTCCCCGCACATCCGTGCCGTCTCGGTCCCGTTCGGCGCCCCTGCCGCACGGGACCGAGGCGTTTGGCGCCCG	CGGTCCCGTTCGGCGCCCCTGCCGCACGGGACCG	TGCCGTCT	AGGCGTTT	-26.8	-0.6090909090909	-3.5301196885156	100	(((((((((.(((((....))))).)))))))))	44	6	19	2	14	1	14	1	44	8	18	2	14	1	14	1	-8.9	-6.4	-9.1	-36.1	-0.8204545454545	4.3	3.5373159309859	............................(((((((((.((((......)))).)))))))))	0	0.0	0.63357985	0.25974687075	1	0	1.0	1
Streptomyces avermitilis *SAMPLED*	3901579	-	CCCGACCGCGGATTTAGGCGGGGTCGTGCGATGCACCGGGCTCCCCCGTATCCGCCATTGGGCCGTTTGCCGCCCGTCCCCGTCGTAGCCCCGGTAGACG	GGCGGGGTCGTGCGATGCACCGGGCTCCCCCGTATCCGCCATTGGGCCGTTTGCCGCC	CGGATTTA	CGTCCCCG	-3.6999999999999993	-0.2642857142857142	-1.7689420837847043	13	(((.(....).)))	14	6	4	2	3	1	3	1	58	6	18	18	5	5	5	5	-9.2	-9.1	-5.6	-20.8	-0.3586206896551724	4.9	2.544836726048304	...(((((.(..((.((((((..((((....)))).....).))))).))....).))))).	50	0.0	0.89834774	0.71408341	1	0	0.0699297704501017	0
Streptomyces avermitilis	3908113	-	CACCACGAACGGCGCCGCGCGGACCGCGGTCATCGACACGGACCCGAGCTAGTCCGTACGCGACCAGGGGCATCCGGCGACGACCGGGTGCCCCTTCGTCGTACCCGGGGC	AGGGGCATCCGGCGACGACCGGGTGCCCCT	ACGCGACC	TCGTCGTA	-17.2	-0.5733333333333	-2.5693516885156	71	((((((((((((......))))))))))))	30	8	12	0	12	0	12	0	30	8	12	0	12	0	12	0	-6.1	-8.7	-8.0	-25.1	-0.8366666666667	4.3	9.3177047669528	................................((((((((((((......))))))))))))	75	0.0	0.9799939	0.319101054	1	0	1.0	1
Streptomyces avermitilis *SAMPLED*	3908113	-	ACGCATACAACCAGGGACCCACGGGCCCCGCGGCGCAACCACGTCCCGTGATCGCCGTTCGCGCGGGTTCACACGACGCGTACGCCGCCGCGTCTCGGGA	CGGCGCAACCACGTCCCGTGATCGCCGTTCGCGCGGGTTCACACGACGCGTACGCCG	GGGCCCCG	CCGCGTCT	-7.699999999999998	-0.2199999999999999	-1.588225925677056	33	((.(((.((((((.(....).)).)))).))).))	35	6	12	7	2	4	4	1	57	6	19	15	5	5	5	4	-8.600000000000001	-9.1	-7.1	-22.4	-0.3929824561403509	5.5	3.7898250378647287	.....(((((....(.((((..((((.(.((((....))))).))))..)))).)..)))))	0	0.0	0.0	0.08379020525	1	0	0.210711844260758	0
Streptomyces avermitilis	3914926	-	CGAGCTGACGACGAACATCGCGGGCATGATCGGGAGCATCAAGTTCTGATCGCGCGGGACGTGGGCTCCGAGAGGCAAGCGTGCGGAGCCCGCTCCTGTCCGTCCTGTTCC	CGGGACGTGGGCTCCGAGAGGCAAGCGTGCGGAGCCCGCTCCTG	TGATCGCG	TCCGTCCT	-9.0	-0.2727272727273	-2.6218396885156	30	(((((.((((((((((.(.(.....).).)))))))))))))))	33	7	12	4	10	2	10	1	33	6	12	5	10	2	10	2	-7.7	-7.2	-10.2	-20.3	-0.6151515151515	3.2	9.8499876906558	..................(((((.((((((((((..(.(....).).)))))))))))))))	53	0.0	0.84747285	0.09732002675	1	0	0.6795387625271059	1
Streptomyces avermitilis *SAMPLED*	3914926	-	TGCAGGGCATCTCGCTGACGATCTGGGACCCACCGATGCGCATCGGCGACCCGAGCCAGCCGGATCAGCTCCACGCGAGGCGGCTCTCATGGTTGGGAGC	TGGGACCCACCGATGCGCATCGGCGACCCGAGCCAGCCGGATCAGCTCCA	TGACGATC	CGCGAGGC	1.0	0.0	-1.499294722523136	0	...	0	0	0	3	0	0	0	0	50	6	15	16	3	5	4	4	-11.7	-6.9	-2.1	-15.3	-0.306	4.9	1.0449864763936991	...(((..(...(((.((.((.((((....))))))))..)))....)..))).........	0	0.0	0.638477	0.031034656	0	0	0.0353593423218476	0
Streptomyces avermitilis	3926657	+	ATGGACCCGAACTTCGACGGCTGCATGCTCTACAAGATGTACGTCAAGTCCTGATCCATACCTGAGGAGTGGGGCGGCCCGGGGCCGCCCCACTCCTTCGGCCCGCCTTTC	GGGGCGGCCCGGGGCCGCCCC	TGAGGAGT	ACTCCTTC	-29.1	-0.709756097561	-1.5648979256771	100	(((((((((...)))))))))	41	5	18	2	2	1	16	1	41	5	18	2	2	1	16	1	-8.7	-3.3	0.2	-37.7	-0.919512195122	5.7	1.0116113709071	.........................................(((((((((...)))))))))	100	0.0	0.9834919	0.3163473525	1	0	1.0	1
Streptomyces avermitilis *SAMPLED*	3926657	+	CTGGCATCCCTTCTGCCTGGCTCTTTGCCTTCCCGGCGTCCCTGGCCATCTTTGGGGTACCTCTCCGGAGGGGCGCCGCCCCGCCGCCCCTCGCCTGGGT	CGGCGTCCCTGGCCATCTTTGGGGTACCTCTCCGGAGGGGCGCCGCCCCGCCG	TGCCTTCC	CCCCTCGC	-9.3	-0.5470588235294	-1.7999059256771	32	(((.(((((...))))).)))	17	5	6	2	4	1	4	1	45	6	14	13	3	2	6	6	-8.8	-6.7	-4.3	-17.2	-0.3822222222222	4.4	1.4072099686551	...(((((....(((((..((((((((.....))))))))..).))))...)))))......	0	0.0	0.9312786	0.1996319725	1	0	0.2316497376988011	0
Streptomyces avermitilis	3926657	+	ATGGACCCGAACTTCGACGGCTGCATGCTCTACAAGATGTACGTCAAGTCCTGATCCATACCTGAGGAGTGGGGCGGCCCGGGGCCGCCCCACTCCTTCGGCCCGCCTTTC	GGGGCGGCCCGGGGCCGCCCC	TGAGGAGT	ACTCCTTC	-29.1	-0.709756097561	-1.5648979256771	100	(((((((((...)))))))))	41	5	18	2	2	1	16	1	41	5	18	2	2	1	16	1	-8.7	-3.3	0.2	-37.7	-0.919512195122	5.7	1.0116113709071	.........................................(((((((((...)))))))))	100	0.0	0.9880363	0.3163473525	1	0	1.0	1
Streptomyces avermitilis *SAMPLED*	3926657	+	TGGCCCCGTCATCGAATGGGCTTACTTACCGACTGGCGACGGGCTAAAACGTGCGGCGCCCGCCTCGACAAATTATAATCTTGCACGTCTCGTCTTTTCC	GGCCCCGTCATCGAATGGGCTTACTTACCGACTGGCGACGGGCT	T	AAAACGTG	-0.2999999999999996	-0.0272727272727272	-1.5339340837847042	2	(((.....)))	11	7	3	0	3	0	3	0	44	7	15	9	5	3	5	3	-6.4	-8.8	0.1	-16.8	-0.3818181818181818	3.2	1.446797057400175	(((((((((((((...((.....))...))).)))))..)))))..................	0	0.0	0.7739749	0.09832625725	1	0	0.0691749201779241	0
Streptomyces avermitilis	3930004	-	ACATCGAAGGCGACTGAGGCGGACGCGAGGCCGCGAAGGCGGCCGGGTGACGCCACAAGGCGAAGGCCCGTGTGCCCCAAAGGGGTACACGGGCCTTCTGTTTCCCCAGGA	CCCGTGTGCCCCAAAGGGGTACACGGG	GGCGAAGG	CCTTCTGT	-23.5	-0.5108695652174	-1.4992947225231	100	((((((((((((...))))))))))))	46	5	21	1	4	1	17	1	46	5	21	1	4	1	17	1	-10.1	-3.6	-1.8	-37.5	-0.8152173913043	5.7	1.0173935442428	...................................((((((((((((...))))))))))))	100	23.39	0.9897964	0.4922597125	1	1	1.0	1
Streptomyces avermitilis *SAMPLED*	3930004	-	AGCCCCCCACCGGGTACCCTTGTCGGCACGGCAAAGGGGAGGCAACACGGAGAGCACGGCCCGAGGAGGGCGGCCGGGGTGACCAGAGGGGGACCGCAAA	CCCTTGTCGGCACGGCAAAGGGGAGGCAACACGGAGAGCACGGCCCGAGGAGGG	ACCGGGTA	CGGCCGGG	-3.9	-0.3545454545454545	-1.499294722523136	14	(((.....)))	11	7	3	0	3	0	3	0	54	6	15	20	5	5	5	6	-13.8	-8.7	-9.0	-19.8	-0.3666666666666667	0.6999999999999997	1.949714509690384	.......(((((.((((..((((......(.(....).).....)).))..)))).))))).	0	0.0	0.9119302	0.134509234	1	0	0.0875576020116707	0
Streptomyces avermitilis	3930047	+	GGAACCCGACTTTCACCGGCCCATTGACCCGAGCCCGAACGTCCGGTTCCTGGGGAAACAGAAGGCCCGTGTACCCCTTTGGGGCACACGGGCCTTCGCCTTGTGGCGTCA	GCCCGAACGTCCGGTTCCTGGGGAAACAGAAGGCCCGTGTACCCCTTTGGGGCACACGGGC	TGACCCGA	CTTCGCCT	-26.7	-0.7216216216216	-1.8841516885156	100	((((((((.((((...)))).))))))))	37	5	16	2	12	1	12	1	37	5	16	2	12	1	12	1	-7.1	-5.4	-3.9	-30.7	-0.8297297297297	5.7	1.3672320752864	.(((((...((((.(.....((((..((.(.....).))...))))..).))))...)))))	0	19.96	0.98836356	0.4584826475	1	0	1.0	1
Streptomyces avermitilis *SAMPLED*	3930047	+	CCCTCCCACCCCGTTGGTACCTACCGGAAAACTTCCCCGGGACACGGCGGAGGGTTGCAACTCTTTCTTTGACGGTCCACACGTCCCAATTTCCCACCGG	CCCACCCCGTTGGTACCTACCGGAAAACTTCCCCGGGACACGGCGGAGGG	CCCT	TTGCAACT	-0.8999999999999986	-0.0409090909090908	-2.969858888515584	3	.((((((((.....))).))))).	22	7	8	1	5	1	5	1	50	5	18	11	3	3	6	3	-6.300000000000001	-6.6	1.5	-18.000000000000004	-0.3600000000000001	5.7	1.083176628380484	...(((...((((((((.(((...((((...))))..))))).)))))).))).........	65	0.0	0.0	0.1135177325	0	0	0.0898382128252888	0
Streptomyces avermitilis	3953841	-	CCAGAAGGAGCGCGGTCGCACCGCCAGCCGAGCCAAGCACGGCTGATCCACTGACACTTGAGCCCGGGTGCCCCCGCGATGGGGGCACCCGGGCTTCTGTGTGTCCGTGGT	GGGTGCCCCCGCGATGGGGGCACCC	TTGAGCCC	GGGCTTCT	-27.5	-0.5612244897959	-2.0358931256771	100	(((((((((((...)))))))))))	49	5	21	4	4	1	17	2	49	5	21	4	4	1	17	2	-8.9	-6.5	-8.1	-44.6	-0.9102040816327	5.7	2.4600599253077	.....................................(((((((((((...)))))))))))	100	0.0	0.9903984	0.762832285	1	0	1.0	1
Streptomyces avermitilis *SAMPLED*	3953841	-	GAGCACTGGGTTGGTGGCGTGTCGGGCCGAGACAGTGTGCAGCCCACCCGACGCTGACAACGCCTGGCGACTCAAGGTGGGGGCCGCTGGACGCACCCCC	GGGTTGGTGGCGTGTCGGGCCGAGACAGTGTGCAGCCCACCCGACGCTGACAACGCC	GAGCACT	TGGCGACT	-0.0999999999999996	-0.011111111111111	-2.279905925677056	1	(.(...).)	9	5	2	2	1	1	1	1	57	5	20	14	2	5	6	3	-10.1	-3.3	-2.7	-19.0	-0.3333333333333333	5.7	1.0227661640198022	((((((..(((((((.((((.(..((...)).).))))))...)))))..)))).)).....	0	0.0	0.52191246	0.2474190675	1	0	0.0414223196994249	0
Streptomyces avermitilis	3997704	-	TGACCGCCTCGCGGCGTCTTCACCGGTCCGTACACCCCAAGTACGCGGACGTGCCTCCGTCCTGCGGCGCGGCGCGTATCCGACGCCGCTGGATGATCCACTGCGGAACAT	CCAAGTACGCGGACGTGCCTCCGTCCTGCGGCGCGGCGCGTATCCGACGCCGCTGG	CGTACACC	ATGATCCA	-12.7	-0.3342105263158	-2.0009011256771	48	((.(((((((((.......))).)))))).))	38	9	14	3	5	2	6	1	38	9	14	3	5	2	6	1	-6.9	-5.2	-3.6	-22.9	-0.6026315789474	5.4	1.3327632394495	...(((.((.((((((((((((.((((...))))...)))))))..))).))..)))))...	0	0.0	0.0	0.14603339075	1	0	0.5098091239891782	1
Streptomyces avermitilis *SAMPLED*	3997704	-	GCGGGGGCCGATCGCGAGCCGGCACGCTGCGCCACCTCCCGCTGGTGCTACACTGCGCCGCCCACGGCCGAGCCGGTGGCGCGCCGCGTGTCCCGCGCGA	CGCTGGTGCTACACTGCGCCGCCCACGGCCGAGCCGGTGGCGCGCCGCG	CCACCTCC	TGTCCCGC	-12.0	-0.3636363636364	-2.1914131256771	44	((((.((((((((((...))).)))).))).))))	33	5	13	4	3	3	4	1	47	5	18	8	2	3	6	2	-8.1	-3.4	-2.8	-22.0	-0.468085106383	5.7	1.0609106228093	..........(((.(((((..(((((.((((((...)).)).)))))))..))))))))...	0	0.0	0.91517115	0.0443743615	1	0	0.385158480797216	0
Streptomyces avermitilis	3998490	-	TCCGCTTCAACGTCTGACGTGCGGAATTAGCACCACGCTGCTTGCCTTGTAAACGTACAGGTCAGATGGGGTCGGCTCTTCCGGGGGCCGGCCCTTTGCTGTCTCCCGTGC	GGGTCGGCTCTTCCGGGGGCCGGCCC	GTCAGATG	TTTGCTGT	-11.2	-0.4	-3.2582275327734	43	(((((((((((....)))))))))))	28	6	12	0	12	0	12	0	28	6	12	0	12	0	12	0	-6.5	-8.7	-4.2	-22.5	-0.8035714285714	5.0	3.1228665610704	....................................(((((((((((....)))))))))))	86	0.0	0.80980146	0.6066777375	0	1	0.8812014060630281	1
Streptomyces avermitilis *SAMPLED*	3998490	-	GCTCTCCTTGAGGCTCTGGGTGGCCGTTCACCGTGTTAGCTGGTTCGCGCGTAGGCCTCCCGTCCTTGGTCGTGTTACTATGTGTCGTGCCATTATTTTG	TGGTTCGCGCGTAGGCCTCCCGTCCTTGGTCGTGTTACTATGTGTCGTGCCA	GTGTTAGC	TTATTTTG	0.0999999999999999	0.0199999999999999	-4.170481948740098	9	(...)	5	5	1	0	1	0	1	0	52	6	17	14	4	5	7	4	-0.8	-7.9	-0.8999999999999999	-18.200000000000003	-0.35	2.7	6.171971588126383	..........((((.(((((((((....(.((.(....).)).)...))))))).)).))))	0	0.0	0.0	0.11056756225	0	0	0.1803867446342267	0
Streptomyces avermitilis	4001370	-	CAGGGGCGAGCTGACGGAGGAGCGCTTCAAGGTGCTGACTCCGCACCCGGCGACGCCGGACGCGGTGGCCGACGGCGTGAAGGAGGTCGTCGGCCACTTCGGCTGGACGGG	TGACTCCGCACCCGGCGACGCCGGACGCGGTGGCCGACGGCGTGAAGGAGGTCG	CAAGGTGC	TCGGCCAC	-14.3	-0.4085714285714	-2.3358931256771	56	((((.(.....).))))	35	7	14	2	13	1	13	1	35	7	14	2	13	1	13	1	-11.1	-6.4	-7.3	-25.9	-0.74	4.9	1.4688438097867	(((((((.((((((.((.(((((....)))))..)).))).)))..)))).)))........	0	0.0	0.7548007	0.151930095	0	0	0.8812014060630281	1
Streptomyces avermitilis *SAMPLED*	4001370	-	CAGCGCTCGGCACGTGGCTCGGGCCGGCACGGAGCTCTCCTGTGACGTGCCGGGTCCTGCTGGGAGAGCGGACTCGACGGCTGGAAGACGGGCCTTCTGA	GGCTCGGGCCGGCACGGAGCTCTCCTGTGACGTGCCGGGTCCTGCT	CGGCACGT	GGGAGAGC	-0.7999999999999987	-0.017391304347826	-1.499294722523136	3	(((..((.((((((((..((......))..)))))))).))..)))	46	8	15	10	3	3	8	2	46	8	15	10	3	3	8	2	-11.6	-5.5	-1.9	-26.5	-0.576086956521739	3.4000000000000004	1.024223706239709	.(((..((.((((((((..((......))..)))))))).))..)))...............	0	0.0	0.0	0.0393990282499999	1	0	0.0859741929371876	0
Streptomyces avermitilis	4010431	+	CACCGACGTTCACGAGCATTCCGGTACGGGGGCCGGGGCTGGCGTAGCCGGTTCCGTACCGAGGAGGGCCCTGGCCGGCGTGTCGGCCAGGGCCCTCGTGCGCTCCCGTTC	CCGGGGCTGGCGTAGCCGGTTCCGTACCGAGGAGGGCCCTGGCCGGCGTGTCGGCCAGGG	TACGGGGG	CCCTCGTG	-22.1	-0.5139534883721	-2.0473468885156	95	((((((((((....))))))))))	43	6	18	3	2	2	15	1	48	6	20	4	5	1	15	4	-6.5	-5.9	-4.2	-39.6	-0.825	4.1	1.7602208299016	((..(((((((...(((((((..(..((.....))..)..)))))))..)))))))..))..	0	0.0	0.9806181	0.1602530865	1	0	1.0	1
Streptomyces avermitilis *SAMPLED*	4010431	+	TAGGGCAGATCCCCAGCCACGCCCCGCCTAGTACGGCGGGGACGGTTTTTTGACTTTGGTCCGCGAGTGTCCACGGTTCGAGACGGGTCGCCGCGTCGGT	CGGCGGGGACGGTTTTTTGACTTTGGTCCGCGAGTGTCCACGGTTCGAGACGGGTCG	GCCTAGTA	CCGCGTCG	-4.299999999999999	-0.2529411764705881	-1.5572620837847042	16	(((((((...)))))))	17	5	7	0	7	0	7	0	57	6	19	15	4	5	5	5	-9.4	-6.4	-1.9	-14.1	-0.2473684210526316	0.8999999999999995	1.1006438928985458	.....((((.....(.(((((..((((.(((.((....).).))).)))).))))).)))))	0	0.0	0.9407969	0.9572463675	0	0	0.1311878103122516	0
Streptomyces avermitilis	4020587	+	CATCGACAAGGAGATCGGCGACCGGATCGCCAGCAACGTCAACGGAGGCTGAGGACACGAACGCGGGAGGGCGCCCGGTGGATCACCGGGCGCCCTCCTCGTGGGTTCATG	GCGCCCGGTGGATCACCGGGCGC	GCGGGAGG	CCTCCTCG	-30.3	-0.7214285714286	-2.0893516885156	100	((((((((((...))))))))))	42	5	19	1	4	1	15	1	42	5	19	1	4	1	15	1	-6.0	-6.3	-5.0	-40.3	-0.9595238095238	5.7	2.2660885998718	.......................................((((((((((...))))))))))	0	0.0	0.97428954	0.470036845	0	0	1.0	1
Streptomyces avermitilis *SAMPLED*	4020587	+	TCGAGGCCCTCTCATCGAGGGACCGCGATCATGGACTCCGGAGGAGACCAACGCGACGATCCAAGCGGGACGGCAGGGGCGCCCGCTCGAAGAAGGTCCC	AGCGGGACGGCAGGGGCGCCCGCT	ACGATCCA	CGAAGAAG	-8.799999999999999	-0.3666666666666666	-1.499294722523136	38	((((((.((.(...).))))))))	24	5	9	3	6	2	6	1	24	5	9	3	6	2	6	1	-6.8	-7.9	-3.3	-12.9	-0.5375	5.7	1.9026220845416424	......................................((((((.((.(...).))))))))	0	0.0	0.7198616	0.1360370085	1	0	0.2555485081817089	0
Streptomyces avermitilis	4020587	+	CATCGACAAGGAGATCGGCGACCGGATCGCCAGCAACGTCAACGGAGGCTGAGGACACGAACGCGGGAGGGCGCCCGGTGGATCACCGGGCGCCCTCCTCGTGGGTTCATG	GCGCCCGGTGGATCACCGGGCGC	GCGGGAGG	CCTCCTCG	-30.3	-0.7214285714286	-2.0893516885156	100	((((((((((...))))))))))	42	5	19	1	4	1	15	1	42	5	19	1	4	1	15	1	-6.0	-6.3	-5.0	-40.3	-0.9595238095238	5.7	2.2660885998718	.......................................((((((((((...))))))))))	0	0.0	0.98168504	0.470036845	0	0	1.0	1
Streptomyces avermitilis *SAMPLED*	4020587	+	CACACGGCGGACCACGGGTGCACGGCCGAGGGTCCGGAGACCGTTCCCACCAGTCAACGGCGGGGCGTCACTCACCCCAAGGACGGGGATTCGGCCGACA	GGGTCCGGAGACCGTTCCCACCAGTCAACGGCGGGGCGTCACTCACCC	ACGGCCGA	CAAGGACG	-2.7	-0.1799999999999999	-1.499294722523136	9	(((.(.....).)))	15	7	4	2	3	1	3	1	48	9	15	11	4	4	4	3	-8.6	-8.8	-3.8	-16.0	-0.3333333333333333	4.4	1.8838994871066768	...((((...(((..(((.(((.((.......)).))))))...)))))))...........	0	0.0	0.0	0.3415962125	1	0	0.0760637082744008	0
Streptomyces avermitilis	4030522	+	AGGCGGTCGGTACGACGCTGGACGCCGAGGCGGTTCTCGCGGAGTAGTTCCTACGCGGCGTGCGGCCCCGTCCACCCTTGTGGTGGGCGGGGCCCATGTGTTTCCCGCCCC	GCCCCGTCCACCCTTGTGGTGGGCGGGGC	GGCGTGCG	CCATGTGT	-13.8	-0.2936170212766	-2.9234131256771	53	((((((((((((.....))))))))))))	47	7	20	2	3	2	13	1	47	7	20	2	3	2	13	1	-9.3	-3.9	-1.0	-36.1	-0.768085106383	4.8	1.0210898138798	.................................((((((((((((.....))))))))))))	76	0.0	0.51511586	0.4932796574999999	1	0	1.0	1
Streptomyces avermitilis *SAMPLED*	4030522	+	CCAGGCGTCCTTTCCCCGTGTTGTGGCCGTCGACCCGAGCGGTCCCAGGCGTCAGTAGGCAGTTACCCGTGGGCCGCGATCACGTCGGGGCAGCCGGCCC	TCGACCCGAGCGGTCCCAGGCGTCAGTAGGCAGTTACCCGTGGGCCGCGATCACGTCGG	TGTGGCCG	GGCAGCCG	-3.499999999999999	-0.2333333333333332	-1.499294722523136	12	(((((....)).)))	15	6	5	1	3	1	3	1	59	6	18	19	5	4	7	6	-11.7	-6.3	-8.7	-22.0	-0.3728813559322034	4.1	1.6679700462974238	(((((....((((((((.((.(((....))).....)).).)))))))......)))))...	0	0.0	0.6266815	0.09219274575	0	0	0.0587939710005743	0
Streptomyces avermitilis	4031958	-	TCCTTCTGGCAGGCCAACCACTGGTACTGAGCCGACCGCGGCCCCGGCCGCCGCTCAACCTCCCGAAGCCCCTCACCGTCTAAAGGTGAGGGGCTTCGGTCGTGGGAGCCC	GAAGCCCCTCACCGTCTAAAGGTGAGGGGCTTC	AACCTCCC	GGTCGTGG	-25.3	-0.6837837837838	-2.4914131256771	100	(((((((((((((.(...).)))))))))))))	37	5	16	2	15	1	15	1	37	9	15	0	15	0	15	0	-9.9	-8.1	-4.2	-32.8	-0.8864864864865	3.7	1.459260629327	.............................(((((((((((((.......)))))))))))))	79	16.64	0.9871622	0.530861715	0	0	1.0	1
Streptomyces avermitilis *SAMPLED*	4031958	-	CCCCAAAGTCAACCCTCAACTGACTCGGCCAACGTCCACCCGGGGTTCCGACCAGCCTCGCCGAGCAGGGGACGACCTAAAAGGCTGCCCGGCCGCCGGC	CTCGGCCAACGTCCACCCGGGGTTCCGACCAGCCTCGCCGAG	TCAACTGA	CAGGGGAC	-4.5	-0.5	-1.499294722523136	17	(((...)))	9	5	3	0	3	0	3	0	42	6	11	16	6	2	6	5	-11.7	-6.9	-6.699999999999999	-11.8	-0.2809523809523809	4.4	1.3570723910795446	....................((((((....((.....(((....)))....))...))))))	0	0.0	0.0	0.1525259225	0	0	0.1147524383576296	0
Streptomyces avermitilis	4033108	-	CCGAACGGTCCCAGATTGCGGCCCTTGTGACCGAAATGCTGGAGGACGGGCAGGTCTGACGGGTTCGACAACCGGCTTCCAATTAAGGCCGGTTATCCGATAGTTGGCGCC	TGGAGGACGGGCAGGTCTGACGGGTTCGACAACCGGCTTCCA	CGAAATGC	ATTAAGGC	-0.0999999999999996	-0.0142857142857142	-2.353413125677056	1	.((...)).	7	5	2	0	2	0	2	0	42	6	14	10	6	3	6	4	-7.0	-7.800000000000001	-4.0	-16.1	-0.3833333333333333	4.1	2.264269576575096	.......((((((.(((....(((.((....)).)))..))).)))))).............	56	0.0	0.9345428	0.1206832825	1	0	0.1250682574070599	1
Streptomyces avermitilis *SAMPLED*	4033108	-	AAGTGATGGGAACGCTTTTTGGGAGAATGTCGAACGTAAAGATCCCGCCCTAGCACAACCCCGCTTTTGTGCCGTTTGGTTTTCGTCTTGTTGGACTGTG	CCGCCCTAGCACAACCCCGCTTTTGTGCCGTTTGG	TAAAGATC	TTTTCGTC	-2.6	-0.3249999999999999	-4.2510412991600655	18	((....))	8	6	2	0	2	0	2	0	35	10	10	7	3	2	6	2	-3.3000000000000007	-4.699999999999999	-2.7	-6.9	-0.1971428571428571	5.4	1.8355127884570028	...........................(((..(..((((((........)))))).)..)))	0	0.0	0.638823	0.07629563675	1	0	0.0505015370607062	0
Streptomyces avermitilis	4034643	-	GAGTTCATCAGTGCGCCGTCATATGCCGTGGCATGGCAGCGCTTGTTCGAGGGCATAAGGCAAGGAGGTCGACACCCGAACCACGGGTGTCGTATCTCAGCGGGCGGCTCG	TGGCAGCGCTTGTTCGAGGGCATAAGGCAAGGAGGTCGACACCCGAACCACGGGTGTCG	CCGTGGCA	TATCTCAG	-14.9	-0.6478260869565	-2.8713196885156	59	(((((((((.....)))))))))	23	7	9	0	9	0	9	0	23	7	9	0	9	0	9	0	-5.0	-7.0	-5.9	-15.8	-0.6869565217391	4.5	4.8662971972333	...(((((.(....(((((.((......(((......)))....)))))))....).)))))	77	0.0	0.9836675	0.0759258194999999	0	0	0.8812014060630281	1
Streptomyces avermitilis *SAMPLED*	4034643	-	ATGTCATGTCCAGCGCATGAGCCATGCATGTCGCGGGCCTCACAGTGACACATAGACGGATACAATGGTGTCCCCAGCGCATATCAACAGGTATGCAGGC	GCGCATGAGCCATGCATGTCGCGGGCCTCACAGTGACACATAGACGGATACAATGGTGT	CATGTCCA	CCCCAGCG	-2.1	-0.2099999999999999	-1.499294722523136	7	(((....)))	10	6	3	0	3	0	3	0	59	8	18	17	4	4	6	5	-10.3	-6.4	-2.4	-11.9	-0.2016949152542373	3.0000000000000004	1.0821632107160362	.((((((...(((((..((((((.(......).)))))))))....)).....)).))))..	0	0.0	0.0	0.040336519	1	0	0.0437527180201106	0
Streptomyces avermitilis	4088544	+	CCTTGCCGCAGGGCCGCCCAAGAGCCTTCCCGACTCCACTCAACTTTAGACGGAATCTAAGCTAGGATGGTTTCCTGAGAACATTGGAGGCCATCCCATGTATGAACCGAT	GGATGGTTTCCTGAGAACATTGGAGGCCATCC	CTAAGCTA	CATGTATG	-5.899999999999999	-0.1843749999999999	-1.992151688515584	23	(((((((((((..........)))))))))))	32	12	11	0	11	0	11	0	32	12	11	0	11	0	11	0	-4.5	-6.799999999999999	-1.0	-17.0	-0.53125	4.5	1.6516689299958238	..............................(((((((((((..........)))))))))))	0	0.0	0.0	0.04910168675	0	0	0.8812014060630281	1
Streptomyces avermitilis *SAMPLED*	4088544	+	TGGAGGCTGCTTGCACGATTGACCCTCGGATTGAGATTTCCATTCCCTGAGAGAGACATCCGACCCAGCCTTCGGCACACATACCCTTTACGCTCCCCTA	CGATTGACCCTCGGATTGAGATTTCCATTCCCTGAGAGAGACATCCGACCCAGCCTTCG	TGCTTGCA	GCACACAT	-1.2999999999999998	-0.2599999999999999	-1.5199372837847045	4	(...)	5	5	1	0	1	0	1	0	59	7	16	22	3	4	6	5	-7.4	-4.8	-6.1	-10.900000000000002	-0.1847457627118644	5.3	1.6615441661562889	.(((..(....((((((.....((((((.....)).))))...)))))).....)..)))..	0	0.0	0.5517896	0.043700561	1	0	0.0639537968624662	0
Streptomyces avermitilis	4092456	+	GGGATCTCGCTGGTGGCCTATCAGCACGGATGACCCTTCCCCGGCCCTTCCGGCCGGCTCCCCCTCAGTGGCCGCGACGTCGAAGTCGCGGCCACTTTTGCGTGCCGGGAA	GTGGCCGCGACGTCGAAGTCGCGGCCAC	CCCCCTCA	TTTTGCGT	-19.4	-0.6466666666667	-3.6470275327734	89	(((((((((((......)))))))))))	30	8	12	0	12	0	12	0	30	8	12	0	12	0	12	0	-6.0	-6.4	-0.6	-26.0	-0.8666666666667	3.2	1.2506045360596	..................................(((((((((((......)))))))))))	100	15.88	0.9475491	0.10875940425	1	1	1.0	1
Streptomyces avermitilis *SAMPLED*	4092456	+	GTGTGCTCCTCTCCCGTGTCTCGCAAACCCCGCCCATGAGGACCGGCCCCTGGCCTGTGGCCGGCGCACCGTCCCCCTTCTGGCAGGATTGAACCGACAC	CCGCCCATGAGGACCGGCCCCTGGCCTGTGGCCGG	CGCAAACC	CGCACCGT	-9.2	-0.6133333333333	-1.5199372837847	31	((((((...))))))	15	5	6	0	6	0	6	0	35	7	13	4	3	3	4	1	-9.2	-5.7	-4.3	-14.5	-0.4142857142857	4.5	1.2187277445646	...........................(((.((((.(((.(((.....)))))))))).)))	48	0.0	0.7873247	0.163804815	0	0	0.3257851568653123	0
Streptomyces avermitilis	4095454	-	CTGGCCTGCGGCACCAAGGATCTGAAGCGCCGTTAGGCGCCGAACTCCGCGAGGGCGCGCTCCACGATGGCCTCCAGGCGGTCGTGGTGCGCGCCCTTCCAGTAGGCCCGC	CGCGCTCCACGATGGCCTCCAGGCGGTCGTGGTGCGCG	CGCGAGGG	CCCTTCCA	-25.6	-0.5333333333333	-1.5961420837847	100	(((((.(((((((.(((....))).))))))).)))))	48	6	20	4	10	2	10	1	48	6	20	4	10	2	10	1	-8.1	-6.7	-2.8	-42.9	-0.89375	3.9	1.2929693937444	........................(((((.(((((((.(((....))).))))))).)))))	0	0.0	0.0	0.0424678405	0	0	1.0	1
Streptomyces avermitilis *SAMPLED*	4095454	-	GAGGCAGGCCCGAGAGAGAGCCGCAAGGCCGCTTCGTCGGGGCAGGCGAAACGTACCTATCTAAGCGCGCGTCCGTGCCCGGCCTCCGCATGCTTGCTCT	GCAAGGCCGCTTCGTCGGGGCAGGCGAAACGTACCTATCTAAGCGCGCGTCCGTGC	AGAGAGCC	CCGGCCTC	-5.9	-0.4214285714285714	-1.5339340837847042	23	(((((....)))))	14	6	5	0	5	0	5	0	56	11	16	15	3	5	3	2	-10.8	-5.5	-11.6	-17.299999999999997	-0.3089285714285714	5.300000000000001	2.942107257288347	......(((.((.(((..(((..((..(((.........)))..))..))).))).)).)))	0	0.0	0.0	0.33188429375	1	0	0.2065086858465785	0
Streptomyces avermitilis	4109692	+	AATCTTGATGGCTTATGTCCTCCCCCTTCAGCCGCTGAATTGTTAGGCTCGTGGTTTCGCCCATCCGTGAAGGAACATTCTTCTGGGTAGGGCGATGCTTTGTATTCCCAG	TCGCCCATCCGTGAAGGAACATTCTTCTGGGTAGGGCGA	TCGTGGTT	TGCTTTGT	-8.299999999999999	-0.2128205128205127	-3.009462499160064	36	(((((((((((.((((((...))))))))))).))))))	39	5	17	2	6	1	11	1	39	5	17	2	6	1	11	1	-5.200000000000001	-8.2	-3.1	-21.5	-0.5512820512820512	5.7	2.67431866559414	.......................(((((((((((.((((((...))))))))))).))))))	62	0.0	0.0	0.063647718	0	0	0.8812014060630281	1
Streptomyces avermitilis *SAMPLED*	4109692	+	GAGAGCGGGGATTTGCCCCATTTGCCCCCCCGGTGTTCGCCCACTTCATTCCTTGTCCTCCTTGGTCCGCGTGGGCTTCGATGCAGCTGGTTGATCTGGG	GCCCACTTCATTCCTTGTCCTCCTTGGTCCGCGTGGGC	CGGTGTTC	TTCGATGC	-3.6	-0.3	-3.053839688515584	13	((((....))))	12	6	4	0	4	0	4	0	38	7	9	15	6	2	6	6	-6.8	-10.0	-3.4000000000000004	-11.4	-0.3	4.6	3.4322816066452058	........................((((((......((..(.....)..)).....))))))	43	0.0	0.57036704	0.066770002	0	0	0.3035034503979248	0
Streptomyces avermitilis	4110276	+	CGCCTCCGTCAAGATCCTCAAGGCCGAGCCCTACCAGGGCTGACGCCTACGACACCAGCCTCGGCATGCCCCCGGCGCTCACCCGCCGGGGGCATCGTCATGCCCGGCGCG	GCCCCCGGCGCTCACCCGCCGGGGGC	CTCGGCAT	ATCGTCAT	-15.8	-0.4514285714286	-1.7689420837847	63	((((((((((......))))))))))	35	8	14	1	2	1	12	1	35	8	14	1	2	1	12	1	-8.9	-2.5	-4.2	-27.4	-0.7828571428571	4.7	1.0568640470227	....................................((((((((((......))))))))))	0	0.0	0.9477807	0.24336816125	1	0	1.0	1
Streptomyces avermitilis *SAMPLED*	4110276	+	GGACCTCAGACATGACCGCAAAGACATAGGCAGCCGCCGTCATGCCGGCCCAGCGCTCCTCTCCCCTACCACTAGCGCGACAGTATCCCGCCGCCGACGC	CGTCATGCCGGCCCAGCGCTCCTCTCCCCTACCACTAGCGCGACAGTATCCCG	GCAGCCGC	CCGCCGAC	-1.2999999999999994	-0.0866666666666666	-1.499294722523136	4	((.((.....)).))	15	7	4	2	2	1	2	1	53	18	12	13	2	3	5	5	-10.6	-2.4	-4.9	-9.1	-0.1716981132075471	6.2	1.0310930378459098	........((..((((.(.....(((((................)))))..).))))..)).	0	0.0	0.0	0.03817748275	1	0	0.0800239340269766	0
Streptomyces avermitilis	4121130	+	CCGGCCCGCCTACGTCCGTGAAAGCACAAGATCGTCAGACAACCAACCGTCGCAATTGGGGGCTTTCATGCCCGAACCGGCGGGCGCCGGCTCATCGATCCGGCCCGCGGG	CCGTCGCAATTGGGGGCTTTCATGCCCGAACCGGCGGGCGCCGG	ACAACCAA	CTCATCGA	-9.5	-0.6785714285714	-2.0942131256771	32	(((((....)))))	14	6	5	0	5	0	5	0	44	8	14	10	3	3	4	3	-5.6	-5.7	1.5	-18.0	-0.4090909090909	3.4	1.0851983566178	..................(((.(((..((((((((......))))...))))...))).)))	0	0.0	0.0	0.112079271	0	0	0.3811587807899815	1
Streptomyces avermitilis *SAMPLED*	4121130	+	GGGGAGCAAATCCCAAATGCGGACACGCACAATCGGATGGTACGCGGCTCGGGGATGACCAACCAATTCCGTCCCGTGCGGGCATTTGCCATCAAAGAGA	CGCACAATCGGATGGTACGCGGCTCGGGGATGACCAACCAATTCCGTCCCGTGCG	TGCGGACA	GGCATTTG	-0.2999999999999998	-0.0272727272727272	-1.7610316885155837	2	(((.....)))	11	7	3	0	3	0	3	0	55	7	15	20	5	3	6	5	-6.300000000000001	-7.9	-4.0	-19.0	-0.3454545454545454	3.2	2.8750230325726864	.....(((((....((((((.....((....((.....))..))....)))))).)))))..	39	0.0	0.0	0.05355411825	0	0	0.1024874933207994	0
Streptomyces avermitilis	4125127	-	CCATCCGATCAGACGCGCATCACGCGATCTGACACGCACCACCCGATCCCCACGACGCACCGTCTGCCGCTCCCCCCGTGCGGCGGGCGGTGCGTCGTGGCATCGCGGCGT	GCACCGTCTGCCGCTCCCCCCGTGCGGCGGGCGGTGC	CCCACGAC	GTCGTGGC	-30.4	-0.6204081632653	-1.6609420837847	100	((((((((((((((.(.....).))))))))))))))	49	7	21	2	20	1	20	1	49	11	20	0	20	0	20	0	-9.0	-6.7	-6.6	-42.7	-0.8714285714286	4.4	2.0026801323818	.........................((((((((((((((.........))))))))))))))	0	0.0	0.73219144	0.48540783	1	0	1.0	1
Streptomyces avermitilis *SAMPLED*	4125127	-	GACCGGTGCATCCCGTGGCCGCACCCGGCGGCCCCCCGGCGTGCCCGACCATCGGCGGCGATCGGGCGACGGACATCGCGCGCGACGACACATCGCCGTG	CCCGTGGCCGCACCCGGCGGCCCCCCGGCGTGCCCGACCATCGGCGGCGATCGGG	CGGTGCAT	CGACGGAC	-5.399999999999999	-0.2347826086956521	-1.499294722523136	21	(((((.(.((...)).).)))))	23	5	8	4	5	2	5	1	55	6	18	15	4	7	5	4	-10.0	-9.0	-4.6	-24.2	-0.44	2.7	1.8047268715972595	......(((((.(((((....((((((((....).).).))).))....))))).).)))).	0	0.0	0.5326597	0.048059926	1	0	0.1062574985397791	0
Streptomyces avermitilis	4129752	-	TACGACGCGTACTACGGTAAGTGAGCGGACGTGACTAGCTGAGGCCGGTGCCTCGGCAGCGTCGGGCCCTTCGGGATCGCATCCCGGAGGGCCCGATTTCGTGTTGGCGGA	GCCCTTCGGGATCGCATCCCGGAGGGC	AGCGTCGG	CCGATTTC	-11.9	-0.2704545454545	-2.3534131256771	44	((((((((((((...))))))))))))	44	5	19	3	3	1	16	3	44	5	19	3	3	1	16	3	-10.0	-4.9	-8.1	-34.8	-0.7909090909091	5.7	1.5138658127233	...................................((((((((((((...))))))))))))	100	15.84	0.98663783	0.5600387400000001	0	0	0.9999998471876486	1
Streptomyces avermitilis *SAMPLED*	4129752	-	CACGCTGCGTCGGGCGCCGCAGTGCGGACGTGCGCCGCGGCGACTTCTCGGGGGGGAGGCTACCTAGTAGTTGCGGCCGTTCGGGCTTTTTACGTTACCC	CGGACGTGCGCCGCGGCGACTTCTCGGGGGGGAGGCTACCTAGTAGTTGCGGCCGTTCG	CCGCAGTG	GGCTTTTT	-1.2999999999999998	-0.1299999999999999	-2.158050499160064	4	(((....)))	10	6	3	0	3	0	3	0	59	6	21	13	6	4	8	4	-4.2	-5.2	-4.1	-25.4	-0.4305084745762711	4.199999999999999	2.419887751246476	((((((...((((((((.(((....(((..(....)..)))))).))))))))))))))...	0	0.0	0.6886675	0.494990985	1	0	0.0728969774224376	0
Streptomyces avermitilis	4133224	-	GGGCGGGTAACAGTTCGCCCGGTGAGCTCCTTACCGTCTTCTCACTTATTGAGCAGGTGATCACCCCTCGGCATACTTGCTTACGCCGGGGGGTGACGTACATGTGTGCGC	TCACCCCTCGGCATACTTGCTTACGCCGGGGGGTGA	GCAGGTGA	CGTACATG	-15.5	-0.4305555555556	-1.8209011256771	62	((((((((((((.((......)).))))))))))))	36	8	14	2	12	1	12	1	36	8	14	2	12	1	12	1	-5.8	-6.7	-2.7	-24.3	-0.675	5.2	1.6968278061248	..........................((((((((((((.((......)).))))))))))))	0	0.0	0.96705467	0.095819755	0	0	0.8812014060630281	1
Streptomyces avermitilis *SAMPLED*	4133224	-	TGGTGGCGTCCACGCGTCTTCCCCACTACATGGCGGAGCGCGCTAGCCTCCGGTCCTTGGGTCGTTGAATGCGTCTTCGCTCCTCGCCATTCTACTATTG	GCGGAGCGCGCTAGCCTCCGGTCCTTGGGTCGTTGAATGCGTCTTCGC	ACTACATG	TCCTCGCC	-4.9	-0.4899999999999999	-2.491413125677056	18	(((....)))	10	6	3	0	3	0	3	0	48	6	14	16	6	4	6	4	-9.4	-7.3	-1.7999999999999998	-18.7	-0.3895833333333333	2.7	1.1415229936684863	..............((((((.((((....(..((..(....)..))..)...))))))))))	41	0.0	0.0	0.158498385	0	0	0.1949918667799145	0
Streptomyces avermitilis	4137187	-	CGGCGAGGATGATGGCGCGGAGGACGACGAGGAAGACGTGCTCGGCTGAGGCCGCGCGGGGCAATCGTGACCCCGGGCGGCAACCGCGGCCCGGGGTTCTCGCGTCTTCTC	GCTCGGCTGAGGCCGCGCGGGGCAATCGTGACCCCGGGCGGCAACCGCGGCCCGGGGT	GAAGACGT	TCTCGCGT	-17.1	-0.57	-2.0009011256771	70	(((((((((.((....)).)))))))))	30	6	12	2	10	1	10	1	30	6	12	2	10	1	10	1	-8.0	-6.8	-4.8	-26.5	-0.8833333333333	4.1	1.7602208299016	....(((((((((..(((((.(((((((....)).))))).))))).....)))))..))))	66	0.0	0.9164187	0.1433570455	1	0	0.8812014060630281	1
Streptomyces avermitilis *SAMPLED*	4137187	-	CCGAACGCGGGAAGCCGGACGGAGGGGGGTTCGATCGACCCTCGATCGGCCAACGTTCAGTCGCATTGTCAAGCGGATGGGGAGACTGCACGGGTCGAGG	GAACGCGGGAAGCCGGACGGAGGGGGGTTCGATCGACCCTCGATCGGCCAACGTTC	CC	AGTCGCAT	-2.100000000000002	-0.0567567567567568	-1.7999059256770562	7	(((.(..(.((((((((...)))))))).)..).)))	37	5	13	8	3	3	8	2	56	7	19	13	5	5	5	3	-7.500000000000001	-5.5	-0.8999999999999999	-22.2	-0.3964285714285713	5.3	1.089712787945064	..(((((..(...(((((.((.((((.((.....))..)))))).))))))..)))))....	0	0.0	0.9496358	0.3515097112499999	1	0	0.1557162993750461	0
Streptomyces avermitilis	4173124	-	TGTTCAAGCAGACGGCTTCCACCAGCAGTTCTGCGGCATCCGAGGAGTAAGTGGAGCGCAACGGAAGCGGCCGGGTCCGCTGGATTCGGCCGCTTTTGGATGTTTGCGGAG	GCGGCATCCGAGGAGTAAGTGGAGCGCAACGGAAGCGGCCGGGTCCGCTGGATTCGGCCGC	GCAGTTCT	TTTTGGAT	-11.9	-0.2586956521739	-2.9234131256771	44	((((((((((((...))))))))))))	46	5	20	3	3	2	16	1	46	5	20	3	3	1	17	2	-9.1	-4.6	-3.7	-30.6	-0.6652173913043	5.7	1.0993314515079	.(((((...((((.....((((((.(((..(....)..))..).))))))...)))))))))	100	15.88	0.97807056	0.2435905105	1	1	1.0	1
Streptomyces avermitilis *SAMPLED*	4173124	-	ACTCCGAGGGGGAGCACAGGGCGGCGGGATTTCGGTGGCAGAGACTTGGACACCATTCTGTTTCCGACAATCCAAGGTGGCAACAACAGCCGAAGCAGGG	GCGGCGGGATTTCGGTGGCAGAGACTTGGACACCATTCTGTTTCCGACAATCCAAGGT	AGCACAGG	GGCAACAA	-0.8999999999999998	-0.0999999999999999	-1.499294722523136	3	(((...)))	9	5	3	0	3	0	3	0	58	5	20	15	2	3	9	4	-8.4	-2.5	-3.5	-20.2	-0.3482758620689655	5.7	1.0487295278421278	..((....(((((((((..((((((...(((...)))))))))..)))).)))))...))..	0	0.0	0.0	0.02298919125	0	0	0.0435068979528014	0
Streptomyces avermitilis	4180369	-	GGACTTCAAGGCCACGCCGGTGGTGCTGGAGCGTATCGCCTGACCTGGACTCTCTCATCCGGGTGAACGGGATCGGTGGACCTCCACCGGTCCCGTTCGGCATGCCGGGAC	CGGGATCGGTGGACCTCCACCGGTCCCG	CGGGTGAA	TTCGGCAT	-20.8	-0.52	-1.9489420837847	89	((((((((((((....))))))))))))	40	6	17	2	1	1	16	1	40	6	17	2	1	1	16	1	-11.7	-1.4	-9.0	-32.0	-0.8	3.5	1.0888847582774	..................................((((((((((((....))))))))))))	0	0.0	0.9617105	0.1298264415	1	0	1.0	1
Streptomyces avermitilis *SAMPLED*	4180369	-	CCACGGGGATCCCACGTGGTGCACAGCGCACGTGACCCTTCTGACGAGAGACACGTGGGTTCGGGGAGGTGGGACACGGATGGCGGGGGTGGGGTGGGTC	GTGGTGCACAGCGCACGTGACCCTTCTGACGAGAGACACGTGGGTTCGGGGAGGTGGGACAC	GATCCCAC	GGATGGCG	-4.5	-0.5	-1.6609420837847042	17	(((...)))	9	5	3	0	3	0	3	0	62	6	19	20	3	8	5	3	-10.9	-4.300000000000001	-5.3	-18.5	-0.2983870967741935	1.3999999999999997	1.0916904310506068	(((.(.(((..(.(.((.(((((...((.(....).))...)))))))).)..))).).)))	0	0.0	0.86955214	0.0735248484999999	1	0	0.0576021928409564	0
Streptomyces avermitilis	4181735	-	GTGCCGCTCTCCGAGATGCTGCCGCAGGCCTTCGGGCCGGGCCATCTCACCCAGTAACGCCTGTGCGGCCCCTTCGAACGGCTCGGAGGGGCCGCGCACATTCGTAAGTCT	GCGGCCCCTTCGAACGGCTCGGAGGGGCCGC	ACGCCTGT	GCACATTC	-22.4	-0.6054054054054	-2.0893516885156	100	(((((((((((((.....)))))))))))))	37	7	16	0	16	0	16	0	37	7	16	0	16	0	16	0	-3.8	-6.0	-3.1	-33.0	-0.8918918918919	5.1	2.3925779583291	...............................(((((((((((((.....)))))))))))))	0	0.0	0.98086154	0.243112015	1	0	1.0	1
Streptomyces avermitilis *SAMPLED*	4181735	-	GTGCCCAAATCGCGGCCGGGTCTGCTATTATCCCGCCGCCAGCGCATCAGTAATCGAGTGGGGCGCTGTCCCCTTGCCTCTTTACTAGGACATGTGCCGC	GGGTCTGCTATTATCCCGCCGCCAGCGCATCAGTAATCGAGTGGGGCGCTGTCCC	TCGCGGCC	CTTGCCTC	-6.9	-0.5307692307692308	-2.4313516885155844	28	(((((...)))))	13	5	5	0	5	0	5	0	55	8	16	17	3	5	6	5	-6.800000000000001	-6.6	-5.199999999999999	-16.5	-0.3	3.2	2.4533450407534336	.......(((.(.((.....((((((((...((......))...)).)))))).)).).)))	50	0.0	0.0	0.485104585	0	0	0.3046095924636937	0
Streptomyces avermitilis	4186346	-	CTGACCTCAGTCGCGGGCCTTGGCCTGAGAGGCGCTGTAATGGCAGCGTTACGGCCACGGAACGGGGTGCGGCGAGGATGTCCTCTTCGCGCCCCGTTCGCGCGGCACAAT	ACGGGGTGCGGCGAGGATGTCCTCTTCGCGCCCCGT	GCCACGGA	TCGCGCGG	-20.8	-0.4622222222222	-1.4992947225231	89	(((((((((((.((((....)))).)))))))))))	45	6	19	3	2	2	13	1	45	6	19	3	2	2	13	1	-9.1	-2.4	-5.6	-34.1	-0.7577777777778	3.5	1.0972221880146	..........................(((((((((((.((((....)))).)))))))))))	0	0.0	0.0	0.0898109444999999	1	0	1.0	1
Streptomyces avermitilis *SAMPLED*	4186346	-	GCGGTTTGAATGCAGGATGGGGGTTCCTCGATGCTTCTTTCCCGAGGCGTGTTGTTACGCTCGCCCCGTCGAAGACCGGCTTTCTGGAGCCCTCCCTTAC	TGGGGGTTCCTCGATGCTTCTTTCCCGAGGCGTGTTGTTACGCTCGCCCCG	ATGCAGGA	TCGAAGAC	-3.799999999999999	-0.1461538461538461	-2.248942083784704	14	((.((((.((......)).)))).))	26	8	8	4	2	2	4	1	51	8	15	15	5	3	7	5	-7.6	-7.999999999999999	-2.3	-14.800000000000002	-0.2901960784313726	4.0	1.5171977102625624	(((((((..(...(((((((......)))))))...)..)).....)))))...........	54	0.0	0.0	0.100464968	0	0	0.2550440650496574	0
Streptomyces avermitilis	4191659	-	CCCCACACTCTCGCCTTCGTCGAGAGTCCGGTACAGCTGTTGAACGTCCTCGAATGGGCGTACACGAACGCGCTGCACGACCCCGGCGCGGGGCTCACGCTCGTCGTCCTC	CCTCGAATGGGCGTACACGAACGCGCTGCACGACCCCGGCGCGGGG	TTGAACGT	CTCACGCT	-10.5	-0.8076923076923	-1.9799059256771	37	(((((...)))))	13	5	5	0	5	0	5	0	46	6	16	10	5	4	5	3	-7.6	-6.9	-3.1	-16.0	-0.3478260869565	4.3	1.4468256245128	................(((((..(((((((.((((....)).)).)))..))))...)))))	0	0.0	0.7662366	0.05660205325	1	0	0.3485171483404409	1
Streptomyces avermitilis *SAMPLED*	4191659	-	CGGACTCCCGCCGTCTCGCGGGGCGCCGTCGAACGTCCCACACCCCTCGACTCCACTGTGGACCGCGTAACGCGCGGCACAGGTCGCCTGTTCGCGTCCG	CGCGGGGCGCCGTCGAACGTCCCACACCCCTCGACTCCACTGTGGACCGCGTAACGCG	CGCCGTCT	CGGCACAG	-9.2	-0.6133333333333	-1.5339340837847	31	((((...))))	15	5	6	0	6	0	6	0	52	16	15	8	4	3	5	3	-8.1	-8.2	-3.9	-12.0	-0.2307692307692	6.2	1.7128884254994	.((((..((((.(((..(((((...........)))......)).))).))))..))))...	0	0.0	0.0	0.2385687975	1	0	0.1755555658162707	0
Streptomyces avermitilis	4202010	-	CCTGCGCAATTTCTCCTTATGGGTGATCGGGGGCGGACAACGGACTGACCCGCGACACCCGAAGGCGGAGTGTCGTACGCGCGTGCGACACTCCCTTTCATGTTTGGTGTC	GGAGTGTCGTACGCGCGTGCGACACTCC	CCGAAGGC	CTTTCATG	-15.5	-0.3974358974359	-2.6049595327734	62	((((((((((((....))))))))))))	39	6	17	1	5	1	12	1	39	6	17	1	5	1	12	1	-5.4	-3.9	-4.1	-26.7	-0.6846153846154	3.6	1.5034500500406	..................................((((((((((((....))))))))))))	89	0.0	0.9871286	0.337028245	1	1	1.0	1
Streptomyces avermitilis *SAMPLED*	4202010	-	ACGGCTGCCTCCCACCGACGGCTGTCCGCTTACTACCGGTGTAGAAACCGCCTGACTGCTCCCAACGCGCCGCGACCCCCTTTTTCCCGCCGTCCCGACG	CGACGGCTGTCCGCTTACTACCGGTGTAGAAACCGCCTGACTGCTCCCAACGCGCCGCG	CCTCCCAC	ACCCCCTT	-5.9	-0.6555555555555554	-1.564897925677056	23	(((...)))	9	5	3	0	3	0	3	0	59	8	16	21	2	4	6	5	-8.5	-2.4	-0.8999999999999999	-13.9	-0.235593220338983	4.0	1.0152032149951071	...((.(((((((..((...(...((((......))))...)...)).....))).))))))	0	0.0	0.0	0.09102697125	1	0	0.1271652652340989	0
Streptomyces avermitilis	4217875	+	CGGGAGCTGACGCAGATGTCCACGACTGATACCGCCGCCTCCGGGATCGGCCCCGTAGAGGGCGCCTCGCTGTACGGCGTCGACAACCCGGCGCCCGTCATCGAGTCGCCG	GCCTCCGGGATCGGCCCCGTAGAGGGCGCCTCGCTGTACGGCGTCGACAACCCGGCGC	ATACCGCC	CCGTCATC	-6.199999999999999	-0.3444444444444444	-1.712901125677056	25	((((((......))))))	18	8	6	0	6	0	6	0	58	6	21	12	2	5	5	3	-6.6000000000000005	-3.4	-1.1	-28.1	-0.4844827586206897	5.4	1.0570276485584338	...((..(((((.(((((.(((((.((((....)).)).))))).)))))...))))).)).	0	0.0	0.0	0.10425011025	1	0	0.1325485111293974	1
Streptomyces avermitilis *SAMPLED*	4217875	+	AACCGCCCGTATGCCGGCCGATGCGACGCCTCTCGGACCCCCGATAGTACCTCGGGGTGGTCGCTCCGTCGAGCGATCCCGCGATGCGTCGACGCTGCCC	TCGGGGTGGTCGCTCCGTCGAGCGATCCCGCGA	ATAGTACC	TGCGTCGA	-10.6	-0.3212121212121	-2.3942131256771	38	(((.((.((((((((....)))))))))).)))	33	6	13	3	3	2	8	1	33	6	13	3	3	2	8	1	-8.5	-4.8	-2.0	-20.2	-0.6121212121212	4.7	1.0711265314298	.............................(((.((.((((((((....)))))))))).)))	0	0.0	0.65322423	0.115813314	1	0	0.4845055348559867	0
Streptomyces avermitilis	4220882	+	TCCAGGAAGTGAAGCGGGCGCTGATCACGCGCCGCTTCTGACATCCCCTTCCGGTACATCGCCGAGGGCCCCGCTCCTGTCCGGAGCGGGGCCCTCGGTGCGTTCACGCCG	GGCCCCGCTCCTGTCCGGAGCGGGGCC	TCGCCGAG	CTCGGTGC	-32.0	-0.780487804878	-2.0114131256771	100	(((((((((((.....)))))))))))	41	7	18	0	18	0	18	0	41	7	18	0	18	0	18	0	-6.1	-7.2	-2.1	-43.4	-1.0585365853659	4.2	1.6361121145341	...................................(((((((((((.....)))))))))))	38	0.0	0.982526	0.7155420075000001	1	0	1.0	1
Streptomyces avermitilis *SAMPLED*	4220882	+	CACGGGACGCGCCGAACAAATCCTCAGATCGCAGCGCGAGTGGAAAGTTCTCAGCGCCCGGGACCTGGCTCACCCGCGTTGCCGCCCACTCGGGTCATCG	GCAGCGCGAGTGGAAAGTTCTCAGCGCCCGGGACCTGGCTCACCCGCGTTGC	CTCAGATC	CGCCCACT	-6.4	-0.123076923076923	-1.5199372837847045	26	((((((((.((((..((.((((.(...).)))).))..).))).))))))))	52	5	19	11	8	5	8	2	52	9	18	9	8	4	8	2	-9.4	-6.1	-0.8999999999999999	-23.200000000000003	-0.4461538461538462	4.4	1.0526979363338853	..........((((((((.((((..((.((((.......)))).))..).))).))))))))	0	0.0	0.0	0.064533458	1	0	0.163261056754463	0
Streptomyces avermitilis	4227115	+	CCCGCGCCCTGATCCTGGAGACCGCGATGCGGCTGTTCCAGGAGCGGGGATACGACAAGACGACCATGCGGGCCATCGCCAAGGAGGCCGGGGTCTCCGTCGGCAACGCGT	GACGACCATGCGGGCCATCGCCAAGGAGGCCGGGGTCTC	TACGACAA	CGTCGGCA	-4.5	-0.3214285714285714	-1.7689420837847043	17	(((((....)))))	14	6	5	0	5	0	5	0	39	7	12	10	2	4	4	3	-9.4	-2.4	-5.5	-13.900000000000002	-0.3564102564102565	3.3999999999999995	1.0814611576807276	......................((.((((...(.((((..(.....)..)))).))))))).	0	0.0	0.55220944	0.0949217	1	0	0.3843378352761695	1
Streptomyces avermitilis *SAMPLED*	4227115	+	CCGGGAAATGCGGGACAGGGCGTGGAGGGGGGGAGCACATCTCCCATCCCCAGCGCCCGGCCCGACGGCCGCGGAACCCGATGGATCGGCGACCCGTGGG	CGGGACAGGGCGTGGAGGGGGGGAGCACATCTCCCATCCCCAGCGCCCGGCCCG	GGGAAATG	ACGGCCGC	-10.1	-0.2589743589744	-1.4992947225231	35	((((.(.((((((.(.(((.(((((.....))))).))).).))))))).))))	39	7	14	6	5	3	5	1	39	7	15	4	5	2	5	1	-11.4	-9.1	-10.9	-22.4	-0.574358974359	5.1	5.0794057246558	........((((...((((((.(.(((((((((.....))))).))))).))))))..))))	0	0.0	0.5914076	0.0796938545	0	0	0.2275313762244671	0
Streptomyces avermitilis	4259436	-	GAGGCGGTCCGCGCCCTCGGCCTCATCTGAGCCCACACGCTTGACGCGTAGCACCGCGCAAGGCCCCGCCGCCGGATCCGTTCCGGGGGCGGGGCCTTCCGCTTGTCCGTC	CCCCGCCGCCGGATCCGTTCCGGGGGCGGGG	GCGCAAGG	CCTTCCGC	-29.5	-0.6276595744681	-3.3567883327734	100	(((((((.(((((.....))))).)))))))	47	7	19	4	3	2	11	1	47	7	19	4	3	2	11	1	-6.2	-5.8	-3.1	-42.0	-0.8936170212766	4.5	1.5032439845067	...............................(((((((.(((((.....))))).)))))))	0	0.0	0.95537615	0.7864740674999999	1	0	1.0	1
Streptomyces avermitilis *SAMPLED*	4259436	-	TCCCGCGTCCGTTCCGGAGTTCGCAACATCTCTCCCGCGTCCGGTCTGCGGGCCCATCGGCGGGTGCGGCCCGGGGCCATCTCCCACCAAAGCGCCCGTG	CGGAGTTCGCAACATCTCTCCCGCGTCCGGTCTGCGGGCCCATCGGCGGGTGCGGCCCG	GTCCGTTC	GGGCCATC	-10.0	-0.4	-1.5339340837847	35	((((((((((....)))).))))))	25	6	10	1	6	1	6	1	25	6	10	1	6	1	6	1	-10.8	-9.0	-7.9	-16.2	-0.648	4.0	3.1651943791404	...(((.((.((((......((((((.(((((.....)))))....))).))))))))))))	0	0.0	0.6751565	0.15171162875	1	0	0.3084812116799034	0
Streptomyces avermitilis	4267773	-	GACGATGTACTTCACGGGCACGCGCCACTTCTTCCACTAGGTCCACCAGCACCAGGGCCGTGTCTCCCCCTTGCGTAAGGGGGAGACACGGCCCTGAGTGTGTCTGAGTGG	GTGTCTCCCCCTTGCGTAAGGGGGAGACAC	CCAGGGCC	GGCCCTGA	-32.8	-0.669387755102	-2.3218396885156	100	(((((((((((((....)))))))))))))	49	6	22	1	2	1	20	1	49	6	22	1	2	1	20	1	-6.0	-2.2	-4.4	-45.8	-0.934693877551	5.4	1.1889393697835	................................(((((((((((((....)))))))))))))	0	18.0	0.9606042	0.13458091	0	0	1.0	1
Streptomyces avermitilis *SAMPLED*	4267773	-	GGTGGTTGTTAGAGGACCGGACCGACAGGACCCCTTGTCTGTAGCCGACCTAGAGGCGGGCACGGACACGACTCTGGGTGACGGTTGCTTCCACAGTTCC	ACCGACAGGACCCCTTGTCTGTAGCCGACCTAGAGGCGGGCACGGACACGACTCTGGGT	AGGACCGG	GACGGTTG	-6.499999999999999	-0.2031249999999999	-1.609221125677056	26	((((((((.((.(......).)).))))))))	32	8	11	4	8	2	8	1	59	6	19	17	3	4	7	6	-7.800000000000001	-5.5	-7.699999999999999	-20.2	-0.3423728813559322	3.9	2.645968302891343	...(((..((((......(((((((.(((..((....))..))))))))))....)))))))	0	0.0	0.0	0.0938666012499999	1	0	0.3130044200776115	0
Streptomyces avermitilis	4267824	+	GCAGGGCTTGTGCGCGCAGCGCAGAGCGACGGGTTCGCGCCACTCAGACACACTCAGGGCCGTGTCTCCCCCTTACGCAAGGGGGAGACACGGCCCTGGTGCTGGTGGACC	GTGTCTCCCCCTTACGCAAGGGGGAGACAC	TCAGGGCC	GGCCCTGG	-32.8	-0.669387755102	-1.8558931256771	100	(((((((((((((....)))))))))))))	49	6	22	1	2	1	20	1	49	6	22	1	2	1	20	1	-10.6	-4.3	-5.9	-45.9	-0.9367346938776	5.3	1.1224407784655	................................(((((((((((((....)))))))))))))	0	16.21	0.9186197	0.498804575	1	0	1.0	1
Streptomyces avermitilis *SAMPLED*	4267824	+	CGGGCCGGCTCACTTGCGCTCCTGCCGGCAGCGCCAGAGGCGCACACACCACTCGTTGAGCCTCTTTGACACCCCTTCCACGCACCGTCGCTCCACGGCA	GGCAGCGCCAGAGGCGCACACACCACTCGTTGAGCCTCTTTGACACC	CTCCTGCC	CCTTCCAC	-0.2999999999999998	-0.0499999999999999	-2.011413125677056	2	(....)	6	6	1	0	1	0	1	0	47	9	14	12	2	4	6	3	-6.700000000000001	-3.3	-0.6000000000000001	-10.5	-0.2234042553191489	4.4	1.044043805516308	((...((..((((((.((.((.......)))).)))))).))...))...............	0	0.0	0.0	0.0915846095	0	0	0.0542459927091995	0
Streptomyces avermitilis	4310490	-	CCGGGCACCATCGAGTGGGAGTAGTCCCGGGAGCCGAGGGGGAGTAGTCCCGAGGCTCACGTCCGCCTGAGCGTGCGCACCGGCGCGCCAGGCCGCCAGATCTCGACGACC	GCCGAGGGGGAGTAGTCCCGAGGCTCACGTCCGCCTGAGCGTGCGCACCGGCGCGCCAGGC	TCCCGGGA	CGCCAGAT	-10.3	-0.3551724137931	-1.5199372837847	36	(((((.((((((......)))))))))))	29	8	11	1	5	1	6	1	29	8	11	1	5	1	6	1	-8.3	-8.8	-2.3	-19.7	-0.6793103448276	3.8	1.5452552584352	.(((..((.(..(.....(((..((.((((..(....)..)))).))..)))).).)).)))	0	0.0	0.0	0.130946255	1	0	0.3228425960610869	1
Streptomyces avermitilis *SAMPLED*	4310490	-	GTGCGGTCGGGCAGAGCCGTGCCCCACAGTCGGGGCCAGGTCGCCACCGCGGGGATCCGCGACGGATGAGGAGTCGCGCCCCGAGGCAGCGCCAGTCCCG	GTCGGGCAGAGCCGTGCCCCACAGTCGGGGCCAGGTCGCCACCGCGGGGATCCGCGACGGAT	GTGCG	GAGGAGTC	-3.6	-0.5142857142857	-1.4992947225231	9	(((((...)))))	7	5	2	0	2	0	2	0	36	8	12	6	3	3	5	2	-13.0	-6.7	-11.2	-17.5	-0.4861111111111	3.9	2.3373535282888	(((.(.....((....((((.....((((((......))).))).))))....))..).)))	0	0.0	0.0	0.0693407075	1	0	0.090445352185866	0
Streptomyces avermitilis	4321653	-	GCGCCCCCGCATAACTCTTACCTTGGGTTACCCACGGTTCGAGCCCTTCCCCGGGCATCTCTGAGCGCGCGCCGGATCTCCTCAGATCCGGCGTGCACTTTGTCTTCCCTC	GCGCGCCGGATCTCCTCAGATCCGGCGTGC	CTCTGAGC	ACTTTGTC	-18.5	-0.4868421052632	-3.0669595327734	78	(((((((((((((....)))))))))))))	38	6	16	2	3	1	13	1	38	6	16	2	3	1	13	1	-5.8	-3.4	-3.1	-28.4	-0.7473684210526	5.5	1.1957754973004	................................(((((((((((((....)))))))))))))	0	0.0	0.9592274	0.5167200700000001	1	0	1.0	1
Streptomyces avermitilis *SAMPLED*	4321653	-	GATAGCCCAGGCCCGCCCTCCGGCCACTCGCCGGCGCATCGACCCCGTCGGCCTGCGAGACTCTCGGACTTCGCTCGGCGCGCACCTTTTGCATCCCCCG	CAGGCCCGCCCTCCGGCCACTCGCCGGCGCATCGACCCCGTCGGCCTG	GATAGCC	CGAGACTC	-0.7999999999999989	-0.0275862068965516	-1.5339340837847042	3	(..(((((((.........)))))))..)	29	11	8	4	1	1	7	2	48	7	15	13	6	4	6	7	-7.5	-7.5	-1.9	-15.9	-0.33125	4.699999999999999	1.3509226556208689	...((((((.((((.(((((.....))))).)..).......)).))))))...........	0	0.0	0.8779899	0.040393889	1	0	0.146805544871708	0
Streptomyces avermitilis	4350245	-	CGTCGAGATGCTGCGGCTGGTCGCCATCTTCAGCAGTAACGACTAGCGCCGCCGCCCCGGCAGTGAAGGGCCCGCGAACTCCGGTTCGCGGGCCCTTCGTCGTGCTGCGGG	GGCCCGCGAACTCCGGTTCGCGGGCC	CAGTGAAG	CTTCGTCG	-21.8	-0.4954545454545	-1.7689420837847	95	(((((((((((....)))))))))))	44	6	19	2	2	1	17	1	44	6	18	4	2	1	16	2	-12.3	-2.5	-8.1	-35.8	-0.8136363636364	3.8	1.0736748622701	....................................(((((((((((....)))))))))))	93	16.17	0.9872949	0.48182553	1	0	1.0	1
Streptomyces avermitilis *SAMPLED*	4350245	-	GCCCTCGCGCCTCCAGCTACTCGCGCCCTGCGCGTCGCCTGGACTAAGCAATCGCAGGAACCTGCTCGCGCGAGCGCGCCGGGCGGGCCGCTCGGCGGGT	CCTGCGCGTCGCCTGGACTAAGCAATCGCAGGAACCTGCTCGCGCGAGCGCGCCGGGCGGG	ACTCGCGC	CCGCTCGG	-5.9	-0.6555555555556	-1.5339340837847	17	((((((((.(((....)))))))))))	9	5	3	0	3	0	3	0	50	8	15	14	7	3	7	5	-11.4	-9.1	-7.8	-20.3	-0.406	4.9	2.5448367260483	.(((((.((.(((((.(.....((....((((....))))..)).).)).))).)).)))))	0	0.0	0.0	0.07649654775	1	0	0.0591508667937302	0
Streptomyces avermitilis	4350284	+	GCGCGCAAACTGCTCTGAGCGCGCACCGCCGAACGAACCGGCATCCGAGCACCCGCAGCACGACGAAGGGCCCGCGAACCGGAGTTCGCGGGCCCTTCACTGCCGGGGCGG	GGCCCGCGAACCGGAGTTCGCGGGCC	CGACGAAG	CTTCACTG	-20.9	-0.497619047619	-1.4992947225231	91	(((((((((((....)))))))))))	42	6	17	4	2	1	15	2	47	6	18	7	3	1	15	6	-13.8	-4.2	-10.4	-31.1	-0.6617021276596	4.6	1.217592224155	....................................(((((((((((....)))))))))))	93	0.0	0.9868143	0.3643916774999999	1	0	1.0	1
Streptomyces avermitilis *SAMPLED*	4350284	+	CGAAGCGGTGGCGCGCGCGCGCGACGCCTCCTCCGGAGCGCCAAACCTGACTCAGGCCCCCGCCCGCTTTTCGGAGGGAATTTCAAGGCGCCCACAGCCC	GCGGTGGCGCGCGCGCGCGACGCCTCCTCCGGAGCGCCAAACCTGACTCAGGCCCCCGC	CGAA	CCGCTTTT	-2.6	-0.3249999999999999	-1.8307003327733764	9	((....))	8	6	2	0	2	0	2	0	59	9	15	22	4	4	4	6	-4.900000000000001	-9.1	-2.8000000000000007	-18.0	-0.3050847457627119	5.2	3.503391936955394	..((((.(((...((.((((..((.......))..))))......))......))).)))).	43	0.0	0.0	0.18758018425	1	0	0.127843442022793	0
Streptomyces avermitilis	4362561	-	AACCTCGCTGCCCCTCGCGGGCGTACCGGTTCAAGTCCGGTTCCGGGCACCTCCCGCGCCACGGCACCTACCTGCTGGAACGGCGGGGAGGTGCCGAATTTCTTTTGTGGC	GGCACCTCCCGCGCCACGGCACCTACCTGCTGGAACGGCGGGGAGGTGCC	CGGTTCCG	GAATTTCT	-20.0	-0.5714285714286	-2.4507304991601	86	(((((((.(((((((...))))))).)))))))	35	5	15	2	8	1	8	1	35	5	15	2	8	1	8	1	-1.8	-9.1	1.5	-25.7	-0.7342857142857	5.7	2.511735045979	...........((((((((((.((((.(((((......)))))....)))))))))))))).	0	0.0	0.0	0.5449026175	1	0	1.0	1
Streptomyces avermitilis *SAMPLED*	4362561	-	TTGCCCGCTTGGGGCGTGTTCGGACCTTTATCGCGGCCAACCGTGCGGTTCCGCGCGCGCTAAGGGGCTCGGCTGCCGCCGGCTCTTTTTGGGCCCGGGT	CCGTGCGGTTCCGCGCGCGCTAAGGGGCTCGGCTGCCGCCGG	GCGGCCAA	CTCTTTTT	-5.9	-0.4214285714286	-2.9370757487401	17	(((((....)))))	14	6	5	0	5	0	5	0	42	8	14	8	3	4	5	2	-1.0	-5.7	-4.0	-21.7	-0.5166666666667	3.8	6.734758307911	.................(((.(((((.(((.((.(......).)).)))..))))))))...	77	0.0	0.77871346	0.3953881449999999	1	0	0.5401640424093753	0
Streptomyces avermitilis	4366506	-	GGAGTCGGGCGCCTCCGGGATCCCTCTGCGGGCACGTACCTGGAACTGAGCACAGCGCGAAATGGGGCCCCGTTCCAGGGATCGGAACGGGGCCCCGCCTCATGTACGGCT	GGGCCCCGTTCCAGGGATCGGAACGGGGCCC	GCGAAATG	CGCCTCAT	-20.8	-0.5942857142857	-1.9023388885156	89	((((((((((((.......))))))))))))	35	9	14	0	14	0	14	0	35	9	14	0	14	0	14	0	-5.9	-8.0	-3.7	-31.4	-0.8971428571429	4.4	2.8443823879138	...............................((((((((((((.......))))))))))))	0	0.0	0.98428965	0.6288260225000001	1	0	1.0	1
Streptomyces avermitilis *SAMPLED*	4366506	-	TCACGGCGTAAACCGCTCGACGGCCCGCTGTGTCCGTAGCTGGCTCGCCCGGGACTCCGAGGGCGTGAGACGCTCGCCGCCCGGCGCCCGCGGACGGGAG	GGCCCGCTGTGTCCGTAGCTGGCTCGCCCGGGACTCCGAGGGCGTGAGACGCTCGCCGCC	CGCTCGAC	CGGCGCCC	-6.4	-0.3199999999999999	-1.499294722523136	26	((((((((...)))).))))	20	5	8	1	4	1	4	1	60	5	17	23	3	5	5	6	-12.8	-6.699999999999999	-6.4	-18.9	-0.315	5.7	1.1613837149543726	.(((.....(((..(((......(.(((((.((...))..))))).)..)))..))).))).	0	0.0	0.7001508	0.06431263	1	0	0.0972046374994969	0
Streptomyces avermitilis	4373743	-	TACGTGACCTCCATGGTGGAGGCCTCGTGAGGGGCCGCCCCCGTCCCCACGGGCCCCCCGCTCCGGTGCGTCTTCCCCCGTACGCACCGGGGCGGGGCTTTTTCTTGTCCC	CCCGCTCCGGTGCGTCTTCCCCCGTACGCACCGGGGCGGG	ACGGGCCC	GCTTTTTC	-14.1	-0.29375	-4.3071937487401	68	(((((((((((((((..........)))))))))))))))	48	12	17	4	1	1	16	2	50	9	20	3	7	1	13	2	-2.6	-6.0	-2.1	-35.5	-0.71	4.5	2.6208866634532	......................((((((((((((((((.......).)))))))))))))))	43	0.0	0.9429935	0.7359060799999999	1	1	1.0	1
Streptomyces avermitilis *SAMPLED*	4373743	-	GCCGCTTCAGTGTACCCCCGGCCCCCGCCGGCCGGTGGCCCTCACGGTTCTCAGTGGTCGGGGATGCCTGGCTCCCTCCCGGGCCGGGTCCCCCTCAGTG	CCGGCCGGTGGCCCTCACGGTTCTCAGTGGTCGGGGATGCCTGGCTCCCTCCCGGGCCGG	GGCCCCCG	GTCCCCCT	-5.9	-0.6555555555555554	-1.9799059256770564	23	(((...)))	9	5	3	0	3	0	3	0	60	10	18	16	6	4	6	5	-8.8	-9.0	-5.8	-24.1	-0.4016666666666666	4.199999999999999	3.0390096553727868	.((((((((..(((.....(((((((........)))).))).)))..)).....)))))).	0	0.0	0.8981695	0.30860981	1	0	0.0784062042871481	0
Streptomyces avermitilis	4386620	-	CACGCGAACTGACACCTCCGTCCACCGCTCACCGCCGCTCACGGTCCGCTGCCCGGCGCCCGCGAAAATCGGGCCCTTCGACACCGAGGGGCTCGTCGAAGTGCCGGGCGC	GCCGCTCACGGTCCGCTGCCCGGCGCCCGCGAAAATCGGGCCCTTCGACACCGAGGGGC	CGCTCACC	TCGTCGAA	-14.7	-0.5653846153846	-2.3009011256771	58	((((((((....))))))))	26	6	11	0	11	0	11	0	26	6	11	0	11	0	11	0	-6.9	-6.0	-3.3	-19.4	-0.7461538461538	4.1	1.4513971114458	(((.(((...(((....((((((((....))....)))))).....)))...))).)))...	0	0.0	0.0	0.1924333135	1	0	0.8812014060630281	1
Streptomyces avermitilis *SAMPLED*	4386620	-	GACTTCGCGCGCCCGGCAAACGCACCGAAGACTCCTCCACGAAACCGCGCACACGAACCGGCGCCTCAACGCGCCTCGCGAGGGAGCACACACTGGACTC	CACGAACCGGCGCCTCAACGCGCCTCGCG	ACCGCGCA	AGGGAGCA	-8.2	-0.7454545454545454	-1.499294722523136	35	((((...))))	11	5	4	0	4	0	4	0	29	8	9	5	1	2	5	3	-11.2	-2.4	-2.1	-9.5	-0.3275862068965517	4.5	1.0076039572890985	.................................(.(((...(((((......)))))))).)	0	0.0	0.5110437	0.0696444875	1	0	0.2472456856179147	0
Streptomyces avermitilis	4410652	+	GCAGCACTGTGGCTTTTGGTGCCATCTGTCCGGGTTCGAGTCCTGGCGGGGGAGCGATGCTCGGCCCGGGCCCTGACCGTCATGTCAGGGCCCGCTCCCATGTCCCCCCAC	CGGGCCCTGACCGTCATGTCAGGGCCCG	GCTCGGCC	CTCCCATG	-18.5	-0.6607142857143	-2.0009011256771	77	(((((((((((......)))))))))))	28	8	11	0	11	0	11	0	28	8	11	0	11	0	11	0	-6.9	-9.0	-4.0	-23.2	-0.8285714285714	4.6	3.0204370752113	..................................(((((((((((......)))))))))))	41	0.0	0.96779585	0.64908266	1	0	0.9110890925300038	1
Streptomyces avermitilis *SAMPLED*	4410652	+	TTCTGTTTCCAGCCTTCCAGCACCAGCCGTGATCCCACTTGGCCCCCGCCGGCCATGGCCTTCCTGGGGCCTTCGTGAGAGGCGCCCTGCTCTGTGCCGG	GGCCCCCGCCGGCCATGGCCTTCCTGGGGCC	TCCCACTT	TTCGTGAG	-5.6	-0.3733333333333333	-3.1413196885155834	22	((((((...))))))	15	5	6	0	6	0	6	0	31	6	10	7	6	2	6	3	-6.1	-10.0	-2.8000000000000007	-18.1	-0.5838709677419354	2.7	4.058333532030494	...............................((((((.(..(((....)))...).))))))	47	0.0	0.9377419	0.07698802625	0	0	0.5484164390047808	0
Streptomyces avermitilis	4413371	+	CTCTTCGACGAGCAGTAGTCCTCGGTCGGGTAGATCGATTTCAGGTACGGCCTCCCCGCCGCGTAAGCTGTCACAGTTGCTCGGCGAGGGAGGCCGCACTGTTCGGTGCGG	GGCCTCCCCGCCGCGTAAGCTGTCACAGTTGCTCGGCGAGGGAGGCC	TCAGGTAC	GCACTGTT	-22.6	-0.4612244897959	-1.8258316885156	100	(((((((((((((.((((.(((...))))))).))))).))))))))	49	5	21	4	9	2	9	1	49	5	21	4	9	2	9	1	-5.2	-9.1	-4.7	-35.8	-0.730612244898	5.7	4.3655740042653	...............(((((((((((((.((((.(((...))))))).))))).))))))))	0	0.0	0.6598134	0.237595375	0	0	0.9999507181254028	1
Streptomyces avermitilis *SAMPLED*	4413371	+	TAGGGGGAAGAGAGAAGACTCTTAGGCGTTGCCCGTCTTAGGACGCCGCTTCGGGTCTTCGATGGAGCAGCGAGTAGTCGAGTCTCGTCCCCGACAAGGT	CGTTGCCCGTCTTAGGACGCCGCTTCGGGTCTTCGATGGAGCAGCG	CTCTTAGG	AGTAGTCG	-4.799999999999997	-0.1043478260869564	-1.855893125677056	18	(((((((((((..(((((.(((...)))))))).))))).))))))	46	5	19	5	6	2	8	2	46	5	19	5	6	2	8	2	-6.500000000000001	-5.5	-3.0	-22.8	-0.4956521739130435	5.7	1.3372541450867912	................(((((((((((..(((((.(((...)))))))).))))).))))))	0	0.0	0.7623161	0.13204315375	0	0	0.2919987678762479	0
Streptomyces avermitilis	4414127	+	CGCCGGTACCGCCGAGGTCGGTTCCGAGGCCTGATCCTCCCGGAACCCCCGGAATCTCTTCTGTCAGCCGCCGCTCCCACCAGGAGCGGCGGCTGGCGCGTATCAAGGACA	GCCGCCGCTCCCACCAGGAGCGGCGGC	TTCTGTCA	TGGCGCGT	-23.8	-0.6432432432432	-1.9142131256771	100	(((((((((((.....)))))))))))	37	7	16	0	16	0	16	0	37	7	16	0	16	0	16	0	-4.6	-5.4	0.1	-34.4	-0.9297297297297	4.6	1.2081750791447	...................................(((((((((((.....)))))))))))	0	0.0	0.98572767	0.4809448175	1	0	1.0	1
Streptomyces avermitilis *SAMPLED*	4414127	+	CGCCGTGATGGGATCCGGCACCGAGCGACCGACCGCTCGGGCGGCCGCTGCTCCTCAGCGCCCGTCCTCCGATCGGATAGGATTAATCGAGCCAACCGGA	TGATGGGATCCGGCACCGAGCGACCGACCGCTCGGGCGGCCGCTGCTCCTCA	CGCCG	GCGCCCGT	-8.3	-0.4611111111111	-2.1406588885156	27	((.....))	18	6	6	2	2	1	4	1	32	8	11	4	4	1	7	3	-7.5	-9.1	-6.3	-18.7	-0.584375	3.9	5.304857382458	(((.(((...((((.(((((((......)))))))...))))...))).)))..........	43	0.0	0.91174066	0.410843365	1	0	0.3611971730624639	0
Streptomyces avermitilis	4430946	+	ACCGCGCCCTGTGCCGGTGACTTCCCAACACGCCTGACAATGTCGTCCGAGCGTGTGGCGTTGGGTTCGGCGGTTCTTCACCGTCGGACCCAACGCTTCTTGGGTACCAGC	CGTTGGGTTCGGCGGTTCTTCACCGTCGGACCCAACG	GCGTGTGG	CTTCTTGG	-22.0	-0.5365853658537	-3.0867883327734	100	((((((((((((((((.....))))))))))))))))	41	7	18	0	18	0	18	0	41	7	18	0	18	0	18	0	-8.0	-7.9	-2.0	-33.5	-0.8170731707317	5.5	1.3296871224402	.........................((((((((((((((((.....))))))))))))))))	100	14.53	0.8427244	0.0968891467499999	0	0	1.0	1
Streptomyces avermitilis *SAMPLED*	4430946	+	TTCCCATTGTCGGGGGGCGCTGACACCCTCCGCTCTTTTATGTACTCGCTTCTAGAGTTGTACTTGCTAAGTTGCCTTCGCGTCCTTGACCCACCCGACA	GCTCTTTTATGTACTCGCTTCTAGAGTTGTACTTGCTAAGTTGC	CACCCTCC	CTTCGCGT	-1.2999999999999998	-0.2599999999999999	-2.3998588885155847	4	(...)	5	5	1	0	1	0	1	0	44	5	13	15	2	3	4	5	-6.700000000000001	-3.4	-0.8999999999999999	-6.800000000000001	-0.1545454545454545	5.7	1.0487295278421278	...((.(((....((((..((((...)))).)))).....)))..))...............	0	0.0	0.7637966	0.2526207925	0	1	0.0222655033885549	0
Streptomyces avermitilis	4472510	-	GGACGCGGACGAGGACCGGAAGCTGGCACGGGTCTGAGCCGTCCGTAGCTGTCCGTAGACGCTGACAGGGCGCCCCACGCTGGTGGGGCGCCCTGTCTTGCCTCTGACGTG	GGCGCCCCACGCTGGTGGGGCGCC	GCTGACAG	CTGTCTTG	-23.4	-0.5707317073171	-2.1914131256771	100	((((((((((....))))))))))	41	6	17	3	2	1	15	2	41	6	17	3	2	1	15	2	-6.9	-3.4	-5.1	-37.0	-0.9024390243902	4.0	1.3188169496931	......................................((((((((((....))))))))))	100	17.73	0.98648405	0.69999561	1	0	1.0	1
Streptomyces avermitilis *SAMPLED*	4472510	-	GGAGCGGGACGGGGACCCTGACCGGTCCGCTCGCCGTGGAGCTCTGGAGCCTTGGTGGGACGCGCGACGCTACAGGCGCCGGCTGCGCGACCTGGAGGCC	CGCTCGCCGTGGAGCTCTGGAGCCTTGGTGGGACGCGCGACGCTACAGGCGCCGGCTGCG	GACCGGTC	CGACCTGG	-3.9	-0.3545454545454545	-1.5572620837847042	14	(((.....)))	11	7	3	0	3	0	3	0	60	5	22	13	3	6	5	2	-9.5	-5.8	-8.299999999999999	-22.7	-0.3783333333333332	5.7	1.9749586442286189	.(((..((((.(..((.(((.(((.((((((...))).))).))).))))).))))).))).	0	0.0	0.9560449	0.03061413025	1	0	0.0575180802426107	0
Streptomyces avermitilis	4474841	-	CCTCGGCGCCTGATTCCCTGCTTCCCCTCTCTCCCCTCCCTCCCCGCGCATTCCCTGCTCCACCTGACGCGACCGCTCACGTCGTCGGGCTGATGACCCCTGCCCACACGC	GACGCGACCGCTCACGTC	CTCCACCT	GTCGGGCT	-5.499999999999999	-0.3055555555555555	-1.9799059256770564	21	((((.((....)).))))	18	6	6	2	4	1	4	1	18	6	6	2	4	1	4	1	-10.6	-7.0	-5.300000000000001	-4.4	-0.2444444444444444	5.4	1.3052388068060965	............................................((((.((....)).))))	0	0.0	0.0	0.0741083479999999	1	0	0.1267966906267149	1
Streptomyces avermitilis *SAMPLED*	4474841	-	CCCCCTGCCTGCCCTCGACTTCCCACTGGTGCACCCGCCACCACCGCGCGGCTCGCCCCTCACCTTCCTGGGCTCTCCCCGACCATCCCTCTCCGGATCC	CCCACTGGTGCACCCGCCACCACCGCGCGGCTCGCCCCTCACCTTCCTGGG	CTCGACTT	CTCTCCCC	-1.2999999999999998	-0.1299999999999999	-2.191413125677056	4	(((....)))	10	6	3	0	3	0	3	0	51	8	14	17	4	4	4	5	-8.0	-8.7	-0.8999999999999999	-13.099999999999998	-0.2568627450980392	3.9	1.3201011593342686	....((((..(((((..(((((......).))))...)).....)))....)))).......	0	0.0	0.0	0.02013773475	0	0	0.1129283263553575	0
Streptomyces avermitilis	4479019	-	GCAGCAGGACATGGACGACCGCATGAACCAGGACTACGACGCCTGACGCGGTCAGCCGAGAAGAAGGGGTGTCCCCTGACGAGGGGGCACCCCTTCCTTCTGCCTTGTTCA	GGGGTGTCCCCTGACGAGGGGGCACCCC	GAGAAGAA	TTCCTTCT	-19.0	-0.3877551020408	-2.7669595327734	80	((((((((((((....))))))))))))	49	6	20	5	2	3	15	1	49	6	21	3	2	1	14	2	-3.3	-3.4	-2.9	-35.0	-0.7142857142857	4.9	1.5564417622382	..................................((((((((((((....))))))))))))	95	20.46	0.9905912	0.670201415	1	1	1.0	1
Streptomyces avermitilis *SAMPLED*	4479019	-	CAGGGTTTTCAGCAACGGGCTGAGATTGAGACCAACCCGACAGTGCAAGGAGGCTCCCTACGAGTGCTGGACCCGAGCCCACAGCCGAGTTGAGGGCTCC	GGGCTGAGATTGAGACCAACCCGACAGTGCAAGGAGGCTCCCTACGAGTGCTGGACCC	TCAGCAAC	GAGCCCAC	-1.2999999999999998	-0.2599999999999999	-1.499294722523136	4	(...)	5	5	1	0	1	0	1	0	58	12	16	16	3	5	5	6	-9.9	-6.6	-1.9	-7.599999999999999	-0.1310344827586206	4.3	1.0828155857973052	(((.(.((((((((.((...((..........)).)))))......))).)).).)))....	0	0.0	0.9538981	0.08059574025	1	0	0.0291745698649686	0
Streptomyces avermitilis	4548943	-	GGTCGACGGGAGCACGAGCGACTCGCTGGTACTGAAGCCGTGAGGCACCGGCCATGAGCCACTGAAATGGCCCTCCACGCACGCGTGGAGGGCCATTTCGCGTCCATGCGC	GGCCCTCCACGCACGCGTGGAGGGCC	ACTGAAAT	ATTTCGCG	-22.3	-0.5186046511628	-1.6609420837847	100	(((((((((((....)))))))))))	43	6	19	1	2	1	17	1	43	6	19	1	2	1	17	1	-9.5	-2.2	-3.8	-33.9	-0.7883720930233	3.2	1.0333254872477	....................................(((((((((((....)))))))))))	100	21.04	0.97302836	0.4470528	0	0	1.0	1
Streptomyces avermitilis *SAMPLED*	4548943	-	GCTGGCGGCGCCGCCGAGATCGACATGAATCGAGACCGTCGCTATCCGCGCTCAGACAACAGAATGAATGTCACATGAAAGACAGTCCGCCGGACGCTGA	CGCCGAGATCGACATGAATCGAGACCGTCGCTATCCGCG	GGCGGCGC	CTCAGACA	-3.9	-0.3545454545454545	-1.9489420837847045	14	(((.....)))	11	7	3	0	3	0	3	0	39	15	9	8	3	2	4	3	-6.300000000000001	-5.8	-4.0	-7.9	-0.2025641025641025	5.3	1.6615441661562893	(((.((...((((.............))))...)).))).......................	0	0.0	0.0	0.0648230239999999	1	0	0.0571512478039581	0
Streptomyces avermitilis	4555696	+	TCGAAGGCGTCGTCGACGGGATCCTCGTCGGCGGGCAGCACCGCCGCCTAAGGCTTTTCTCCCGAGACCCTGCCGTCCTGCGACGGCGGGGTCTTCGGTGTTTCGGCGCCA	GACCCTGCCGTCCTGCGACGGCGGGGTC	TCTCCCGA	TTCGGTGT	-21.0	-0.5675675675676	-3.3439795327734	95	((((((((((((....))))))))))))	37	6	16	1	4	1	12	1	37	6	16	1	3	1	13	1	-6.1	-8.1	-1.8	-30.1	-0.8135135135135	4.7	1.7935816633057	..................................((((((((((((....))))))))))))	86	14.34	0.94589067	0.524031525	1	0	1.0	1
Streptomyces avermitilis *SAMPLED*	4555696	+	CGCGAGTCGGCGCCTTCACGCGTGCGTCTCTCTCGGCGACTCGGCGGTCACTGTTGCGCGGGGGCGGCGTCGTCGCCTCCCCCGTCCCGCGTGGAGAGGC	GCGTCTCTCTCGGCGACTCGGCGGTCACTGTTGCGCGGGGGCGGCGT	TCACGCGT	CGTCGCCT	-16.2	-0.5785714285714	-1.5339340837847	65	((((.(...).))))	28	6	11	2	7	1	7	1	28	6	11	2	7	1	7	1	-9.9	-8.2	-5.7	-23.1	-0.825	4.1	1.9022329893365	.(((((.(((((((((((............))))).)))))).)))))..............	0	0.0	0.0	0.3122110825	0	0	0.3754699143361996	0
Streptomyces avermitilis	4562104	+	CGGAAGTGCCGTCTGACCAGGGCTTATTGAGGGCCGCTTCGGGGCGGGGCGGACGTTCGGGCGGGCCGTGCGGGAACTTGCCGCATGGCCCGCCCGTTTTCCGTCCACACG	GGGCCGCTTCGGGGCGGGGCGGACGTTCGGGCGGGCCGTGCGGGAACTTGCCGCATGGCCC	CTTATTGA	GCCCGTTT	-28.2	-0.7230769230769	-4.1801824991601	100	(((((((((((.(...).)))))))))))	39	5	17	2	16	1	16	1	39	9	16	0	16	0	16	0	-3.9	-9.0	-6.6	-37.6	-0.9641025641026	4.5	10.283103750371	((((((....(.((((((.....(((.(((.....))).)))....)))))).).)))))).	100	16.32	0.97426045	0.19449713	1	0	1.0	1
Streptomyces avermitilis *SAMPLED*	4562104	+	CCCGTTACCGGTTTGTTGCGGGGCCGTTTTGCCTTTCTAGGGCCTCGTTTGTTCTCGGGGCTTAGCTTCCCGTACACCCAGGGTTGGCCCGAATGTTGCG	GGGCCTCGTTTGTTCTCGGGGCTTAGCTTCCCGTACACCCAGGGTTGGCCC	CCTTTCTA	GAATGTTG	-4.9	-0.4899999999999999	-1.825831688515584	18	(((....)))	10	6	3	0	3	0	3	0	51	9	14	16	5	2	5	6	-4.6000000000000005	-10.0	-1.7999999999999998	-19.5	-0.3823529411764705	5.7	3.3598988991958625	...........(((((...((((....(((((.......)))))......))))...)))))	48	0.0	0.587586	0.6144373249999999	1	0	0.156611731834293	0
Streptomyces avermitilis	4563493	-	CCGGCCAAGACCGACTCCAAGCAGCCGGTCGCGGCCTGAGCGACATCCGCTGAGCACAGTCGGCCGCAGCCCCGCCGAGAACGGGAGCTGCGGCCGACTGTTTTGCCCCTG	CGGCCGCAGCCCCGCCGAGAACGGGAGCTGCGGCCG	AGCACAGT	ACTGTTTT	-27.1	-0.5891304347826	-3.5301196885156	100	((((((((((((((.......)))).))))))))))	46	9	19	1	15	1	15	1	46	9	19	1	15	1	15	1	-7.9	-6.4	-4.0	-40.5	-0.8804347826087	4.8	1.4523884658658	..........................((((((((((((((.......)))).))))))))))	0	0.0	0.90767753	0.24693909	1	0	1.0	1
Streptomyces avermitilis *SAMPLED*	4563493	-	GCCGCACTTCGGGGTGAAACGCGCGGTTTTGCCCTGTCCCTGTTTGAGAAGGATTCCCGGGCCTGCCAACCTGAGCAGCCCAACCACCCTGGCCGGAGTG	GCGCGGTTTTGCCCTGTCCCTGTTTGAGAAGGATTCCCGGGCCTGCCAACCTGAGC	GGTGAAAC	AGCCCAAC	-0.7999999999999994	-0.0666666666666666	-1.499294722523136	3	((((...)).))	12	5	4	1	2	1	2	1	56	10	13	22	2	3	4	6	-9.6	-3.4	-4.3	-13.5	-0.2410714285714285	4.199999999999999	1.0664579100534175	.((..((((..((((....(((........)))......)))).....))))...)).....	0	0.0	0.81311166	0.08329322925	0	0	0.0670678693212517	0
Streptomyces avermitilis	4567793	-	AGCCGGTGCTCGTCCCCTGACCCAGGGTTCTCATCCCTGATTTCGGGGTCTCACCACCACCGCGGAAGCGGGTCGCGCCTGAGCGCGGCCCGCTTCTCCTTCTTCCCAGAC	GCGGGTCGCGCCTGAGCGCGGCCCGC	CCGCGGAA	TTCTCCTT	-22.5	-0.6617647058824	-2.2587475327734	100	(((((((((((....)))))))))))	34	6	15	0	15	0	15	0	34	6	15	0	15	0	15	0	-4.2	-5.4	1.5	-30.9	-0.9088235294118	4.6	1.1335340802067	....................................(((((((((((....)))))))))))	100	16.09	0.98423076	0.351314295	1	0	1.0	1
Streptomyces avermitilis *SAMPLED*	4567793	-	GCGCGCATCCGTCTCCGAGGAGCGACCCGCTTTCGGCGGAGGTGGGAGTCGAGTCGGACTTTTCGTCTTCGTGCCACACGGGGTCCTCCCAGGGCGGAGA	GCGGAGGTGGGAGTCGAGTCGGACTTTTCGTCTTCGT	CGCTTTCG	GCCACACG	0.9000000000000004	0.1125	-1.499294722523136	0	.((....)).	8	6	2	0	2	0	2	0	37	8	11	9	6	3	6	2	-9.4	-6.4	-1.9	-14.8	-0.4	3.8	1.0964038319848943	.................((((((..(..((((......))).)..)..))))))........	45	0.0	0.0	0.2638904875	1	0	0.0833586370183657	0
Streptomyces avermitilis	4576973	-	CACGCGTCACCAGTCACCAGTCACCACCGACGCTGACGCGTCACCAGCGACAGACCACAGACTTCCCGGCCGTCACCGTCGACGAGCCGTGCCCTTTCCCTGACCTTTTTC	CGACGCTGACGCGTCACCAGCGACAGACCACAGACTTCCCGGCCGTCACCGTCG	GTCACCAC	ACGAGCCG	-3.3999999999999995	-0.2266666666666666	-1.499294722523136	12	((((.(...).))))	15	5	5	2	4	1	4	1	54	13	16	11	5	3	5	4	-10.3	-7.0	-3.1	-15.1	-0.2796296296296297	4.4	1.1409423736454098	(((((.(((((.(((...(((...........).))....)))))))).)))))........	50	0.0	0.0	0.1454205	1	0	0.0638638911848855	1
Streptomyces avermitilis *SAMPLED*	4576973	-	ACCCACACGTGTGCGCCACAGACCACCCGCCCGCTCCACCGTTGTCCGACAGCGTTCACACCCCCCTTCCCTCTTCGCTCCACCGCGTTTTTCGTCTCAC	CGTTGTCCGACAGCG	CGCTCCAC	TTCACACC	-6.4	-0.4266666666666666	-2.9234131256770555	26	((((((...))))))	15	5	6	0	6	0	6	0	15	5	6	0	6	0	6	0	-6.699999999999999	-5.5	-1.0	-4.1	-0.2733333333333333	5.7	1.129511185232774	..............((((((...)))))).................................	0	0.0	0.0	0.140125445	1	0	0.0139620392310987	0
Streptomyces avermitilis	4589877	+	GATAGAGCACCGCTCTCCTAAAGCGGGTGTCGCAGGTTCGAATCCTGCCGGGGGCACCAGGCCAAAGGCCCCGGACCGATCATGGTCCGGGGCCTTTTGACGGCACTCTTT	GGCCCCGGACCGATCATGGTCCGGGGCC	AGGCCAAA	TTTTGACG	-19.7	-0.4282608695652	-1.8955003327734	84	((((((((((((....))))))))))))	46	6	18	6	1	3	15	1	47	8	17	7	2	2	14	3	-3.6	-3.3	-7.1	-31.0	-0.6595744680851	4.3	3.7331711799779	..................................(((((((((((......)))))))))))	100	25.11	0.9892906	0.9924922	1	1	1.0	1
Streptomyces avermitilis *SAMPLED*	4589877	+	CGGTTCCGGGTGCCTCGGCTCGGCCAGGCTCGGGGGCGGCGGGCCCTTTGTGCGAACAGAGGGGCCAGGCCCCCACATAAGGTCCCTGATTTCCCACCTC	GGGGCGGCGGGCCCTTTGTGCGAACAGAGGGGCCAGGCCCC	CAGGCTCG	CACATAAG	-9.7	-0.3730769230769	-1.4992947225231	33	(((((...)))))	26	6	10	2	2	1	8	1	50	7	15	15	5	4	5	5	-12.7	-8.8	-10.1	-17.7	-0.354	4.0	3.2524811955157	.....................(((((...((.((((((((....)))))))).))..)))))	0	0.0	0.0	0.6592345125000001	1	0	0.2419661198888828	0
Streptomyces avermitilis	4590541	+	CACGCTCGGGATCAAGGCCCTGGAGTATCTCCTCCGGGAGTGATCAGGGCGAACGCTCCCGGGATTTGAGCCCCCGCCGGTGTCCGAGGCGGGGGCTTTTCCGTTAAGGAA	GCCCCCGCCGGTGTCCGAGGCGGGGGC	GGATTTGA	TTTTCCGT	-13.3	-0.4290322580645	-3.1707475327734	52	(((((((((.........)))))))))	31	11	11	0	11	0	11	0	31	11	11	0	11	0	11	0	-4.3	-6.8	-7.0	-24.9	-0.8032258064516	4.2	7.6311901134245	...................................(((((((((.........)))))))))	66	16.08	0.9765388	0.85154549	1	1	1.0	1
Streptomyces avermitilis *SAMPLED*	4590541	+	TGCCATAGCTTTGGTCAGGGATCCGATCCTCGGGTCGCGGGGTCCGGGAGGTGTGGCCCCCGCCCCCCTAAGAGCCGAAACTCTCGCGTGTCCTTCCGTC	GCCATAGCTTTGGTCAGGGATCCGATCCTCGGGTCGCGGGGTCCGGGAGGTGTGGC	T	CCCCGCCC	-1.2999999999999998	-0.2599999999999999	-1.499294722523136	4	(...)	5	5	1	0	1	0	1	0	56	5	20	13	6	5	7	2	-11.8	-8.799999999999999	0.1	-26.399999999999995	-0.4714285714285713	5.7	1.035633983412481	((((((.(((((..(.(.(((((((...))))))).)..)..)..)))).))))))......	0	0.0	0.844676	0.3953372	1	0	0.0108663516033545	0
Streptomyces avermitilis	4607304	-	CACACGGAAGCGCTGCGCTGGCGCTACAGGGAATGGCAGTTGCGTATTGGCACACAGGGGTAGCACGACTGAGCAGATTTACAGTGGGCTGCTTCTACCATCTGCGACCTG	CAGTTGCGTATTGGCACACAGGGGTAGCACGACTGAGCAGATTTACAGTGGGCTG	GGGAATGG	CTTCTACC	-3.5	-0.35	-2.571319688515584	12	(((....)))	10	6	3	0	3	0	3	0	55	5	15	22	3	6	3	5	-5.2	-6.7	-6.1	-9.8	-0.1781818181818182	5.7	3.637675554452808	.......((((..((((...((...(((..((...))..))).)).....))).)..).)))	0	0.0	0.51731443	0.0338599385	0	0	0.3064174948738437	1
Streptomyces avermitilis *SAMPLED*	4607304	-	GCTTGAAGCTATTGGAGGTAGCTATGAGGCTCACTCGTGCTGAGGCGGGAACCCACAGGTAGAGGCCAGGATGCTGCAGCTCACAGCACACTTGGGCTTG	GGCTCACTCGTGCTGAGGCGGGAACCCACAGGTAGAGGCCAGGATGCTGCAGCT	AGCTATGA	CACAGCAC	0.3000000000000005	0.0230769230769231	-1.499294722523136	1	((.((...)).))	13	5	4	2	2	1	2	1	54	6	17	16	4	5	4	4	-8.3	-7.6	-6.800000000000001	-13.8	-0.2555555555555556	4.6	3.020437075211345	..((((((..(((.(((.(.(....(((....)))...).)))).))).)).))))......	0	0.0	0.0	0.08363726	1	0	0.0588227316153762	0
Streptomyces avermitilis	4608760	-	AGACCAAAGCCAAGTAGCTCGACTGCGGGCGTGGGCACTCGAGGCAGCAGCTGACCGCGCATCGTAGAAGCCCCCGTGAGCGCAGCGCTCACGGGGGCTTCTACGATGACG	CCCGTGAGCGCAGCGCTCACGGG	TAGAAGCC	GGCTTCTA	-32.0	-0.8205128205128	-1.6609420837847	100	((((((((((...))))))))))	39	5	18	0	18	0	18	0	39	5	18	0	18	0	18	0	-7.5	-5.8	-10.7	-36.7	-0.9410256410256	5.7	4.6581920420404	.......................................((((((((((...))))))))))	0	17.71	0.99064845	0.2843853225	1	0	1.0	1
Streptomyces avermitilis *SAMPLED*	4608760	-	CCGGCGCACGAGGACGGCGAGCATTAGGGCACCGAGCAGAGCATTCCGGGAGCTCGGCCCACAAGGCGAATAAATGCACATCTCGGCCTACGCGGCGCGA	GCATTAGGGCACCGAGCAGAGCATTCCGGGAGCTCGGCCCACAAGGC	GACGGCGA	GAATAAAT	-3.9	-0.3545454545454545	-1.691905925677056	14	(((.....)))	11	7	3	0	3	0	3	0	47	16	11	11	2	2	5	5	-3.6	-3.4	-0.8999999999999999	-14.1	-0.3	5.4	1.197416659455627	...............((....((((..(((((..............))))))))).....))	0	0.0	0.0	0.0363017475	1	0	0.1114024365686737	0
Streptomyces avermitilis	4630396	-	ATGAAGCACTATGGCGATCTGTCTAGCCAGTCGGAGCTACAGATCAACTGGTGATTGACGTAGATGTAATGCGCCAGCGCTTCAGTGGCGCCTTCAGTTATCTCCAGTTGG	GAGCTACAGATCAACTGGTGATTGACGTAGATGTAATGCGCCAGCGCTTCAGTGGCGC	GCCAGTCG	CTTCAGTT	-6.699999999999999	-0.319047619047619	-2.501020332773376	27	((((((..(...)..))))))	21	5	7	4	6	1	6	2	58	6	17	20	1	4	6	4	-3.5000000000000004	-3.4	-1.7999999999999998	-16.700000000000003	-0.2879310344827587	5.3	1.307888364908523	....(.(((((.((....((((((....(((....)))....))))))....)).))))).)	45	0.0	0.57291657	0.03971300375	0	0	0.3427803967261065	1
Streptomyces avermitilis *SAMPLED*	4630396	-	ATTCGTTCAAATTCACAGAGCTCAGTACTCGTATGCGTATCAGCTCAGTGCGCGCCGTTCTCACAGTCCAGCTTCGTGTGCAGTGTCTTAAAAGGCATAT	AGAGCTCAGTACTCGTATGCGTATCAGCTCAGTGCGCGCCGTTCT	AAATTCAC	CACAGTCC	-2.0	-0.1333333333333333	-1.5572620837847042	6	((.(((...))).))	15	5	5	2	2	1	3	1	45	8	12	15	5	2	5	5	-7.300000000000001	-5.1	-0.7000000000000002	-10.9	-0.2422222222222222	3.2	1.0818317194470328	............(((((...(((((.....((......))..))))).....))))).....	0	0.0	0.0	0.145288892	1	0	0.0339200446662711	0
Streptomyces avermitilis	4646517	-	GCGTAAGGGCATTGCCGGTCCCGGCCAGGTGCAACTGAGTGGTCATCACGCCGACAATGCGAGCATAAAGCCCCGCCGGATTCGTCCGGCTGGGCTAATTTTATTCTCACT	AGCCCCGCCGGATTCGTCCGGCTGGGCT	GAGCATAA	AATTTTAT	-17.0	-0.6071428571429	-2.5294624991601	69	(((((.((((((....)))))).)))))	28	6	11	2	5	1	6	1	28	6	11	2	5	1	6	1	-0.9	-8.8	-2.7	-21.5	-0.7678571428571	5.0	7.3930461970979	..................................(((((.((((((....)))))).)))))	89	14.58	0.9847081	0.53560509	0	0	0.9999999999527134	1
Streptomyces avermitilis *SAMPLED*	4646517	-	CGCGCGCAAGTGGCGGGTCCTATAAGCGTTGGGCGTAGCAAGCCTCTCGCTGCACAGCATATTGCAAGCCAATCATGTGCTGATAAGGACGCGATATGGG	GCAAGTGGCGGGTCCTATAAGCGTTGGGCGTAGCAAGCCTCTCGCTGCACAGCATATTGC	CGCGC	AAGCCAAT	-4.5	-0.5	-1.5199372837847045	17	(((...)))	9	5	3	0	3	0	3	0	60	9	16	21	4	4	4	6	-7.300000000000001	-6.4	-1.9	-19.7	-0.3283333333333333	3.7	1.2470397739642212	..((((...((..((......((((..((((.......))))..))))))...))...))))	0	0.0	0.0	0.260885115	1	0	0.0839316163538557	0
Streptomyces avermitilis	4650874	-	TTACCGGGGCGATCGACGAATAGCCCGGCACGACGGCCGACCAAGTCCGTTGGTGCGGAGACCGAGACGGCCCGGCACGAGGCCGGACCGTCTCGGTTCTGCGGCCGGACC	CGAGACGGCCCGGCACGAGGCCGGACCGTCTCG	GCGGAGAC	GTTCTGCG	-23.0	-0.46	-1.4992947225231	100	((((((((.(((((.....))))).))))))))	50	7	21	3	6	2	10	1	50	7	21	3	7	2	9	1	-11.8	-6.2	-6.8	-38.3	-0.766	4.2	1.2648364850319	.............................((((((((.(((((.....))))).))))))))	81	0.0	0.92550236	0.08045551875	1	0	0.9999999999999468	1
Streptomyces avermitilis *SAMPLED*	4650874	-	TTAACGAGGCTTTTTGGGGGCGTACCACGTTAGGCGGAGACGACGGTTACGTACGGACCGACACCGACCCGAGCCTACCGGCGGTCCGGACAGACGATTG	CGGAGACGACGGTTACGTACGGACCGACACCGACCCGAGCCTACCGGCGGTCCG	ACGTTAGG	GACAGACG	-4.9	-0.4899999999999999	-1.499294722523136	18	(((....)))	10	6	3	0	3	0	3	0	54	6	17	16	4	5	4	3	-8.1	-8.1	-4.4	-18.8	-0.3481481481481481	4.1	2.06903654835879	.......((((..((.((((...((.(((..((....))..))).))..)))).)).)))).	0	0.0	0.0	0.035454005	1	0	0.101894115986712	0
Streptomyces avermitilis	4670993	+	GCAAGGCCGTCCTCATTGTGAACGTGGCCTCCAAGTGCGGGCTGACCCCGCAGTACGCCGGTCTCGAGCGGCTCCAGGAGCGGTACGCGGCCCAGGGCTTCACCGTGCTCG	TGCGGGCTGACCCCGCAGTACGCCGGTCTCGAGCGGCTCCAGGAGCGGTACGCG	CCTCCAAG	GCCCAGGG	-8.5	-0.5666666666667	-1.7689420837847	28	(.((.((.((((...)))).)).)).)	15	7	5	0	5	0	5	0	51	10	15	13	2	5	4	2	-9.0	-3.4	1.5	-11.1	-0.2176470588235	5.1	1.0061657617756	.....((((..(((..((.(.(((.(((((....)).)))))).).))..)))..))))...	0	0.0	0.53031796	0.07888471425	1	0	0.3315357594432886	1
Streptomyces avermitilis *SAMPLED*	4670993	+	GCCATCAGCTCGTGCTGCTTGCTCTTACAGCACCGCCGCTGGTCGTCCGCCCTAACTCTGCGCAATCGGTCGCGAGCCGTCCGCTCTCGGCTCCGGTTGG	GCCGCTGGTCGTCCGCCCTAACTCTGCGCAATCGGTCGCGAGCCGTCCGCTCTCGGC	ACAGCACC	TCCGGTTG	-6.899999999999999	-0.2999999999999999	-2.413831688515584	28	((((.((((.....)))).))))	23	7	8	2	4	1	4	1	57	7	17	18	4	5	4	6	-8.0	-9.1	-6.4	-15.1	-0.2649122807017544	4.199999999999999	4.568749601336743	.....((((..((.((..((......(((.((((.....).)))))).))..))))..))))	0	0.0	0.0	0.051337294	0	0	0.3763422993661582	0
Streptomyces avermitilis	4674405	-	AGCTGAAACGGCGTACGGCGCGAGCCGTGGCGGCGTACGGGGAAAGGCATCGGACCCCGCCGGAGGGCCCCCACCCGGGGGCTCCCCGGCGGGGTGCGTGCTAGCGTCGCG	GCCGGAGGGCCCCCACCCGGGGGCTCCCCGGC	CGGACCCC	GGGGTGCG	-32.0	-0.6666666666667	-2.4914131256771	100	(((((.((((((((....)))))))).)))))	48	6	20	4	2	2	10	1	48	6	20	4	2	2	10	1	-8.9	-2.4	-7.5	-46.1	-0.9604166666667	4.1	1.2434160529132	..............................(((((.((((((((....)))))))).)))))	0	0.0	0.990136	0.4527002224999999	1	0	1.0	1
Streptomyces avermitilis *SAMPLED*	4674405	-	TCGGACCATCGCCGCGCGACGGGCGGGCGGGAACCGCACGTACTGCGGTACTGTGTACAGCCGTGAAGAGGGCGCGGCGCGACGTGCGTGTAAGCCTGAA	ACCATCGCCGCGCGACGGGCGGGCGGGAACCGCACGTACTGCGGTACTGTGT	TCGG	ACAGCCGT	-2.5999999999999988	-0.1238095238095237	-1.5199372837847045	9	((((((((....)))).))))	21	6	8	1	4	1	4	1	52	9	17	11	2	4	6	2	-9.3	-2.2	-4.199999999999999	-21.700000000000003	-0.4173076923076924	3.5000000000000004	1.0433455964259244	..((((..((((((..(((.((((.......)))).)))..))))))..)).))........	0	0.0	0.0	0.05802106125	1	0	0.1267152799632599	0
Streptomyces avermitilis	4708408	+	ACTCCGGACAACACGCACATCACGTCCAACCCCACCTAGACCTTTTTCCCACACGGGGATCGGCCGCGGCGGCGCGGAGGGGGAGCCGCCGCGGCCGACGTGTGTCCGGCG	GCCGCGGCGGCGCGGAGGGGGAGCCGCCGCGGC	GGGGATCG	CGACGTGT	-24.6	-0.6307692307692	-1.9921516885156	100	(((((((((((.(.......).)))))))))))	39	9	15	2	14	1	14	1	39	9	15	2	14	1	14	1	-6.6	-8.1	-5.2	-34.6	-0.8871794871795	4.3	3.6338062898895	.............................(((((((((((.(.......).)))))))))))	0	0.0	0.6802206	0.045158021	1	0	1.0	1
Streptomyces avermitilis *SAMPLED*	4708408	+	GAGCAGACGCGTGGTCGGGTACGCCTTTTCGACTGTTTAGCTTCGCCGCCCGGGCGACGGTGCCGGGACACGTTGGACCCCCGGCTCCTTCAGTTTCACC	GCAGACGCGTGGTCGGGTACGCCTTTTCGACTGTTTAGCTTCGCCGCCCGGGCGACGGTGC	GA	CGGGACAC	-5.799999999999999	-0.2416666666666666	-1.499294722523136	23	((.(((.(((....))).))).))	24	6	8	4	2	2	3	1	61	22	16	9	3	3	6	2	-10.8	-5.5	1.5	-15.1	-0.2475409836065573	6.2	1.0064694047401803	.(((..(((((..((((((..((....................)).))))))))).)).)))	43	0.0	0.0	0.0844593135	0	1	0.0900183891099414	0
Streptomyces avermitilis	4713642	+	AGGTGAACGCGGCGCTGGTCGACTTCCTGACCGGGCTGCGGGGCGAGCAGAGGATCTGAGGGACTGAGGGGCGGGCACCGCACGGCCCGCCCCTCGGCCGTCCTACTCCGC	CTGAGGGGCGGGCACCGCACGGCCCGCCCCTCGG	CTGAGGGA	CCGTCCTA	-17.2	-0.3822222222222	-2.0942131256771	71	(((((((((((((........)))))))))))))	45	10	17	3	2	2	13	1	45	10	17	3	2	2	13	1	-6.7	-2.4	-4.2	-35.8	-0.7955555555556	4.2	1.1486252927212	............................(((((((((((((........)))))))))))))	0	0.0	0.9805936	0.300090425	1	0	1.0	1
Streptomyces avermitilis *SAMPLED*	4713642	+	ACTTCCGCTGTGAGGTGACCTCAGCCGCTGAGGAGGGCGCCTCGCACCACGACGCCAGAGTCGTAGGACGACGGAGCCTGGCCACTTGGAGAGGCCGGCG	TGAGGTGACCTCAGCCGCTGAGGAGGGCGCCTCG	TTCCGCTG	CACCACGA	-5.099999999999999	-0.1499999999999999	-1.499294722523136	19	(((((((.((((..(....)..)))).)))))))	34	6	12	6	7	2	7	2	34	6	12	6	7	2	7	2	-8.0	-5.9	-3.1	-16.4	-0.4823529411764705	4.8	1.2349841189656574	(((((((.((((..(....)..)))).)))))))............................	0	0.0	0.7829971	0.1903120775	1	0	0.221127184977839	0
Streptomyces avermitilis	4726157	-	CCGGCCCCACCCTCGCCGTCACCCCCACCACCTGGACCGCCTTCCTCCGTACCGTCCGTTGAGGCGCTCAGCGGGCGTCGCTCTCAGCGGCGCCCTCCTGCTCCCCCTCGC	GGACCGCCTTCCTCCGTACCGTCCGTTGAGGCGCTCAGCGGGCGTCGCTCTCAGCGGCGCCC	CACCACCT	TCCTGCTC	-14.3	-0.572	-2.4721516885156	56	((((((((((...))))))))))	25	5	11	0	11	0	11	0	25	5	11	0	11	0	11	0	-7.6	-6.4	-1.7	-16.1	-0.644	5.7	1.1761726616597	((..((((...((..((..(((((((((((...)))))))))))..))....)).)))).))	0	0.0	0.9818751	0.0482021947499999	1	0	0.8812014060630281	1
Streptomyces avermitilis *SAMPLED*	4726157	-	GTGGCCCACACACCCCCGGCCCCTCACGAGCCTCCAGAGCTACCGCTCCGGGTCTCCCACGTCCGGTGTGTCGGCTCCGTCTGGTCCGACCCCCTCCCCC	GCCTCCAGAGCTACCGCTCCGGGTCTCCCACGTCCGGTGTGTCGGCTCCGTCTGGT	CCTCACGA	CCGACCCC	0.9000000000000004	0.1125	-1.499294722523136	0	.((....)).	8	6	2	0	2	0	2	0	56	11	17	13	3	4	5	3	-10.4	-5.8	-1.0999999999999996	-24.000000000000004	-0.4285714285714286	6.0	1.029009606822381	.(((..(.(((((..(((.(((((.........))))).)))..))))).)...))).....	42	0.0	0.0	0.0739604099999999	1	0	0.0371133374923059	0
Streptomyces avermitilis	4762132	-	AGTTGACCGTCTGTTGACTGTGCGGAATCGCAGCGCATCTCCGGGTTGCGTGCAAGTCTGTCCCTGTGCGGGAAGGGGGCGGGCATATGCGCCGCAGAAGTGTCGAGGGCC	CGGGTTGCGTGCAAGTCTGTCCCTGTGCGGGAAGGGGGCGGGCATATGCGCCG	CGCATCTC	CAGAAGTG	-3.499999999999999	-0.2333333333333332	-1.5339340837847042	12	(((((....)).)))	15	6	5	1	3	1	3	1	53	11	19	6	3	2	10	3	-6.4	-5.699999999999999	-5.799999999999999	-22.899999999999995	-0.4320754716981131	5.6000000000000005	2.196831531859856	........(((..((((((...((((((((((.........)))))))))).))))))))).	0	0.0	0.0	0.11497464	1	0	0.0884584565482877	1
Streptomyces avermitilis *SAMPLED*	4762132	-	ATGCCCCGACGTAGCAGCTGCTGGGGTCTTCCGGGGTCGAGCTGCTTTCGCTGGTCGCGTGCGGCCATGCCTCCTGGATGTGCCCCGGTGCGATTGATTG	CCGACGTAGCAGCTGCTGGGGTCTTCCGGGGTCGAGCTGCTTTCGCTGGTCGCGTGCGG	ATGCC	CCATGCCT	-1.2999999999999996	-0.1299999999999999	-1.691905925677056	4	(((....)))	10	6	3	0	3	0	3	0	59	5	21	14	3	6	4	4	-8.100000000000001	-5.699999999999999	-1.9	-21.5	-0.3644067796610169	5.7	1.1134395645829689	(((((((((((((.(((.((.(((...))).)).))).)))...)))....)))).)))...	0	0.0	0.8511214	0.10457040425	0	0	0.0557396293134625	0
Streptomyces avermitilis	4798775	+	CGAGGCGCTGACGAAGTGCATCGACTACGTGATCGAGAAGCTGTAACTCCTTCTCGTACGCCGACGAGGGGCGCCCGGCATCAGCCGGGCGCCCCTCTGTCATGTCCCACG	GGCGCCCGGCATCAGCCGGGCGCC	CGACGAGG	CCTCTGTC	-28.3	-0.725641025641	-2.1914131256771	100	((((((((((....))))))))))	39	6	17	1	3	1	14	1	39	6	17	1	3	1	14	1	-7.1	-6.0	-2.1	-38.4	-0.9846153846154	4.1	1.2434160529132	......................................((((((((((....))))))))))	100	14.29	0.92644763	0.5929555425	0	0	1.0	1
Streptomyces avermitilis *SAMPLED*	4798775	+	CTGACCGGCGGCTGAAACGCCTAGCTCCGGGCTCGTCCGACCGGAAAATTCAGCGGAGTATGCGGCGAAAACTCCTCTACAATGAACGTGGGATGCCGAC	CGCCTAGCTCCGGGCTCGTCCGACCGGAAAATTCAGCGGAGTATGCGGCG	GGCTGAAA	AAAACTCC	-1.2999999999999998	-0.2599999999999999	-1.5572620837847042	4	(...)	5	5	1	0	1	0	1	0	50	6	14	18	4	3	6	5	-6.5	-9.1	-1.7999999999999998	-17.7	-0.354	3.6	2.101700589043335	....((((..((((((.(....(((....))).....)..))))))....))))........	0	0.0	0.0	0.09910459025	1	0	0.0523529336855722	0
Streptomyces avermitilis	4811589	-	CCCGTAGAACTTCTCCGTCTCGTCGACGGCGGCCTGAAACCGCTCGTCGAAGTCATCCCGAATGAGCGTCCGGACGACATAGTCCTGGACGCTCATTCCCCTTTTGGCGGC	GAATGAGCGTCCGGACGACATAGTCCTGGACGCTCATTC	GTCATCCC	CCCTTTTG	-18.4	-0.4717948717949	-2.0535475327734	77	((((((((((((((((......)))).))))))))))))	39	8	16	1	12	1	12	1	39	8	16	1	12	1	12	1	-4.2	-4.4	-0.6	-28.0	-0.7179487179487	3.2	1.229203906345	.......................((((((((((((((((......)))).))))))))))))	61	0.0	0.96185815	0.070412845	1	0	1.0	1
Streptomyces avermitilis *SAMPLED*	4811589	-	ATTCCCGTCCGTTGCCCGCGACATCTCGGTCGTCCGAACGCCCTCGGAAGCGTCCGACGGGCCTCGCGATTCCCCGGGAACGCGTGCGCCGGCCCGAACC	GCCCGCGACATCTCGGTCGTCCGAACGCCCTCGGAAGCGTCCGACGGGC	CGTCCGTT	CTCGCGAT	-9.9	-0.4304347826087	-1.9799059256771	34	(((((((((....))))).))))	23	6	9	1	4	1	5	1	49	8	16	11	5	2	7	7	-7.6	-10.0	-4.2	-21.9	-0.4469387755102	4.9	3.3174301873494	.............(((((.......((((.(((((((......))))..))).)))))))))	0	0.0	0.0	0.0813846125	1	0	0.2476750978536958	0
Streptomyces avermitilis	4811886	+	CGGGATCTCGCGGCCCCGGCCGGCGGCCAGGCGCAGCACCACGAAGGTGATGAAACCCATGCCGATGCCGTTCGTGATCGAGTAGGTGAACGGCATCATCATCATCGTCAC	GATGCCGTTCGTGATCGAGTAGGTGAACGGCATC	CCCATGCC	ATCATCAT	-6.799999999999999	-0.1999999999999999	-2.1406588885155844	28	((((((((((((..........))))))))))))	34	12	12	0	12	0	12	0	34	7	13	3	11	1	11	3	-4.4	-5.6	-1.7000000000000002	-16.5	-0.4852941176470588	3.3999999999999995	1.5786860497460844	............................(((((((((((...((.....)))))))))))))	0	0.0	0.0	0.08332636075	0	0	0.8812014060630281	1
Streptomyces avermitilis *SAMPLED*	4811886	+	CCCCACATGATCCATGCGCGCATCGCGATGTCGGTCGTCCCGAGATGACGAGGCTGATCGCAGCAAGCGCACGAGGGACGATGGCGATAGCCCGATCGAC	GCGCGCATCGCGATGTCGGTCGTCCCGAGATGACGAGGCTGATCGCAGC	TGATCCAT	AAGCGCAC	-5.799999999999999	-0.4833333333333332	-1.499294722523136	23	((((....))))	12	6	4	0	4	0	4	0	49	6	18	9	2	3	6	4	-9.8	-3.4	-0.6000000000000005	-16.1	-0.3285714285714286	4.6	1.011348265865248	.............(((((.((((....(((.((((((....))))))..)))))))))).))	0	0.0	0.0	0.04577285025	0	0	0.1506371279914799	0
Streptomyces avermitilis	4856084	-	AGGCGGACATGGTCCGACTGGCGACCGGCTGAAGCACGCGCCGACTGACTGTTCGACGTGACGAAGGGCCCGTATCCCCTCCGGGGTACGGGCCCTTCGGTCTGCCCCGGG	GGCCCGTATCCCCTCCGGGGTACGGGCC	TGACGAAG	CTTCGGTC	-25.1	-0.5837209302326	-2.2489420837847	100	((((((((((((....))))))))))))	43	6	19	1	3	1	16	1	48	6	20	4	3	1	17	4	-12.1	-4.6	-2.4	-36.1	-0.7520833333333	4.7	1.0154737624064	..................................((((((((((((....))))))))))))	93	16.05	0.98940575	0.686640405	0	0	1.0	1
Streptomyces avermitilis *SAMPLED*	4856084	-	TGACCCGACGCGCGCGCCCGCTGGGGACCGATTGACTTCTAGGGCACCCGTGGTGGTACTTGGGGGGACGGGCCCTCGGTGGACCTGGGGGCCGGACTCC	CTTCTAGGGCACCCGTGGTGGTACTTGGGGGGACGGGCCCTCGGTGGACCTGGGGG	CCGATTGA	CCGGACTC	-5.9	-0.3105263157894736	-1.5339340837847042	23	(((((((.....)))))))	19	7	7	0	7	0	7	0	56	6	18	16	8	4	8	6	-9.4	-4.1	-4.199999999999999	-20.3	-0.3625	0.1999999999999997	1.1009681164623255	.....((((((((.((((...((.(((......(....)..))))).))))..)))))))).	0	0.0	0.75228083	0.180587441	1	0	0.4624404097208402	0
Streptomyces avermitilis	4856711	-	CGATACCGGTTCGGCGCCCGGTTATTACCGTCGGTAACGCCGGTTACCGAGAGTTCATCGAATTGCCCCCTCCGTGAGAGAAACGGAGGGGGCAATTCTGCATGGTTGAGC	TTGCCCCCTCCGTGAGAGAAACGGAGGGGGCAA	TCATCGAA	TTCTGCAT	-23.4	-0.6	-2.4406588885156	100	(((((((((((((.......)))))))))))))	39	9	16	0	16	0	16	0	39	9	16	0	16	0	16	0	-8.6	-4.4	-3.2	-31.9	-0.8179487179487	4.5	1.0981898339918	.............................(((((((((((((.......)))))))))))))	100	16.29	0.9567126	0.3565187075	1	1	1.0	1
Streptomyces avermitilis *SAMPLED*	4856711	-	TATCCGGCCCGTAGGCCGAGACGACCGTTTGGGCCTACGACGGTATTAGGACCGTTGGAATGCGGACGTCCGGGGATCCTCGAGGGGTTAATTTCGCAGC	CGAGACGACCGTTTGGGCCTACGACGGTATTAGGACCGTTGGAATGCGGACGTCCG	CCGTAGGC	GGGATCCT	-4.9	-0.4899999999999999	-1.627105925677056	18	(((....)))	10	6	3	0	3	0	3	0	56	8	18	14	2	4	6	5	-9.4	-2.4	-4.4	-21.399999999999995	-0.382142857142857	4.800000000000001	1.0472970875414165	......((.((((.((((.....((...((((((......))))))))...)))).))))))	0	0.0	0.0	0.05262273625	1	0	0.1132975259284037	0
Streptomyces avermitilis	4866118	+	GTGATGCGCAAGGGCGAATGGGTGGTCGATCCCCAACTGGGGTGATTCATCCACTGGTTGAATGCGGCGGTCGGCCGGGGGACTGGGCCGACCGCCGTCTCCTTTGGCATG	GGCGGTCGGCCGGGGGACTGGGCCGACCGCC	TTGAATGC	GTCTCCTT	-21.4	-0.6114285714286	-2.3415475327734	95	(((((((((((.((...)).)))))))))))	35	5	15	2	13	1	13	1	35	6	15	1	13	1	13	1	-4.3	-8.2	-3.0	-33.8	-0.9657142857143	0.2	4.621865890391	...............................(((((((((((((....)).)))))))))))	0	0.0	0.9875356	0.1141081387499999	0	0	1.0	1
Streptomyces avermitilis *SAMPLED*	4866118	+	ACATGATGCCGGGGCGTCGGTTGCCCTTGTCCTGGTCCGCTCTGGGGGGAGGATCTGCTGACTGGTGTGGAAACTGCGGCTGGCGGGCTCGACATCCCCT	CCTTGTCCTGGTCCGCTCTGGGGGGAGGATCTGCTGACTGGTGTGGAAACTGCGGCTGG	TCGGTTGC	CGGGCTCG	0.7000000000000002	0.1	-1.5572620837847042	0	(.....)	7	7	1	0	1	0	1	0	59	10	15	21	2	6	5	4	-11.2	-3.3	-6.3	-16.7	-0.2830508474576271	4.3	1.0757233618644155	((..((((...(((((.(..(..((........))..)..).)))))....).))).))...	0	0.0	0.0	0.069196685	0	0	0.0834954579656679	0
Streptomyces avermitilis	4868198	-	CAGCATCGACGTGCGGGGTAAGTACCAGGTCAGTGGGTTGATGAGGTGAAGGCCACCTGTTTGACCCCCTGGGAGCGGGTAGGCTCGCCATTCATCCACGCACCCATCTGA	CAGTGGGTTGATGAGGTGAAGGCCACCTGTTTGACCCCCTG	TACCAGGT	GGAGCGGG	-6.799999999999999	-0.1658536585365853	-1.499294722523136	28	(((.(((((((..(((((.....)))))..))))))).)))	41	7	15	6	3	2	7	2	41	7	13	10	3	3	5	2	-13.1	-4.2	-4.8	-19.000000000000004	-0.4634146341463415	4.1	1.0248452147693268	.....................(((.((((..(..(((((.....)))))..)..)))).)))	45	0.0	0.9694897	0.1162410065	0	0	0.2198466408343362	1
Streptomyces avermitilis *SAMPLED*	4868198	-	CATCAGGATATTGGGTTTGTCACCACATGTGGCCCATCTCATGTCAGTGAATTCGCTGCTCAGGGTGAGATGAGTCCTAGGTCGTGAGACAGGTGGGCGT	TCACCACATGTGGCCCATCTCATGTCAGTGAATTCGCTGCTCAGGGTGA	TGGGTTTG	GATGAGTC	-3.1	-0.3444444444444444	-1.820901125677056	11	(((...)))	9	5	3	0	3	0	3	0	49	6	12	21	5	3	5	5	-6.4	-6.7	-3.1	-15.2	-0.310204081632653	4.8	1.664890020375186	............(((((....(..((.....((((....))))....))..)....))))).	0	0.0	0.0	0.02764855325	0	0	0.1602773801580144	0
Streptomyces avermitilis	4872371	-	CGGGGTCGGCGGAGAACGCCGGCCCAGTTCCGGTGAGGGCCGCGGACAAACGGCACGGCCGCCTGTCCGGGAAGATCTCCCCGGGCAGGCGGCCGTTGCTTGTTCAGCGTG	CCGCCTGTCCGGGAAGATCTCCCCGGGCAGGCGG	CGGCACGG	CCGTTGCT	-25.4	-0.5183673469388	-3.0171196885156	100	(((((((((((((.(....).)))))))))))))	49	6	21	3	4	2	16	1	49	10	20	1	4	1	16	1	-6.7	-7.6	-6.5	-43.9	-0.8959183673469	4.1	4.4983231800901	............................(((((((((((((........)))))))))))))	100	15.56	0.9826765	0.1880264824999999	1	0	1.0	1
Streptomyces avermitilis *SAMPLED*	4872371	-	CCGCCGAGCGAAACGCGTCGCGGTCTCAGGAAACGAGCCGGTCGCCGCACTCGGGCGGGAGGGCGCCCCCGTGCGGGGGGTTTTGCGGGTCCGGCGCCGC	GCGTCGCGGTCTCAGGAAACGAGCCGGTCGCCGCACTCGGGCGGGAGGGCGCCCCCGT	AGCGAAAC	GCGGGGGG	-12.9	-0.403125	-1.8307003327734	49	(((((.((...)))))))	32	8	11	4	6	1	6	2	32	8	11	4	6	1	6	2	-7.3	-9.1	-4.3	-20.3	-0.634375	4.0	3.1651943791404	(((..(((.((((..(...((((.(((...)))..))))..)..)))).)))...)))....	71	0.0	0.92485726	0.6977992975	1	1	0.5042958428206817	0
Streptomyces avermitilis	4892821	-	GCCTGGTCATCGAGGACAGCCCGCAGGGACCGCGCTGGACGCTCGGTCCGCGCTAGGGACTCGCTGATGTGCCGCCCGGAGCTTGGGGCGGCACACTTCATATACGTACGT	GCTCGGTCCGCGCTAGGGACTCGCTGATGTGCCGCCCGGAGCTTGGGGCGGC	CGCTGGAC	ACACTTCA	-14.2	-0.5071428571429	-2.5535083327734	55	(((((((........)))))))	28	10	10	0	10	0	10	0	28	10	10	0	10	0	10	0	-2.8	-6.4	-3.0	-21.5	-0.7678571428571	4.0	3.6322612083067	.......((.((.((((.(((.(((...(((....)))...)))..))).)))).))))...	66	0.0	0.93647325	0.16148948	1	0	1.0	1
Streptomyces avermitilis *SAMPLED*	4892821	-	GTACCACGATGTGCCCGCGCGGCGGTTACGCCCGGATATGCGCCGATCATCATATATGACGGAGGTCTTACGCCGACTATATGGTATCTACTCTACGGGT	GATGTGCCCGCGCGGCGGTTACGCCCGGATATGCGCCGATCATC	GTACCAC	ATATATGA	-2.2	-0.3142857142857142	-2.3218396885155843	7	((...))	7	5	2	0	2	0	2	0	44	6	13	14	4	3	4	7	-3.7	-5.6	-1.2000000000000002	-14.3	-0.325	3.2	1.6362064683798978	..((((...(.((((((((....)))).......)))).)..))))................	0	0.0	0.0	0.254929305	1	0	0.1077631022202583	0
Streptomyces avermitilis	4895974	-	CACTGAGCAGGAACACGCCCGCTGAGCGCAATGAACGACGCGCAATGAAATGCCGCGGTGCCCGATGACGCAATTGCTGTCGCCGGGCGCTGCGGCATGTTCGTACCCGCA	GCCGCGGTGCCCGATGACGCAATTGCTGTCGCCGGGCGCTGCGGC	AATGAAAT	ATGTTCGT	-21.8	-0.4448979591837	-2.4838396885156	95	(((((((((((((.((((((....)).)))).)))))))))))))	49	6	21	3	15	2	15	1	49	6	21	3	15	2	15	1	-5.2	-6.6	-4.6	-38.6	-0.7877551020408	3.8	3.1194169226942	.................(((((((((((((.((((((....)).)))).)))))))))))))	0	0.0	0.0	0.067715288	1	0	1.0	1
Streptomyces avermitilis *SAMPLED*	4895974	-	CTGCGCATCAGCGCATGCGCGGCGCGACGCACGCACGCGCGCCAGGCTGACGCGGGGACACCGCCCGCCGCGATCATACGCACGCATGCCGCGCTGTGCG	CGCGGCGCGACGCACGCACGCGCGCCAGGCTGACGCGGGGACACCGCCCGCCGCG	AGCGCATG	ATCATACG	-9.6	-0.1882352941176	-1.4992947225231	33	(((((((.(...).)).)))))	51	7	18	10	3	4	6	2	51	7	17	12	3	3	6	4	-11.2	-5.8	-1.6	-25.3	-0.4960784313725	4.5	1.0279984589641	.......(((((((.(.((...(..(.((((.((...)).)))).)..)..))).)))))))	0	0.0	0.8739941	0.04997821075	1	0	0.1497631687213473	0
Streptomyces avermitilis	4897980	-	CGAGCCGTAGGCCGGCGGCGCGGCGCGCGCACCGAAGCAGGGCAACGGCAAGAAGCAGGGCACGACGAAGGGCGGCACCCCAGGAGGGGTCCCGCCCTTCGTGCGTACGGC	AGGGCGGCACCCCAGGAGGGGTCCCGCCCT	CACGACGA	TCGTGCGT	-25.7	-0.6763157894737	-1.6609420837847	100	(((((((.(((((....))))).)))))))	38	6	16	2	11	1	11	1	38	6	16	2	11	1	11	1	-9.7	-7.0	-5.0	-32.6	-0.8578947368421	4.1	1.4320367188327	................................(((((((.(((((....))))).)))))))	0	0.0	0.9789623	0.53406814	1	0	1.0	1
Streptomyces avermitilis *SAMPLED*	4897980	-	CGGAGCCGGCACCGGCGCCCAGGCGGGAGGAGGTACAAACGCGGGCAGTGGTGCAAGGAGCGGGCAGGGGCGCGGCGCCAGGACCGCGACGCGCGCTGGG	GGCGGGAGGAGGTACAAACGCGGGCAGTGGTGCAAGGAGCGGGCAGGGGCGCGGCGCC	GGCGCCCA	AGGACCGC	-8.2	-0.7454545454545454	-1.499294722523136	35	((((...))))	11	5	4	0	4	0	4	0	58	6	13	28	4	5	4	6	-11.5	-9.1	-5.4	-12.6	-0.2172413793103448	5.4	1.5314368172841115	....((((......((..(...(((..(((....))).....))).....)..).)..))))	0	0.0	0.9384382	0.0297784282499999	1	0	0.1201106278900977	0
Streptomyces avermitilis	4898019	+	CGGCCGGGTCGTCTCCGTACGACCGGATCGGCTCCGTACGGGGACGGCCCTGCCGTACGCACGAAGGGCGGGACCCCTCCTGGGGTGCCGCCCTTCGTCGTGCCCTGCTTC	AGGGCGGGACCCCTCCTGGGGTGCCGCCCT	ACGCACGA	TCGTCGTG	-26.2	-0.534693877551	-1.9338316885156	100	(((((((.(((((....))))).)))))))	49	6	21	3	5	2	11	1	49	6	21	3	5	2	11	1	-6.8	-5.7	-1.9	-41.9	-0.8551020408163	3.6	1.2267109443205	................................(((((((.(((((....))))).)))))))	82	0.0	0.96069026	0.8559574175	1	0	1.0	1
Streptomyces avermitilis *SAMPLED*	4898019	+	GCGTACGCTATCTCTCCGTGGTCGGTCCCCCCGTCGACGCCGCCGGTCGGGGACCACCCCCCCGCTCGTTACCACCGCGCACTGGCGGGCTCGCGCGGGG	GGTCGGTCCCCCCGTCGACGCCGCCGGTCGGGGACCACC	CTCTCCGT	CCCCCGCT	-8.2	-0.2102564102564102	-1.5199372837847045	35	(((.((((((((((.((....)).)))..))))))))))	39	6	15	5	3	2	10	2	39	6	15	5	3	2	10	2	-10.6	-5.5	-2.4	-22.4	-0.5743589743589744	4.1	1.0465901851364432	.................(((.((((((((((.((....)).)))..))))))))))......	41	0.0	0.95568043	0.0701683459999999	1	0	0.2124464855472517	0
Streptomyces avermitilis	4901054	+	CAGTCCTCGGGGCCGTGCCCGCGTCAAAGGGGGCGCGGCGGGTTTCCAGGCCGCCCGTCCATGCCGAAGGGGCCGCCCTGTCACCGGGGCGGCCCCTTCGTCCGTACTTAT	GGGCCGCCCTGTCACCGGGGCGGCCC	TGCCGAAG	CTTCGTCC	-28.4	-0.7888888888889	-2.4406588885156	100	(((((((((((....)))))))))))	36	6	16	0	16	0	16	0	36	6	16	0	16	0	16	0	-6.9	-5.7	-2.0	-35.7	-0.9916666666667	4.6	1.217592224155	....................................(((((((((((....)))))))))))	81	14.11	0.9107897	0.8726133225	1	0	1.0	1
Streptomyces avermitilis *SAMPLED*	4901054	+	GGGCGGGGCCCCCGGTCATCCGGCTTCCGGGCCGGTCTTCAGCTGTCCCCACCCGCCAACTAGCGCCCCCCCGCCCCGCAAGGCCCCCCCGCAGGTCCCG	CGGGCCGGTCTTCAGCTGTCCCCACCCGCCAACTAGCGCCCCCCCGCCCCG	CCGGCTTC	CAAGGCCC	-3.6	-0.5142857142857142	-1.499294722523136	13	((...))	7	5	2	0	2	0	2	0	51	17	11	14	4	2	4	6	-10.4	-9.0	-7.899999999999999	-12.6	-0.2470588235294117	6.2	2.681397525110177	...........((((.(((......((((...............))))......))).))))	0	0.0	0.0	0.073301153075	1	0	0.0430382288494998	0
Streptomyces avermitilis	4905979	+	GCGGCGGCGATCGAGGCGGTCAAGAACCAGGGCAAGAAGAAGTAATCACGCACCGCTAAGCCCCCGACCTGCGAGTTCTTCGCGGGGCGGGGGCTTTTTGGTGGGGCTGGG	CCCCCGACCTGCGAGTTCTTCGCGGGGCGGGGG	CCGCTAAG	CTTTTTGG	-23.2	-0.5948717948718	-3.7257595327734	100	((((((.((((((((...)))))))).))))))	39	5	17	2	9	1	9	1	39	5	17	2	9	1	9	1	-7.4	-6.4	-8.8	-31.5	-0.8076923076923	5.7	3.7805081032326	.............................((((((.((((((((...)))))))).))))))	100	18.41	0.9829899	0.87018605	1	1	1.0	1
Streptomyces avermitilis *SAMPLED*	4905979	+	GAATGCGGCCGCGGCCCGGGAGGCTTCGCGGTGGGGGTCCGGAAGCGGCCCACTTGGGCGGCTTTTTGGGGTATATTCACCTCTCGGGTTGGTCCAAAAA	GCGGCCCGGGAGGCTTCGCGGTGGGGGTCCGGAAGCGGCCCACTTGGGCGGC	ATGCGGCC	TTTTTGGG	-7.2	-0.6	-2.1580504991601	22	((.((((....)))).))	12	6	4	0	4	0	4	0	46	9	15	9	4	2	7	4	-4.2	-10.0	-9.7	-22.8	-0.495652173913	4.4	14.1459816294163	..........((.(((((((..(((((.(((.......))))))))..)))....)))).))	88	0.0	0.936144	0.1514754374999999	1	0	0.4783408620998284	0
Streptomyces avermitilis	4932228	-	CCACGGCGAAGAAGACCACGCCGCCCGCGAAGTAAGCGGCGGTGGCGCACACGAGCAGCACGGAACGGCCGGGCACCCTTGGGGTGTCCGGCCCGTTCTACGGGTACGGTG	GCCGGGCACCCTTGGGGTGTCCGGC	ACGGAACG	CCGTTCTA	-20.7	-0.5447368421053	-1.5572620837847	89	(((((((((((...)))))))))))	38	5	17	1	7	1	10	1	38	5	17	1	7	1	10	1	-10.3	-5.4	-3.0	-31.1	-0.8184210526316	5.7	1.0609106228093	.....................................(((((((((((...)))))))))))	83	0.0	0.90905714	0.29678788	1	0	0.9999999867678986	1
Streptomyces avermitilis *SAMPLED*	4932228	-	AGGTCGAGAACGGGCCGCACCCAAAAGGGGGACGGTGTACGTACGCACACCCACTTAACGCCGTCACAGGGTTTACAAACACGGGGGGCCACCGGGTTGA	GACGGTGTACGTACGCACACCCACTTAACGCCGTC	AAAAGGGG	ACAGGGTT	-0.2999999999999998	-0.0499999999999999	-1.564897925677056	2	(....)	6	6	1	0	1	0	1	0	35	21	8	0	8	0	8	0	-8.799999999999999	-7.0	0.6	-9.7	-0.2771428571428571	6.2	1.046469023803744	..((((((((...................)))))))).........................	0	0.0	0.9603694	0.15100125125	1	0	0.0244299722573505	0
Streptomyces avermitilis	4950000	-	CCCGGCGCCGTTCCCGCCGAGGGAGCGGACGAAGGCGTCGCAGCCCACTACGGTGACCTGTTCCGCGAACAGCGCGCCCTCGCGGGCGGCGCCGGTTTCGTGGATCTCTCG	GGCGTCGCAGCCCACTACGGTGACCTGTTCCGCGAACAGCGCGCCCTCGCGGGCGGCGCC	CGGACGAA	GGTTTCGT	-9.2	-0.368	-2.8340275327734	31	(.(((.((((.(.(.((((..((((((...))))))..)))).).).)))).))).)	25	6	9	3	1	2	5	1	44	6	16	8	5	4	6	3	-4.3	-8.2	-4.3	-19.2	-0.4363636363636	3.2	6.2896956221268	.((((((...((((.(...((((..((((((...))))))..))))...).)))))))))).	65	0.0	0.0	0.2405562085	0	0	0.6226286779171349	1
Streptomyces avermitilis *SAMPLED*	4950000	-	GCCGGTGGTGGCAAGTCCGAGCGGCTCCGTTCCGCTGCCGGTCGCCGCAAATCTGCGACGGGACCTCTCGTTTTCACCCTCCGGGTGCCGCCGGCGGTAG	GTTCCGCTGCCGGTCGCCGCAAATCTGCGACGGGAC	GCGGCTCC	CTCTCGTT	-1.3	-0.26	-3.0052504991601	3	(((.(((((.(.....).))))).)).)	5	5	1	0	1	0	1	0	26	6	9	4	4	2	4	2	-4.0	-7.9	-1.0	-9.6	-0.3692307692308	5.1	2.192346799417	...((((((.(((.(((........))).))).)))))).......................	61	0.0	0.0	0.4090611975	1	0	0.139966530670201	0
Streptomyces avermitilis	4955167	-	GGGCGGCCTCGCGGAGGTCGCGATCGCCGTCTGACGGCACCCGCCGACGGCTGAAGGGCCGCACCCCCGGGTTGGACGCTCGGGGTGCGGCCCTTCGGCATGTGCGGGCCT	GGGCCGCACCCCCGGGTTGGACGCTCGGGGTGCGGCCC	CGGCTGAA	TTCGGCAT	-27.3	-0.546	-2.1914131256771	100	((((((((((((.((((...)).)).))))))))))))	50	5	22	3	18	2	18	1	50	7	22	1	18	1	18	1	-9.4	-6.9	-6.4	-44.8	-0.896	5.5	1.7612402080977	........................((((((((((((.((((.....))))))))))))))))	0	0.0	0.9604919	0.444990435	1	0	1.0	1
Streptomyces avermitilis *SAMPLED*	4955167	-	TGGGCGCCGCGCGCTGGCCGTCCTGAACCACCACGGTCGGTGGACGCTCCGCGGGCCTGGACGGAGCTGCCCGCCGACGGGGGTGCGGGCTGTGGCGCGC	CACCACGGTCGGTGGACGCTCCGCGGGCCTGGACGGAGCTGCCCGCCGACGGGGGTG	TCCTGAAC	CGGGCTGT	-10.6	-0.246511627907	-1.5572620837847	38	((((.(.((((((((.(((((((..........)))))).).)))))))).).))))	43	12	15	3	8	2	8	1	43	9	16	4	8	3	8	1	-13.9	-7.0	-8.1	-24.6	-0.5720930232558	4.3	1.2636301061379	.....((((.(.((((((((.((((((((.......).)))))).).)))))))).).))))	0	0.0	0.59463006	0.06104904425	1	0	0.2408216192846383	0
Streptomyces avermitilis	4961493	+	TGCCCAGGGGCGTTCCATCCGCGTAGACTCCGCGCGTGGCCAAGGTGACTCGGGATGATGTGGCACGACTGGCGGGTACCTCCACCGCCGTCGTCAGCTATGTCATCAACA	GCGTGGCCAAGGTGACTCGGGATGATGTGGCACGACTGGCGGGTACCTCCACCGCCGTCGT	GACTCCGC	CAGCTATG	-7.199999999999999	-0.2399999999999999	-1.648101125677056	30	(((((.(((((.........))))))))))	30	11	10	1	5	1	5	1	61	6	20	17	3	5	7	4	-6.300000000000001	-4.9	-1.9	-16.6	-0.2721311475409836	5.4	1.1808174836346286	.(((((((...((((....(((...((.((.((....)).)).)).))).)))))))).)))	0	0.0	0.0	0.080103025	1	0	0.293734427450996	1
Streptomyces avermitilis *SAMPLED*	4961493	+	GTTGCACGTCTGGTACAAGGTGCCCCCGTGTGAGAGCTGTGTCTATACATCACGCTCTGCGCGCGTGGCGCGCATTGTGTACCGGGAGAGGCTGGCTGTT	GTGCCCCCGTGTGAGAGCTGTGTCTATACATCACGCTCTGCGCGCGTGGCGCGC	GGTACAAG	ATTGTGTA	-6.6	-0.3473684210526	-1.5648979256771	20	((((((...))))))	19	5	7	2	6	1	6	1	44	11	16	3	2	2	8	1	-7.7	-3.3	-5.9	-19.6	-0.4454545454545	4.9	1.2908285901273	.......((((.(((((((((((((.(((.........)))))))).)))))).)).)))).	86	0.0	0.9228066	0.0603836034999999	1	0	0.2234889102879671	0
Streptomyces avermitilis	4975063	-	GACGGCATCCGGGTGCGGCTCGTGGGGTCGGGACTGCGCGTCGGCAAGTCCTGACGGGGCGCAAGTCCTGACGGGGCGTGGGTCCTGACGGGACATCGTCCTAAATTCTGT	GGGTGCGGCTCGTGGGGTCGGGACTGCGCGTCGGCAAGTCCTGACGGGGCGCAAGTCCT	CGGCATCC	GACGGGGC	-12.6	-0.2739130434783	-1.5339340837847	47	((((((((((.(((.((.....)).))).))))).)))))	46	7	18	5	8	3	8	1	46	7	18	5	9	3	9	1	-12.7	-6.0	-4.5	-27.1	-0.5891304347826	5.1	1.0556298265313	(((((((.((((.....((((((((..((....)).)))))))))))).))))...)))...	0	0.0	0.0	0.0809298005	1	0	0.2235692699518971	1
Streptomyces avermitilis *SAMPLED*	4975063	-	TCGCAATCCCGGTCTGACCTGCTCCCGCACGGGCAACACGGGGGGCACGGTCCGGAATACGCCTGGGGGAGCGGGTGACGCGCGCGACGGAAAGGGCGGC	CTCCCGCACGGGCAACACGGGGGGCACGGTCCGGAATACGCCTGGGGGAG	CTGACCTG	CGGGTGAC	-1.3999999999999997	-0.1166666666666666	-1.5961420837847042	4	(.((....)).)	12	6	3	2	1	1	2	1	50	10	15	12	5	3	5	6	-10.5	-7.8	-11.3	-22.8	-0.456	5.3	4.839784730482736	(((((.(.(((((....((((........))))......)))))))))))............	0	0.0	0.0	0.19018392	1	0	0.0606768276797276	0
Streptomyces avermitilis	4996125	+	GCTGAGCGACCCGCTCACCAAGACCCCTCGCGGTGCTGCATGGCGGTGCCACCGCGAGGACGAAGAGGGCCCGCCCCTGGCTCCCGGGGGCGGGCCCTTTCGTATGCGTCC	CCCGCCCCTGGCTCCCGGGGGCGGG	GAAGAGGG	CCCTTTCG	-29.8	-0.6772727272727	-2.0358931256771	100	(((((((((((...)))))))))))	44	5	20	1	5	1	15	1	44	5	20	1	3	1	17	1	-8.5	-7.0	-5.7	-40.6	-0.9227272727273	5.7	1.8348477242913	.....................................(((((((((((...)))))))))))	0	15.03	0.9870876	0.8357949975000001	1	1	1.0	1
Streptomyces avermitilis *SAMPLED*	4996125	+	GTGACCCCACCTGGGGGATGCGCGATGTGAAGGCTTGACCGGGGGATTCTCCACCCGCCGGACCAGAGCTGTGGCCGGTTCTCCCTGAGCACCCTGGCGT	TGCGCGATGTGAAGGCTTGACCGGGGGATTCTCCACCCGCCGGACCAGAGCTGTGGCCG	CTGGGGGA	GTTCTCCC	-2.3999999999999995	-0.1263157894736842	-2.571319688515584	8	(((.(((......))))))	19	8	6	1	3	1	3	1	59	10	18	15	2	4	7	5	-6.300000000000001	-1.4	-11.1	-20.0	-0.3389830508474576	4.5	3.126104000648426	..((.((.((.....(((((..(((((((........))).))))....))))))).)))).	49	0.0	0.0	0.1468952025	1	0	0.2166376627228052	0
Streptomyces avermitilis	4998712	+	GTCTGCTGCGTACCTGAGATCCTCATCGGCTTCCAGGCCGTAACGCCTGACCTGCGCCCCGGCACACCCGACGGCCCTCATTTCGGTGGGGGCCGTGTTCGGTGGGGGCCG	ACGGCCCTCATTTCGGTGGGGGCCGT	CACACCCG	GTTCGGTG	-13.3	-0.5115384615385	-2.4313516885156	51	(((((((((((....)))))))))))	26	6	11	0	11	0	11	0	26	6	11	0	11	0	11	0	-7.0	-7.9	-7.1	-20.0	-0.7692307692308	5.0	4.5608177366594	....................................(((((((((((....)))))))))))	66	0.0	0.9831197	0.37935334	1	0	0.8812014060630281	1
Streptomyces avermitilis *SAMPLED*	4998712	+	GCGCTGCGCTGCTCGTCTTCTCGCGGTGCCCCCCTTCTGGGCGTTCCACCGATCGTGCCGCTGTGGCTTTTGCGACTCATGTCCCCCCCCATATCGGCAC	GCTGCTCGTCTTCTCGCGGTGCCCCCCTTCTGGGCGTTCCACCGATCGTGCCGCTGTGGC	GCGCTGC	TTTTGCGA	-4.6	-0.4181818181818181	-4.075679532773377	24	((((...))))	11	5	4	0	4	0	4	0	60	6	15	26	2	6	5	6	-4.800000000000001	-5.2	-4.699999999999999	-17.8	-0.2966666666666667	3.6	2.4833812527904224	..((..(.((.(......(((((..((((....))).)...))))).....).))..)..))	62	0.0	0.93485415	0.08658296	1	0	0.3163564768831935	0
Streptomyces avermitilis	5047979	+	GCCAGGCACCGTCGCGGGCAGCGCCCATCCCTCGTTAGGGTCGATGCCGTGGCCACCTGTCCCCCCTATCCGACGCACCCCACCGGCCCCGCCGGAGGTGTGCTGCGACGG	GCACCCCACCGGCCCCGCCGGAGGTGTGC	TATCCGAC	TGCGACGG	-15.9	-0.548275862069	-2.2489420837847	64	((((.((.(((((...))))).)).))))	29	5	11	4	4	2	5	1	29	7	10	4	4	2	4	1	-10.9	-7.7	-5.8	-15.9	-0.548275862069	3.2	1.5102518681681	.................................((((.((.((((.....)))).)).))))	0	0.0	0.9109886	0.2498645475	0	0	0.577626544319119	1
Streptomyces avermitilis *SAMPLED*	5047979	+	CCGGCGGCCGTGTACCCGCGTCCCAGTTAGAGTGCGACAGTCCCCCCAGTCCGGGCATGGGGGCATCGGCGCCGTCCGCCCCCCATCCGCGTCGGCGGGA	CCCGCGTCCCAGTTAGAGTGCGACAGTCCCCCCAGTCCGGGCATGGGGG	GCCGTGTA	CATCGGCG	-6.699999999999999	-0.319047619047619	-1.7689420837847043	27	((((((..(...)..))))))	21	5	7	4	6	1	6	2	49	10	14	13	3	5	3	5	-9.2	-6.6	-10.6	-13.0	-0.2653061224489796	4.1	5.3092124884253336	.............(((.((((((.....((.((.(........).)).)).))).))).)))	0	0.0	0.96755385	0.20975985	1	0	0.3318219998216343	0
Streptomyces avermitilis	5051925	-	GGTAGCTCGCTGGGCTCATAACCCAGAGGTCGCAGGTTCAAATCCTGTCCCCGCTACTGAAGGCCGAGGGCCGGAATCCAATGGATTCCGGCCCTCAGTCGTGTACCCCGG	GGCCGGAATCCAATGGATTCCGGCC	AGGCCGAG	CTCAGTCG	-25.4	-0.6512820512821	-2.1914131256771	100	(((((((((((...)))))))))))	39	5	17	2	3	1	14	1	39	5	17	2	3	1	14	1	-7.6	-4.0	-2.0	-31.5	-0.8076923076923	5.7	1.0696207639488	.....................................(((((((((((...)))))))))))	0	0.0	0.989565	0.988741875	0	0	1.0	1
Streptomyces avermitilis *SAMPLED*	5051925	-	CTGGGGCCGGTCAGGCCAAGCAGAAGCGGTCTGAAAGGCGGACCCGCCTTCTGTAGAAAATGGCCTGACAGCCTTTAGTCTGTTGCCCCCAGTTAGCTCT	CAGGCCAAGCAGAAGCGGTCTGAAAGGCGGACCCGCCTTCTGTAGAAAATGGCCTG	GGGCCGGT	ACAGCCTT	1.0	0.0	-1.564897925677056	0	...	0	0	0	3	0	0	0	0	56	7	21	9	7	3	7	6	-7.6	-7.5	-10.300000000000002	-28.1	-0.5017857142857143	4.3	8.638106438802442	(((((((.((((((((((((((.....)))).))).)))))))......)))))))......	0	0.0	0.87778306	0.143060556	1	0	0.0533130489422227	0
Streptomyces avermitilis	5055442	-	CAGAGCAGTGGACTTTTAATCCATTGGTTGTGGGTTCGAGTCCCACAGGGTCTACCGCGAAGCCCCCAGCTCAGAGGCAATCTGAGGTGGGGGCTTCAGGTTTTTCGGGGC	AAGCCCCCAGCTCAGAGGCAATCTGAGGTGGGGGCTT	CTACCGCG	CAGGTTTT	-17.9	-0.3729166666667	-4.0756795327734	85	(((((((((.((((((.....)))))).)))))))))	48	7	19	5	3	2	10	2	48	7	19	5	3	2	10	2	-6.5	-5.5	-2.1	-36.6	-0.7625	4.5	1.2497545132021	.........................(((((((((.((((((.....)))))).)))))))))	0	0.0	0.98781157	0.7650645475	0	0	1.0	1
Streptomyces avermitilis *SAMPLED*	5055442	-	GCAACAAGTCCGGAGCGGAGGGAGAGTTGTGGGGGGAGAGGAGAAACTTCCAGGTCTTTGTATGCTTCCCACAAGTTTAGGTTCCGATCAAATGCGAGGG	TTGTGGGGGGAGAGGAGAAACTTCCAGGTCTTTGTATGCTTCCCACAA	AGGGAGAG	GTTTAGGT	0.7000000000000001	0.0411764705882353	-2.786788332773376	0	((((..(...)..))))	17	5	5	4	4	1	4	2	48	6	17	10	10	2	10	5	-4.800000000000001	-5.2	-0.7999999999999998	-17.2	-0.3583333333333333	5.0	1.2532888579843502	.............((((((((((...((((..(((....))))))).....)))))))))).	0	0.0	0.0	0.0727229715	1	0	0.1378161380289192	0
Streptomyces avermitilis	5057407	-	GCCGCCGCGACGACAAGCCGCGCTGGAAGCGCAACGGCTGACGCCGGCTGAAGCAGTGAAGCGACGTGGCCCCCACCCGGTTCGGGTGGGGGCCACGTCGGTTTTCGCCCA	CCCCCACCCGGTTCGGGTGGGGG	CGACGTGG	CCACGTCG	-34.5	-0.7666666666667	-2.9234131256771	100	((((((((((...))))))))))	45	5	20	2	2	1	18	1	45	5	20	2	2	1	18	1	-8.1	-0.9	-4.8	-43.1	-0.9577777777778	5.7	1.0487295278421	.......................................((((((((((...))))))))))	0	0.0	0.98842853	0.6626080925	1	0	1.0	1
Streptomyces avermitilis *SAMPLED*	5057407	-	GGAACCGGCGCCCGCCGACGGGGTGGTTGCCGAACACGTGGCGTTTTTGCCAGCCGGAGCCCCACGACCGTCCAAGCGCCGCGTTGCCGTCGCGGCAGCG	GGAACCGGCGCCCGCCGACGGGGTGGTTGCCGAACACGTGGCGTTTTTGCCAGCCGGAGCC		CCACGACC	-1.2999999999999998	-0.2599999999999999	-1.499294722523136	4	(...)	5	5	1	0	1	0	1	0	61	5	20	18	2	5	7	5	-9.2	-3.3	1.5	-24.2	-0.3967213114754098	5.7	1.0051705062283371	((..(((((((.((((.((((..(((...)))..).))))))).....))..)))))..)).	0	0.0	0.0	0.06017929975	1	0	0.0308584893386672	0
Streptomyces avermitilis	5063420	+	GTTGGTACGAGCGATCGCCTGAAAAGCGATAGGTCGCCGGTTCGACCCCGGCCCCAGCCACAACCCCGAAGGCCCCGTCCAGCAGGACGGGGCCTTCGTCGTGCCCTCATC	GGCCCCGTCCAGCAGGACGGGGCC	ACCCCGAA	TTCGTCGT	-22.2	-0.555	-1.6271059256771	100	((((((((((....))))))))))	40	6	16	4	2	1	14	2	40	6	16	4	2	1	14	2	-8.0	-2.2	-1.9	-32.5	-0.8125	4.1	1.0271812730486	......................................((((((((((....))))))))))	90	19.85	0.9860913	0.9274896625	0	0	1.0	1
Streptomyces avermitilis *SAMPLED*	5063420	+	GGGAGCATCCGATCCACATCCGCACCTTTCACCACGAAAACCCTAAGAAACCAAGCTCCGCCGCCTCTGCCCCGGGCGTGCCCCAGGTCCGCCCCGAGGG	GCTCCGCCGCCTCTGCCCCGGGCGTGCCCCAGGT	GAAACCAA	CCGCCCCG	-2.3	-0.2555555555555555	-1.499294722523136	7	(((...)))	9	5	3	0	3	0	3	0	34	9	10	7	3	2	5	4	-11.4	-4.6	-0.8999999999999999	-9.599999999999998	-0.2823529411764705	5.800000000000001	1.0100639678085104	.........................(((..(((((((.......))))).))....)))...	0	0.0	0.0	0.12003599875	1	0	0.1090245906612448	0
Streptomyces avermitilis	5068080	+	GGTCTCGGACAAGCGCATCGTGAAGGCGATCGACGCGGCGGCCCCGTAACGTCCCCGGTACGGTGGGTGAGTTCGACCCGGGGCTCACCCTCCTGTAGAGTCTCTTCTCGC	GACGCGGCGGCCCCGTAACGTCCCCGGTACGGTGGGTGAGTTCGACCCGGGGCTCACCCTC	AGGCGATC	CTGTAGAG	-10.1	-0.315625	-2.6998588885156	35	(.((((((((((......)))))))))).)	32	8	12	2	2	1	10	1	32	8	12	2	2	1	10	1	-6.2	-3.3	-3.4	-19.7	-0.615625	3.8	1.1970759505874	((.(.((.(((((((...((((((((......)))).))...))...)))))).).))))).	54	0.0	0.6739582	0.2259238075	1	0	0.9999840961343522	1
Streptomyces avermitilis *SAMPLED*	5068080	+	TCCGTCCGGACCGGGCGCGTCCCACTCGGGGGTTGAAAAGCCTCGGCCGGACCACGTCGAGTCAACTCCGTCGTGGTCCCGATGAGGTGTCGACATAGAG	CCTCGGCCGGACCACGTCGAGTCAACTCCGTCGTGGTCCCGATGAGG	TTGAAAAG	TGTCGACA	-11.4	-0.2533333333333	-2.1914131256771	41	(((((.(.((((((((.((((....))).).)))))))).).)))))	45	6	17	7	4	4	8	1	45	6	17	7	4	4	8	1	-7.3	-5.9	-4.3	-22.4	-0.4977777777778	3.7	1.5720905219545	...............(((((.(.((((((((.((((....)).)).)))))))).).)))))	0	0.0	0.97131586	0.07019043725	0	0	0.464588293146136	0
Streptomyces avermitilis	5068246	+	GCTCGCCACCCTGTCAAGGTGGAGGCCGCGGGTTCAAATCCCGTCAGGACCGCATTGATCAGTCGGGCCCCGCATCCGGAACGGATGCGGGGCCCTTCTCATGCCGCCACT	CCCGCATCCGGAACGGATGCGGG	AGTCGGGC	GCCCTTCT	-24.6	-0.6307692307692	-1.7689420837847	100	((((((((((...))))))))))	39	5	16	4	2	1	14	2	39	5	16	4	2	1	14	2	-9.5	-2.1	-3.0	-33.0	-0.8461538461538	5.7	1.0198999044865	.......................................((((((((((...))))))))))	100	0.0	0.9883877	0.9813069775	1	0	1.0	1
Streptomyces avermitilis *SAMPLED*	5068246	+	GCGGGGCGCACCCGTGAGATTCCAGGGGTGCCCGGACAGGGCGGCCCCCGCTCGCACTGAGGGGGCAATCCCCATGACAAGGGGCGCAGCGGTCTCGGGA	GCACCCGTGAGATTCCAGGGGTGCCCGGACAGGGCGGCCCCCGCTCGCACTGAGGGGGC	GCGGGGC	AATCCCCA	-6.9	-0.2464285714286	-1.9799059256771	21	((((((.(.......).))))))	28	7	10	3	1	2	5	1	49	5	17	12	5	5	5	4	-7.6	-9.0	-1.9	-23.8	-0.4857142857143	5.7	1.5815365266931	...((.((((((((......(((((((((.....))))).))))..))))).....))).))	0	0.0	0.0	0.5049266375	0	0	0.2010946845770948	0
Streptomyces avermitilis	5068920	-	CGGGTTCTGCCCCAACAGGGCCCACGCCCGACCCAGTTACACAAGCGACAAGGGTGCGTCGTCGATCGCGCTGGACTCCGCCGGGTCCAGCGCGATTTTTTTTGTGCCCTG	CGCGCTGGACTCCGCCGGGTCCAGCGCG	TCGTCGAT	ATTTTTTT	-19.7	-0.5794117647059	-5.2412906231101	100	((((((((((((....))))))))))))	34	6	15	0	15	0	15	0	34	6	15	0	15	0	15	0	-0.6	-4.8	-2.4	-27.4	-0.8058823529412	4.7	3.3950641293397	..................................((((((((((((....))))))))))))	100	18.67	0.9896337	0.3812109875	1	1	1.0	1
Streptomyces avermitilis *SAMPLED*	5068920	-	TGGCCAGCGCGCCAACCTCCGTTCCAGACGGTAGATTGGCGGGTTTTCAGCGCCGATTCACGCTTTCGAGCAAGCCCGGACCTGAGCCCGCCACCACGTC	CGGGTTTTCAGCGCCGATTCACGCTTTCGAGCAAGCCCGGACCTGAGCCCG	TAGATTGG	CCACCACG	-3.6999999999999993	-0.2642857142857142	-1.499294722523136	13	(((.(....).)))	14	6	4	2	3	1	3	1	51	6	15	17	5	3	5	6	-8.799999999999999	-9.0	-7.300000000000001	-17.8	-0.3490196078431373	5.1	3.99544546792718	...........(((((..((((..(((......(((....))).....)))..)))))))))	0	0.0	0.80348146	0.300721735	0	0	0.0979852937127569	0
Streptomyces avermitilis	5072686	+	ACGTCGCAACGCCGCGGCGCTTGACCGCGCGGCCTTCGCAGTTCTCATAGCGACTGCACCTCACCCGGTCCGGGGCCTCTGCGCCGGACCGGGTTTCGTGCTGCCCTGCTT	CCCGGTCCGGGGCCTCTGCGCCGGACCGGG	GCACCTCA	TTTCGTGC	-21.6	-0.675	-3.2109883327734	95	((((((((((.((....)).))))))))))	32	6	13	2	11	1	11	1	32	6	13	2	11	1	11	1	-6.6	-8.8	-6.2	-28.4	-0.8875	4.8	5.1980716669479	................................((((((((((.((....)).))))))))))	95	0.0	0.9795415	0.19143395	1	0	1.0	1
Streptomyces avermitilis *SAMPLED*	5072686	+	TCTGGAAGCGGGGCTGCACCGGCCTGCTAACGCCGCTCGTAACGCGCGCCTCCCGCGCTGGGGCGCACCGTCCCCGACTTGCCACTTCGCTGGCCTGGGC	GCTGCACCGGCCTGCTAACGCCGCTCGTAACGCGCGCCTCCCGCGCTGGGGCGC	GAAGCGGG	ACCGTCCC	-3.5	-0.1166666666667	-1.5199372837847	8	(((((((.......)))))))	30	9	10	3	3	1	7	2	42	7	13	11	3	2	5	5	-9.2	-4.6	0.1	-15.1	-0.3595238095238	4.9	1.0183364344179	((.((.(((((..((....(((((.......))).)).....))))))).))))........	0	0.0	0.0	0.0879203014999999	1	0	0.1686225883010307	0
Streptomyces avermitilis	5077487	-	GAGCTGCGGAAGGCGCACGAGGAGACGATCCCGGCGCTGCTGGCCTGAGATTCGGTACGTCGCCGAAGGCCCTGCCCGGACTCCGGGCAGGGCCTTCGCCCGTACTCCGCC	CCGGCGCTGCTGGCCTGAGATTCGGTACGTCGCCGAAGGCCCTGCCCGG	AGACGATC	ACTCCGGG	-24.3	-0.54	-1.7689420837847	100	((.....))	45	5	19	4	2	2	16	1	47	5	20	4	3	2	15	2	-10.0	-4.6	-4.3	-37.6	-0.8	5.7	1.0869541879282	((((.((....(((((.....(((((.....))))))))))..)))))).............	0	0.0	0.9883538	0.190084885	0	0	1.0	1
Streptomyces avermitilis *SAMPLED*	5077487	-	CACCGCGCACCGGGACCGCGGAATTCTAGCGGACCCCCCACTCAGCCCCTGGCTTCATCGGGTGCCTCCTCGGGCCCTCCGGACCATCGCCGGGGATTAC	CGGACCCCCCACTCAGCCCCTGGCTTCATCGGGTGCCTCCTCGGGCCCTCCG	AATTCTAG	GACCATCG	-4.6	-0.4181818181818181	-1.5572620837847042	17	((((...))))	11	5	4	0	4	0	4	0	52	7	14	19	4	3	5	6	-7.4	-8.1	-3.0	-14.999999999999998	-0.2884615384615384	5.5	1.7019559175551486	......((((...(((.....((.(((((.....))))).))......)))...))))....	0	0.0	0.7486127	0.1150197165	1	0	0.1335552128080536	0
Streptomyces avermitilis	5081905	+	GTTGGTAGAGCGCAACCTTGCCAAGGTTGAGGTCGCGAGTTCGAGCCTCGTCGTCCGCTCCAGAAAGTGAAGGCCCCGGTCAGTCGACCGGGGTCTTTCTCGTGTTCAAGG	AAGGCCCCGGTCAGTCGACCGGGGTCTT	AGAAAGTG	TCTCGTGT	-16.5	-0.55	-2.2418203327734	67	((((((((((((....))))))))))))	30	6	13	0	13	0	13	0	30	6	13	0	13	0	13	0	-5.0	-4.3	-3.0	-24.4	-0.8133333333333	4.1	1.4320367188327	..................................((((((((((((....))))))))))))	100	17.08	0.98908854	0.9655251975	0	1	1.0	1
Streptomyces avermitilis *SAMPLED*	5081905	+	CTCCAGCGGGTGAAGTTTTCGCGTGTTCAGGCGAAAGTCCCGTTTTCTGTCCGGCGTTCTCGGGCTCGCCCCGGAAGCGTCCCGTGTTCAGTAGGCCGTT	GCGTGTTCAGGCGAAAGTCCCGTTTTCTGTCCGGCGTTCTCGGGCTCGCCCCGGAAGCGT	AAGTTTTC	CCCGTGTT	-4.299999999999999	-0.1592592592592592	-1.6945468885155837	16	(((((.(((((.....))))).)))))	27	7	10	2	5	1	5	1	60	6	19	18	4	5	4	6	-6.8	-7.4	-0.8999999999999999	-19.5	-0.325	4.4	1.2994862087029395	.((((.(((.((((..((.((((....((....))......))))))))))..))).)))).	43	0.0	0.74015397	0.063856632	1	0	0.1468093587779441	0
Streptomyces avermitilis	5085855	-	CGAAGTACGTGGAGGCGTACGAGCGCCTCACGGGCGCGAACTGGTCGTAGCCCGCAACGGCACAACGAAAAGCCCCCGACCTGAGGTCGGGGGCTTCTTCGTGGAGCGGAC	GCCCCCGACCTGAGGTCGGGGGC	AACGAAAA	TTCTTCGT	-23.7	-0.6236842105263	-1.4992947225231	100	((((((((((...))))))))))	38	5	17	1	5	1	12	1	38	5	17	1	5	1	12	1	-11.5	-7.0	-4.6	-29.2	-0.7684210526316	5.7	1.147807414186	.......................................((((((((((...))))))))))	100	25.93	0.98958236	0.9351967125	1	1	0.9999983157276044	1
Streptomyces avermitilis *SAMPLED*	5085855	-	CGCAGGACGCTCCTTCGTAGAGGGACTCAGTGTCGTGACGCTCCTCCGTCCAGAGCCCGTTTCCGTGAGGCCTCCCAGGTCGGGACGTAGACGCACGTAA	GAGGGACTCAGTGTCGTGACGCTCCTCCGTCCAGAGCCCGTTTCCGTGAGGCCTC	CCTTCGTA	CCAGGTCG	-1.2999999999999998	-0.2599999999999999	-1.5572620837847042	4	(...)	5	5	1	0	1	0	1	0	55	8	17	15	4	4	4	4	-8.899999999999999	-7.8	-3.9	-13.9	-0.2527272727272727	4.4	1.528754397558003	((((..((((.((....((((...(((......)))..))))..)))))).)))).......	0	0.0	0.5029154	0.1003596575	1	0	0.0382556820025463	0
Streptomyces avermitilis	5085890	+	TCAGTTGGTAGAGCGCAACCTTGCCAAGGTTGAGGTCGCGAGTTCGAGCCTCGTCGTCCGCTCCACGAAGAAGCCCCCGACCTCAGGTCGGGGGCTTTTCGTTGTGCCGTT	GCCCCCGACCTCAGGTCGGGGGC	ACGAAGAA	TTTTCGTT	-23.7	-0.6236842105263	-2.6998588885156	100	((((((((((...))))))))))	38	5	17	1	5	1	12	1	38	5	17	1	3	1	14	1	-8.8	-7.0	-2.4	-29.3	-0.7710526315789	5.7	1.1840533938796	.......................................((((((((((...))))))))))	100	30.09	0.99045885	0.93014336	0	1	1.0	1
Streptomyces avermitilis *SAMPLED*	5085890	+	TTCCGGCCGTCGAGAAGTCAGTTCAGACACAGTTAGGACCCGCCGCGTCAGAGGAGCGAGCGCGAGTCAGTGGGGTTCCTTTGGAGTCCCCGAAGAGCGG	GCGTCAGAGGAGCGAGCGCGAGTCAGTGGGGTTCCTTTGGAGT	GACCCGCC	CCCCGAAG	-1.9	-0.1461538461538461	-1.499294722523136	6	(((((...)))))	13	5	5	0	5	0	5	0	43	8	14	9	2	2	9	3	-9.0	-2.5	-0.8999999999999999	-17.3	-0.4023255813953488	3.2	1.0129619420619669	................((..(((((((((...(((......)))..)))))))))..))...	0	0.0	0.8314493	0.1156852549999999	1	0	0.1872344870246804	0
Streptomyces avermitilis	5095368	+	TTGGGGGCAACCCCTCACGAGTTCGAATCTCGTATCCTCCGCCAGTGCCTCACCGGGCACGATGTCGAAGGGCCCCGCTGCTTGCAGCGGGGCCCTTCTTCGTTGTCCGTC	GGCCCCGCTGCTTGCAGCGGGGCC	TGTCGAAG	CTTCTTCG	-20.9	-0.497619047619	-2.7313516885156	91	((((((((((....))))))))))	42	6	17	4	3	1	14	2	45	6	18	5	4	1	14	4	-7.5	-7.0	-10.3	-35.4	-0.7866666666667	3.2	10.1304888200683	......................................((((((((((....))))))))))	100	22.76	0.9787768	0.7559887725000001	1	0	1.0	1
Streptomyces avermitilis *SAMPLED*	5095368	+	GCCGCACGGGCTCGCGGATTCTTTCATGGGTCATGCGTTAGCCTGTCCGGCTTTCCCCCAGGCGTACCGCCGCCTGCCTGGATCTCGCCGGACAAGGGAC	GGGTCATGCGTTAGCCTGTCCGGCTTTCCCCCAGGCGTACCGCCGCCT	TCTTTCAT	GCCTGGAT	-6.1	-0.38125	-1.691905925677056	24	(((((......)))))	16	8	5	0	5	0	5	0	48	6	14	16	4	3	5	4	-9.3	-7.9	-3.4000000000000004	-16.200000000000003	-0.3375000000000001	5.1	1.356355073925151	.............((((...(((...(((((...((....))..)))))....))).)))).	0	0.0	0.9469278	0.0890449575	1	0	0.2427326442940293	0
Streptomyces avermitilis	5103031	+	CAGGGCCAGAAGGGCCCGACGGCCGAGAACATCGTTCCCGCCTGACGCTGACGCGTACTTCGTAGCTGGGGCCCGCACCTTGGGGTGCGGGCCCCAGCTCGTTGCATTCTC	GGCCCGCACCTTGGGGTGCGGGCC	GTAGCTGG	CCAGCTCG	-29.2	-0.7121951219512	-3.1707475327734	100	((((((((((....))))))))))	41	6	18	1	2	1	16	1	41	6	18	1	2	1	16	1	-4.9	-2.4	-3.3	-40.2	-0.980487804878	3.8	1.2252470339803	......................................((((((((((....))))))))))	0	0.0	0.9876255	0.5118156775	1	0	1.0	1
Streptomyces avermitilis *SAMPLED*	5103031	+	TCCCCGAGGCGTTGCATTCGGGGAGCGGCCGTCACTTGGAACAGTTGGGAGGTCACCCCAGGGGGGGCCGTACGGGCTGCCTCAGCACAAGCCTCGCCTG	TTCGGGGAGCGGCCGTCACTTGGAACAGTTGGGAGGTCACCCCAGGG	GCGTTGCA	GGGGCCGT	-3.6	-0.5142857142857142	-1.5199372837847045	13	((...))	7	5	2	0	2	0	2	0	47	8	15	11	3	4	4	2	-13.2	-2.0	-4.0	-12.9	-0.274468085106383	5.300000000000001	1.005822665222106	............(((.(((.(.((((..((((......)))..)..)))).)))).)))...	0	0.0	0.96056795	0.0787468175	1	0	0.0626765025850769	0
Streptomyces avermitilis	5103031	+	CAGGGCCAGAAGGGCCCGACGGCCGAGAACATCGTTCCCGCCTGACGCTGACGCGTACTTCGTAGCTGGGGCCCGCACCTTGGGGTGCGGGCCCCAGCTCGTTGCATTCTC	GGCCCGCACCTTGGGGTGCGGGCC	GTAGCTGG	CCAGCTCG	-29.2	-0.7121951219512	-3.1707475327734	100	((((((((((....))))))))))	41	6	18	1	2	1	16	1	41	6	18	1	2	1	16	1	-4.9	-2.4	-3.3	-40.2	-0.980487804878	3.8	1.2252470339803	......................................((((((((((....))))))))))	0	0.0	0.9882304	0.5118156775	1	0	1.0	1
Streptomyces avermitilis *SAMPLED*	5103031	+	GGACGCGGACCCTGCGGACCGCAGAGCGGGGCTGTTTTCGCGAGCGGGCGGCAACACTGACCCCACGCCGAACGGCGGCCCGGGCGCCTTGGTAGACATT	CCGCAGAGCGGGGCTGTTTTCGCGAGCGGGCGGCAACACTGACCCCACGCCGAACGG	CCTGCGGA	CGGCCCGG	-2.6	-0.3249999999999999	-1.499294722523136	9	((....))	8	6	2	0	2	0	2	0	57	8	18	15	3	4	4	5	-13.0	-5.699999999999999	-5.4	-18.8	-0.3298245614035088	3.8	1.0673546324470595	...(((..(.((((((.((((.((((......)))).)))).....))).))))...)))..	0	0.0	0.9217683	0.056859619	1	0	0.0523370320003408	0
Streptomyces avermitilis	5118730	-	GGCGGCGTTCGGAAAGTAGCCTCTGCCGGGTGACCCCAGAAGACCTCGTCGCCCACTACCGCCTGGAGCCGATCCCCCGCGAGGGCGGCCGTTTCCGGCGCACCTGGGCGG	CGCCTGGAGCCGATCCCCCGCGAGGGCGGCCGTTTCCGGCG	CCCACTAC	CACCTGGG	-7.399999999999999	-0.1804878048780487	-1.5961420837847042	31	((((.((((.((.((.(((....))).)).)).))))))))	41	6	15	7	4	4	4	1	41	6	14	9	4	4	4	2	-10.3	-9.1	-7.199999999999999	-22.1	-0.5390243902439024	0.8999999999999995	3.408055246979917	.....................((((.((((.((..(.(((....))).)..)).))))))))	50	0.0	0.0	0.4725288425	1	0	0.3283014277546351	1
Streptomyces avermitilis *SAMPLED*	5118730	-	ACGTGCCCGTGTCGGGCGAACTTAGTACCTGCCCGCGACCGCGGTCTAGTTTCGTCCGAGCGTTGAGGTCTGCCGGTCCTGAACCCGTAGCCCCTATGCC	CTGCCCGCGACCGCGGTCTAGTTTCGTCCGAGCGTTGAGGTCTGCCGGTCCTGAACCCGTAG	CTTAGTAC	CCCCTATG	-3.2	-0.1523809523809523	-1.648101125677056	11	((((.(((.....))).))))	21	7	7	2	4	1	4	1	62	6	20	18	4	5	5	5	-7.200000000000001	-5.6	-1.9000000000000004	-15.9	-0.2564516129032258	5.4	1.1655837311783164	((((.((.(((((((((((.....(((....)))...))).))).))))).)).....))))	0	0.0	0.66727597	0.16766481875	0	0	0.1077993494078767	0
Streptomyces avermitilis	5129823	+	AGCTCGCCTCGAAAGCGAGTGTGGCGCAAGTCACCGAGGGTTCAAATCCCTCCGCTACCGCAGGTAGGAGAGGCGCACGGTTCATCGAACCGTGCGCCTCTTCGGCTTCCG	GCGCACGGTTCATCGAACCGTGCGC	TAGGAGAG	CTCTTCGG	-27.5	-0.7432432432432	-1.8062131256771	100	(((((((((((...)))))))))))	37	5	17	0	17	0	17	0	37	5	17	0	17	0	17	0	-8.9	-4.9	-5.0	-31.7	-0.8567567567568	5.7	1.2191361246379	.....................................(((((((((((...)))))))))))	0	18.62	0.97581714	0.8023620250000001	0	0	1.0	1
Streptomyces avermitilis *SAMPLED*	5129823	+	GTGCCTCCTCCGGAGGAGTGTGAGTCAAGCGGCCTGTGGTTAAGCAGGGCGACAGTGTCAACCCATCGGTCCATCAACCGGGCCGCGTCAGATCCACAGG	CGGCCTGTGGTTAAGCAGGGCGACAGTGTCAACCCATCGGTCCATCAACCGGGCCG	GAGTCAAG	CGTCAGAT	-5.199999999999999	-0.2736842105263157	-1.7999059256770562	20	((((((.......))))))	19	9	6	0	6	0	6	0	56	6	18	16	6	3	6	5	-6.1000000000000005	-9.1	-4.199999999999999	-18.2	-0.325	4.199999999999999	4.207915373708219	......((((((..((((.....((((((..((....))...)).))))...))))))))))	0	0.0	0.75671285	0.03661815775	0	0	0.3201995828732303	0
Streptomyces avermitilis	5134057	+	GGCGGGAGTTCGCCACGTGGGTGATCGCCGACTACGAGTTCTGAGCGCCCCCGGACAAGCCCGCACAAGCCCTCCGCCGAACCGGCCGGGGGCTTTTGCGCGCCCTACGCC	CGCACAAGCCCTCCGCCGAACCGGCCGGGGGCTTTTGCG	GACAAGCC	CGCCCTAC	-14.9	-0.596	-4.0756795327734	70	((((.((((((((.((((...)))).)))))))).))))	25	5	10	2	6	1	6	1	47	7	13	16	8	2	8	6	-6.2	-10.0	-4.3	-19.8	-0.4212765957447	4.7	4.9407350917309	.......................((((.((((((((.((((...)))).)))))))).))))	89	0.0	0.9830656	0.6885473274999999	1	1	0.8812014060630281	1
Streptomyces avermitilis *SAMPLED*	5134057	+	CCGGTTGAAGAGGTAAGGGCCCGGGGTTTTTGTGCTTGTGACAGCCTTTGGGCCCGGCACCAACTTGCAGACACCGTATACCGAATTGTTCGCGCTATTG	TGTGCTTGTGACAGCCTTTGGGCCCGGCACCAACTTGCAGACACCGTATA	GGGGTTTT	CCGAATTG	1.0	0.0	-1.609221125677056	0	...	0	0	0	3	0	0	0	0	50	5	17	13	5	5	5	3	-5.699999999999999	-3.4	-4.0	-10.2	-0.204	5.7	1.2965950670326165	(((((..(((.(.((..((((((...)).))))...)).).))).)))))............	0	0.0	0.0	0.0439007125	0	0	0.0446369158432898	0
Streptomyces avermitilis	5136355	+	ACCCGCACGCTGGCCCAGCTGCGGGAAGGCCTCATCTCCGACTGAGGCCTCGCGGACCCGCAGGTGCCTGAGAGGCCGTACAGGTGCCTGAGGGTTCAAAATTGACGGATC	GGACCCGCAGGTGCCTGAGAGGCCGTACAGGTGCCTGAGGGTTC	GGCCTCGC	AAAATTGA	-9.3	-0.2325	-2.3473468885156	32	((((((.((((((((((..........)))))))))).))))))	40	12	14	2	4	1	10	1	40	12	12	6	4	2	4	2	-3.4	-8.8	-1.3	-23.4	-0.585	5.4	3.1762155592812	..................((((((.((((..((((..........))))..)))).))))))	0	0.0	0.74276733	0.1154075699999999	1	0	0.8229342750341947	1
Streptomyces avermitilis *SAMPLED*	5136355	+	TCCGCGGCCGCGAGCTGGACTCCGCTGGGGCTGCTGCCCGCAACCTGAAGGTGGGAGCTGAGAAGGCTCTCGAGCCCGCCTAGCTCCTCCAACCAACGTC	GGGGCTGCTGCCCGCAACCTGAAGGTGGGAGCTGAGAAGGCTCTCGAGCCCGCCTAGCTCC	ACTCCGCT	TCCAACCA	-7.299999999999998	-0.2147058823529411	-2.248942083784704	30	(((((((.(..((((....))))..).)))))))	34	6	12	6	7	2	7	2	61	7	20	16	7	4	8	7	-7.5	-6.9	-0.6000000000000001	-18.3	-0.3	4.8	1.1509775898295338	.(((((((..((..((..(.......((((((((.....)))))))))))..)).)))))))	0	0.0	0.9223389	0.065739215	0	0	0.3652261700418577	0
Streptomyces avermitilis	5151074	-	AGCCGCACACGCCTTCCCAGCCCACGCACAGACTGTTCATGAGGAGAGCGGGTGCCCTCGGTCACTCCCGCTCCGCGTGGAGGGACCATGGGCCCCGGAATTCCGGCGGAT	CGGGTGCCCTCGGTCACTCCCGCTCCGCGTGGAGGGACCATGGGCCCCG	GAGGAGAG	GAATTCCG	-17.4	-0.3551020408163	-1.8062131256771	72	((((.((((..((((.(((((((...))).)))).))))..))))))))	49	5	19	8	4	3	7	2	49	5	19	8	4	3	7	2	-5.6	-9.0	-4.8	-32.6	-0.665306122449	5.7	4.0714372802416	.............((((.((((..((((.(((((((...))).)))).))))..))))))))	0	0.0	0.5347638	0.1828017974999999	0	0	0.5580311857821785	1
Streptomyces avermitilis *SAMPLED*	5151074	-	CGCCTCGGAGACATGCGACATCCCCCCATTTGAGGCAGACCAGGAAGCGAGGCCTCCATGGGGGACTCGGGTGCCTTCCAGGCGGGATGGATTCACGGAT	CGACATCCCCCCATTTGAGGCAGACCAGGAAGCGAGGCCTCCATGGGGGACTCG	GAGACATG	GGTGCCTT	-7.899999999999999	-0.359090909090909	-1.867346888515584	34	((((.((((....)))).))))	22	6	8	2	4	1	4	1	54	6	16	18	3	3	7	6	-8.4	-4.8	-6.0	-22.6	-0.4185185185185184	2.7	1.4729655691691224	........(((....(((((((..(((((......(....)...))))).)))))))..)))	0	0.0	0.0	0.1146613572499999	0	0	0.2878154928473625	0
Streptomyces avermitilis	5154893	-	GGATAGAGCATCTGACTACGGATCAGAAGGTTGCAGGTTCGAATCCTGCCGAGTGCACACAGATCAAAGGCCCCCTGAGATGATCTCAGGGGGCCTTTGACGTCAGCGGTT	GCCCCCTGAGATGATCTCAGGGGGC	GATCAAAG	CTTTGACG	-28.3	-0.7648648648649	-1.7689420837847	100	(((((((((((...)))))))))))	37	5	17	0	17	0	17	0	37	5	17	0	17	0	17	0	-8.3	-5.4	-2.3	-33.7	-0.9108108108108	5.7	1.1085307422094	.....................................(((((((((((...)))))))))))	100	24.76	0.98794925	0.97893056	0	0	1.0	1
Streptomyces avermitilis *SAMPLED*	5154893	-	CAGCTGTATCTTGATGCGTCATCTAGATGATTTTTAGACGACTGTCAGGGACCCCATGGTAGGGGTCTGCTCTAATCGTGATCCAACAGTTCAATCTAGT	TCTTGATGCGTCATCTAGATGATTTTTAGACGACTGTCAGGG	CAGCTGTA	ACCCCATG	-1.2999999999999998	-0.2599999999999999	-1.5339340837847042	4	(...)	5	5	1	0	1	0	1	0	42	7	17	3	8	2	8	1	-8.700000000000001	-4.2	-0.7999999999999998	-14.8	-0.3523809523809523	4.5	1.029284360378259	...((((((((.(((.((((((.....)))))).))))))))))).................	61	0.0	0.9591274	0.04916559125	0	0	0.0331879333893788	0
Streptomyces avermitilis	5168470	-	CGCAGGGCCGATGCGCTCCCATCGGCCCTGAAACCGCTGGGGTGCTTTGTGGAGTGGTAAAGCGTCTGCGCGGCGGTGCTTCGGCATCGCCGCGCAGACGTTTTCGTGCAC	GCGCGGCGGTGCTTCGGCATCGCCGCGC	AAGCGTCT	AGACGTTT	-29.8	-0.6772727272727	-2.4914131256771	100	((((((((((((....))))))))))))	44	6	20	0	20	0	20	0	44	6	20	0	20	0	20	0	-8.5	-4.0	-2.8	-43.5	-0.9886363636364	0.8	1.0768862031049	..................................((((((((((((....))))))))))))	43	15.47	0.9429116	0.2367893725	0	0	1.0	1
Streptomyces avermitilis *SAMPLED*	5168470	-	ACCATAATCCTCTGATGCCTGTGCGAGCGCGCCGGCGAACTGCGCGCCTGCTGGTGTTTCGTGCTGGGTGCTGTCCGGGTGGGGGCCCGGCGTCAAATGG	GCGCCGGCGAACTGCGCGCCTGCTGGTGTTTCGTGCTGGGTGCTGTCCGGGTGGGGGC	GTGCGAGC	CCGGCGTC	-1.5999999999999994	-0.1142857142857142	-1.5339340837847042	5	((((......))))	14	8	4	0	4	0	4	0	58	6	19	16	2	6	5	4	-10.6	-3.4	-5.0	-20.2	-0.3482758620689655	4.5	1.05739489978919	((.((.((..((.((((.((.(((((....))).)).)))))).))....)).)).))....	0	0.0	0.9456035	0.056771576	1	0	0.089519039733009	0
Streptomyces avermitilis	5170789	+	GGTTGGCCGCACGCGCTGGTCAGAGGTGGGATACCGGCGAAGCAGGGTGAGACAAGGTCACGCGGAAGGGGTGCCCCTCCCGAGAGTGGCACCCCTTCTGACCTGCAACAC	AAGGGGTGCCCCTCCCGAGAGTGGCACCCCTT	TCACGCGG	CTGACCTG	-22.1	-0.5815789473684	-1.6609420837847	95	((((((((((.(((....))).))))))))))	38	6	16	2	13	1	13	1	38	6	16	2	13	1	13	1	-8.2	-5.9	-8.5	-29.2	-0.7684210526316	4.6	3.0980200672036	..............................((((((((((.(((....))).))))))))))	86	0.0	0.9791845	0.319633315	0	0	1.0	1
Streptomyces avermitilis *SAMPLED*	5170789	+	ACCCACTGCACATTCGGGGGCTCTGTGGGCTGTGGGCAGAGACTTGCCCCACACGCCTGGGTATGTGTCGTGCACCAGTCGCGCGGTCGGGCCGAAGACC	GCTCTGTGGGCTGTGGGCAGAGACTTGCCCCACACGCCTGGGT	ATTCGGGG	ATGTGTCG	-0.2999999999999994	-0.0214285714285713	-2.3218396885155843	2	.((((......)))).	14	8	4	0	4	0	4	0	43	6	17	5	4	2	8	3	-6.4	-6.1	-2.8	-20.200000000000006	-0.4697674418604652	5.1	1.4420331220118288	((((...(((((((((((((....))).)))))).))))))))...................	44	0.0	0.0	0.03631667825	1	0	0.1623941947207523	0
Streptomyces avermitilis	5177629	-	GCAGCGATGTCACCGTGGGTTCAAATCCCACACCCACCGCGCAGGTCAAAGGTGTTGCAGGTCAGAAGGGGTGCCACTCTCGGGAGGGGCACCCCTTCTGCGTTCACCCTG	AAGGGGTGCCACTCTCGGGAGGGGCACCCCTT	CAGGTCAG	CTGCGTTC	-24.3	-0.6394736842105	-2.0114131256771	100	((((((((((.(((....))).))))))))))	38	6	16	2	13	1	13	1	38	6	16	2	13	1	13	1	-6.5	-6.6	-4.0	-30.8	-0.8105263157895	3.8	1.9584197092906	..............................((((((((((.(((....))).))))))))))	93	0.0	0.98600125	0.5395257775	1	0	1.0	1
Streptomyces avermitilis *SAMPLED*	5177629	-	GGCACAGTGGGTCCTCCAAGTCCTTCACACCCGTCGCAGGGCGGGGCCCCTTCTCAACGCACAGGCCCACGCCCAGAACACAAGGATCGATCCCCTGCTC	GGGCGGGGCCCCTTCTCAACGCACAGGCCCACGCCC	CCGTCGCA	AGAACACA	-6.699999999999998	-0.186111111111111	-1.499294722523136	27	((((((((((..(.(.....).)..))))).)))))	36	7	12	7	5	3	5	2	36	17	10	1	5	1	5	1	-7.0	-10.0	-0.8999999999999999	-19.3	-0.5361111111111111	5.9	1.7201677107443714	..........................((((((((((...............))))).)))))	0	0.0	0.0	0.42085158	0	0	0.3636558315917143	0
Streptomyces avermitilis	5177768	-	GCTGGGAGAGCGCGTGGGCGACAGCTGAGCCGCACGCGGGGCACCTGACCCGTTACTCTTGTCCCCGCGCCGCCGATCACCGGCGACGCGGGGTGGGTTGCCCGAGCGGCC	CCCGCGCCGCCGATCACCGGCGACGCGGG	CTCTTGTC	GTGGGTTG	-21.1	-0.6806451612903	-2.5246396885156	91	((((((.(((((.....))))).))))))	31	7	12	2	7	1	7	1	31	7	12	2	7	1	7	1	-9.9	-9.9	-4.3	-25.1	-0.8096774193548	4.1	2.0248175599336	.................................((((((.(((((.....))))).))))))	83	0.0	0.98566234	0.4782249975	1	1	0.8719831733425736	1
Streptomyces avermitilis *SAMPLED*	5177768	-	GCTCTGGTGCGGGGGACCATGCCGCGTGCGGACTCGCTGTGCGCCTCTTGGGGTGTCGGGAGGCGTGCGGGACGCCGCACCGGGCGGGTGGACGAGTACC	GTGCGGACTCGCTGTGCGCCTCTTGGGGTGTCGGGAGGCGTGCGGGACGCCGCAC	CATGCCGC	CGGGCGGG	-6.6	-0.134693877551	-1.4992947225231	20	((((((..((.(((((((((((((((....)))))))))))))))))..))))))	49	6	20	5	3	2	15	2	49	6	18	9	3	3	10	2	-12.2	-5.7	-11.4	-28.4	-0.5795918367347	5.3	2.1610734755169	.......((((((..((.(((..((((((((((....))))))))))..)))))..))))))	0	0.0	0.0	0.21606448	1	0	0.1543614069100395	0
Streptomyces avermitilis	5182494	+	CCGAATAGCCGAGATCGAATTTGCGAACCGCCGATCTCTTGTTACCGTTCGAGTAGCCCGGTTGCTGGTGCATCCCCCGTCGCCAGCAACCGGGTCTTTCTATGCCCGTCG	CCCGGTTGCTGGTGCATCCCCCGTCGCCAGCAACCGGG	TCGAGTAG	TCTTTCTA	-10.0	-0.2	-2.6534131256771	35	((((((((((((((..........))))))))))))))	50	12	18	4	3	1	15	2	50	9	19	5	3	2	15	2	-8.6	-3.0	-2.3	-31.8	-0.636	4.4	1.0351915742369	........................(((((((((((((((.......).))))))))))))))	90	0.0	0.0	0.088969401	0	0	1.0	1
Streptomyces avermitilis *SAMPLED*	5182494	+	TCCCGCGACCCGCTATTACCGCGAGGCCCGTATTCGTATGTTTTGCCTTCGACGAATCCGTTCGCGTCTGAATAATTCGGTTGTTACGAATGATCCCGTC	CGCGAGGCCCGTATTCGTATGTTTTGCCTTCGACGAATCCGTTCGCG	GCTATTAC	TCTGAATA	-2.999999999999999	-0.176470588235294	-2.731351688515584	10	((.((((....))))))	17	6	6	1	2	1	4	1	47	5	16	12	6	3	6	5	-4.7	-8.2	-1.8000000000000005	-12.4	-0.2638297872340425	5.7	2.266088599871818	.((((((...((.((((((..((...)).....)))))).))))))))..............	53	0.0	0.0	0.0292294845	0	0	0.1616397880233523	0
Streptomyces avermitilis	5187503	+	GGCTGCCGCGCCGCTCCGACGAGGTCGAGGCGTGGATGGCGTCCCTGAAGGGCTGATACGGCAGTGATGGCCGGGTACCTACGGGGTACCCGGCCATTCGCGTGTGCGGCC	GGATGGCGTCCCTGAAGGGCTGATACGGCAGTGATGGCCGGGTACCTACGGGGTACCCGGCC	CGAGGCGT	ATTCGCGT	-14.3	-0.3325581395349	-1.9489420837847	56	((((((((((((...))))))))))))	43	5	19	2	2	1	13	1	43	5	19	2	2	1	14	1	-11.7	-2.5	-5.3	-31.2	-0.7255813953488	5.7	1.0249019907726	((.(((.(((((((.((((((....((((.......))))))).))).))))).))))).))	0	0.0	0.97666216	0.1329851875	0	0	0.9999999974929876	1
Streptomyces avermitilis *SAMPLED*	5187503	+	CACGGGGTGGGCTTGGCCGCGTGTCCGACGGCCGACGGGATGCTACGAGGGCCCGACTGTGTTCGTACGGTGCGGAAGCGGGCTGGCTGGCAGCTGGCTG	CGCGTGTCCGACGGCCGACGGGATGCTACGAGGGCCCGACTGTGTTCGTACGGTGCG	GGCTTGGC	GAAGCGGG	-3.6	-0.5142857142857142	-1.499294722523136	13	((...))	7	5	2	0	2	0	2	0	57	7	18	16	4	4	6	4	-11.2	-7.199999999999999	-4.9	-17.6	-0.3087719298245614	5.0	1.2220156898765104	.....((((...((((((..(.((((...(((.....)))....)))))..))).)))))))	0	0.0	0.0	0.0437873975	1	0	0.0454179918003165	0
Streptomyces avermitilis	5198410	+	GGCGTACGAGCGCCTGAGGCTCAAGCACCTCTCCGGTGCGCACCGCGGAGTCGTACGGCCTGGTCATCGCGTCGTACGACCCCGGTGCGCACCGGGGTCCTCACATCTGGG	GCGCACCGCGGAGTCGTACGGCCTGGTCATCGCGTCGTACGACCCCGGTGCGC	TCTCCGGT	ACCGGGGT	-15.9	-0.7227272727273	-2.0009011256771	64	((((((((.((.((((((((((.(((...))).))))))))))))))))))))	22	6	9	0	9	0	9	0	22	6	9	0	9	0	9	0	-5.6	-7.9	-0.7	-18.0	-0.8181818181818	4.4	1.5765379566905	.........((((((((.((.((((((((((.(((...))).))))))))))))))))))))	0	0.0	0.97215986	0.130155971	1	0	0.8812014060630281	1
Streptomyces avermitilis *SAMPLED*	5198410	+	CACACACGGTGGCGGGACGGTGGCGCTCACCCGCCTCACCTACGGCCGCACATCGTCTGGGGGGGCTCGGGTCGCGGGGGCGGGTCCTGCTGCGGCGGGG	GCGCTCACCCGCCTCACCTACGGCCGCACATCGTCTGGGGGGGCTCGGGTCGCGGGGGC	GGACGGTG	GGGTCCTG	-2.6	-0.3249999999999999	-1.712901125677056	9	((....))	8	6	2	0	2	0	2	0	59	10	21	9	2	3	12	3	-9.9	-3.4	-6.4	-25.300000000000004	-0.4288135593220339	4.699999999999999	1.145211160799183	..((.((((((((((((.((((.(((........))))))))))))..))))...))).)).	0	0.0	0.0	0.4388574725	1	0	0.0581973489868915	0
Streptomyces avermitilis	5206176	+	CAGCCCCGCTCCGGGTTCCTCCGCGGAGGGGTTTCCCTACAAGCTGGTCGCGACCGATCTCGACGGGACGCTGCTGCGTTCCGACGGGACGGTCTCGGCGCGTACGCGTGC	CGCGACCGATCTCGACGGGACGCTGCTGCGTTCCGACGGGACGGTCTCG	AAGCTGGT	GCGCGTAC	-14.4	-0.45	-1.7478931256771	56	((.(((((.(((((.((((((((....)))))))).)))))))))).))	32	6	13	2	5	1	8	1	32	6	13	2	5	1	8	1	-8.2	-6.0	-8.8	-20.5	-0.640625	3.6	3.7433239736731	.............((.(((((.(((((.((((((((....)))))))).)))))))))).))	0	0.0	0.9659941	0.0811405335	1	0	0.6609064659681665	1
Streptomyces avermitilis *SAMPLED*	5206176	+	GGCGAGGTCGTGACGTCGACCTCTCGCGATCGGCGCTCTCGCGCTCGGAGCGCCGAGTCGGCCTCGGGGGCTCACGGTCGACCGACGGTGGGCCTCGTCC	GTCGACCTCTCGCGATCGGCGCTCTCGCGCTCGGAGCGCCGAGTCGGC	GTCGTGAC	CTCGGGGG	-14.5	-0.537037037037	-1.9799059256771	57	(((((((((((((.((....))))))))))).))).)	27	6	11	1	9	1	9	1	27	6	11	1	9	1	9	1	-9.8	-8.1	-4.7	-18.6	-0.6888888888889	5.1	1.547061455721	..............((((((.((.(((..(((((((....)))).))).)))..))))))))	0	0.0	0.9203611	0.04253612525	1	0	0.3828185724982531	0
Streptomyces avermitilis	5206935	+	GGACGAGGTGACACTCTCCCATGAGGAGGACGGCATCGCGGTGGTGCTGGAGCGGTTGCTGGGATAAGCGGTACGGGCAGGTGGGTGCCCGGAACGCTCATGTCTTGCGGA	GGTGGTGCTGGAGCGGTTGCTGGGATAAGCGGTACGGGCAGGTGGGTGCCCGGAACGCT	GGCATCGC	CATGTCTT	-10.1	-0.315625	-2.0618203327734	35	((((.(.((((((......)))))).).))))	32	8	11	4	4	2	6	1	32	8	10	6	4	1	6	3	-4.0	-7.9	-5.9	-17.4	-0.54375	5.2	6.1434748736236	...((((...((((.(((.(((((.(...........).))))....).)))))))..))))	0	0.0	0.8150873	0.0615494232499999	1	0	0.6269371315847346	1
Streptomyces avermitilis *SAMPLED*	5206935	+	TGGGGGCGCTGGTACGATCGGAGTAGCGGAACGAAATGGAGACATTGATTGGCAGCGTCACAGAGACCGACCCTGGATGTGGAGACGCGCCATCTTGGAC	TGGCAGCGTCACAGAGACCGACCCTGGATGTGGAGACGCGCCA	ACATTGAT	TCTTGGAC	-3.2999999999999994	-0.2538461538461538	-3.017119688515584	12	(((.(...).)))	13	5	4	2	3	1	3	1	43	6	15	9	4	4	5	2	-7.4	-8.8	-2.1	-17.3	-0.4023255813953488	5.1	1.6751592407702276	...................((((.(((((.((.(..(((....))).).))..)))))))))	0	0.0	0.0	0.02790908525	0	0	0.1763447342306504	0
Streptomyces avermitilis	5237474	-	TGGTGTTCTCTCCGCCCGAGAGCTGATGTCCGTCTCAGGGTTCCCTAGGGGACCGGTCAGGGGACGACAAGGGGTGCGAGGCCCCCGTTCGGGCCTTCTGCGGCCCTAGCA	GGGTTCCCTAGGGGACCGGTCAGGGGACGACAAGGGGTGCGAGGCCCCCGTTCGGGCCT	CCGTCTCA	TCTGCGGC	-8.399999999999999	-0.4666666666666665	-2.653413125677056	36	((((((......))))))	18	8	6	0	6	0	6	0	59	6	17	21	6	3	6	7	-10.9	-7.9	-6.699999999999999	-19.500000000000004	-0.3305084745762712	0.1999999999999997	1.8717021852272149	...((((((....(((((((.(((.(....))))....))).......))))....))))))	55	0.0	0.5831641	0.5386332149999999	1	0	0.671869267682198	1
Streptomyces avermitilis *SAMPLED*	5237474	-	GCGCTAGTGGTAGGGCCGGCAGTAGAGTGGAGGACAGGGCGCGGGCGCCTCCGTCCAGGGGGTCCTCGGAAGCTCCCGGGCCTGACTCAGTAGCCCCTGG	GGCGCGGGCGCCTCCGTCCAGGGGGTCCTCGGAAGCTCCCGGGCC	GAGGACAG	TGACTCAG	-6.999999999999999	-0.1555555555555555	-2.394213125677056	29	(((.((((.((.((((.............)))).)).)))).)))	45	15	13	6	3	3	4	1	45	6	16	9	3	4	4	3	-7.000000000000001	-6.699999999999999	-6.199999999999999	-25.6	-0.5688888888888889	4.4	2.9178676691208567	.................(((.((((.((.((((...(((....))))))).)).)))).)))	0	0.0	0.0	0.23172384	1	0	0.2910433141878716	0
Streptomyces avermitilis	5248461	-	GGGGTGGATCCTGAGGGGTGGCGCGGCATCCCATAGGCGTCGGTGCGCAGTTGTGAGCTCATCGGAGCGTCCTGTTTCACGTGAAACAGGACGCTTCTTGCCTGCGAGGCG	GCGTCCTGTTTCACGTGAAACAGGACGC	TCATCGGA	TTCTTGCC	-20.5	-0.6029411764706	-3.0538396885156	89	((((((((((((....))))))))))))	34	6	15	0	15	0	15	0	34	6	15	0	15	0	15	0	-8.7	-4.9	-1.9	-25.4	-0.7470588235294	3.8	1.0673546324471	..................................((((((((((((....))))))))))))	100	0.0	0.98707306	0.294618835	0	0	1.0	1
Streptomyces avermitilis *SAMPLED*	5248461	-	CTAGTCGGAGGTCGCTCTTGCGCCGCCTCCTGGGGTCGGTCTCGGCTCGCGGGTGCGGCAGTTGGCGGAATCGGTGCGTGTAGGTGCATGCGAGATCCGC	GCGCCGCCTCCTGGGGTCGGTCTCGGCTCGCGGGTGCGGCAGT	TCGCTCTT	TGGCGGAA	-8.9	-0.2342105263158	-2.0114131256771	30	(((((((.(((..((((((....))))))..))).))))).))	38	6	14	6	5	2	6	2	38	6	15	4	5	2	6	2	-8.9	-9.1	-4.0	-23.2	-0.6105263157895	4.4	1.9615321084413	...................(((((((..((((((((((....)))))).)))).))))).))	0	0.0	0.0	0.039416134	0	0	0.2454885811400198	0
Streptomyces avermitilis	5253399	-	GAGGTTGCCGCCAAGGTCAACATCGAGGTCGTCGCGGCCTGAACGCTGCGCTCGGCATAGCTGAGAGAAGGGCCGCATCCGGACGGGTGCGGCCCTTTTTCGTGGCTGGAG	GGGCCGCATCCGGACGGGTGCGGCCC	TGAGAGAA	TTTTTCGT	-18.4	-0.5111111111111	-1.8209011256771	77	(((((((((((....)))))))))))	36	6	16	0	16	0	16	0	36	6	16	0	16	0	16	0	-9.4	-3.2	-7.1	-30.0	-0.8333333333333	3.6	1.2370387234491	....................................(((((((((((....)))))))))))	100	23.38	0.9888023	0.9006853499999999	1	1	1.0	1
Streptomyces avermitilis *SAMPLED*	5253399	-	GGGGTTGACTGGAGCCCAGAAATGTCTGCAGGAGGCCATGCCGGCAGTCGGCAAGCTGCCGCGGTAATTGTAAAGGCCGGGGGTGCGACGGAGAACAATC	GGGGTTGACTGGAGCCCAGAAATGTCTGCAGGAGGCCATGCCGGCAGTCGGCAAGCTGCCGC		GGTAATTG	-9.1	-0.7	-1.7593468885156	31	.(((((...))))).	13	5	5	0	5	0	5	0	52	5	19	11	3	5	4	3	-5.3	-4.7	-3.1	-13.8	-0.2653846153846	5.7	1.4169281223575	(.(((.(.((...(((......((((.(((((...)).))).))))...))).))).))).)	42	0.0	0.0	0.1057621085	1	0	0.3041131342335684	0
Streptomyces avermitilis	5253436	+	ACAGAGCCCATCAGCCGCCCGTTTCACGTGAAACACGAGCGACGTCCGACTCGCTCCAGCCACGAAAAAGGGCCGCACCCGTCCGGATGCGGCCCTTCTCTCAGCTATGCC	AAGGGCCGCACCCGTCCGGATGCGGCCCTT	CCACGAAA	CTCTCAGC	-17.9	-0.5966666666667	-2.1914131256771	74	((((((((((.((....)).))))))))))	30	6	12	2	10	1	10	1	30	6	12	2	10	1	10	1	-7.1	-6.3	-0.9	-22.8	-0.76	3.6	1.1658917269029	................................((((((((((.((....)).))))))))))	90	19.07	0.98951554	0.7288712	1	1	1.0	1
Streptomyces avermitilis *SAMPLED*	5253436	+	CGACAAGAGCCTGGGTACGCCGCCTGCTGCGGCCGACTAGTGACCCCGCACCAGAACCGCATTGCGGCAGGCTCTCAATCCAGCATGGCCAGCCTGCCAT	CCGCCTGCTGCGGCCGACTAGTGACCCCGCACCAGAACCGCATTGCGG	TGGGTACG	CAGGCTCT	-8.2	-0.7454545454545454	-1.588225925677056	35	((((...))))	11	5	4	0	4	0	4	0	48	8	14	14	4	3	5	4	-8.5	-9.1	-6.699999999999999	-15.599999999999998	-0.3249999999999999	4.1000000000000005	4.374791316857191	..............((((....(((((....((.(((......))).))..)))))..))))	0	0.0	0.0	0.064145296	1	0	0.199299733494006	0
Streptomyces avermitilis	5258328	-	CAGTAGGGGCCCGATGTCGGTCGGCGACAGTTCGCCCTGAGCGAACAGGGTGCGGGGAAGACATGCGAAAGGCCGTACACGGGGTGTACGGCCTTTCGGCTCAGCGGCGCT	AAGGCCGTACACGGGGTGTACGGCCTT	ACATGCGA	TCGGCTCA	-25.1	-0.7606060606061	-1.7689420837847	100	((((((((((((...))))))))))))	33	5	15	0	15	0	15	0	33	5	15	0	15	0	15	0	-9.1	-5.7	-3.3	-25.4	-0.769696969697	5.7	1.1353489860255	...................................((((((((((((...))))))))))))	93	15.61	0.98683727	0.118658975	1	0	1.0	1
Streptomyces avermitilis *SAMPLED*	5258328	-	AGGGTAGGGCTGGCCTCGTCTGTTGGGCGCGGTCGCGCTACGGTATTCCGCGGTCGGCGGTAACGAAGCACAGCGAAAAGGGGAGCAGCGTCGGGGCCGG	TAGGGCTGGCCTCGTCTGTTGGGCGCGGTCGCGCTACGGTATTCCGCGGTCGGCGGTA	AGGG	ACGAAGCA	-3.599999999999999	-0.2117647058823528	-1.499294722523136	13	(.((((.....)))).)	17	7	5	2	1	1	4	1	58	6	20	14	2	4	7	5	-8.4	-1.3	-1.0	-23.3	-0.4017241379310344	3.6	1.010258522293437	....((..(((((((.((.((((..(((((....))))))))).....)).)))))))..))	0	0.0	0.58476305	0.09423566475	1	0	0.0750281693677506	0
Streptomyces avermitilis	5258366	+	GCACACCACCACGCAGTTCGACCGGATCCTGGACCGCTGAGGACCCCAGGACAGCGCCGCTGAGCCGAAAGGCCGTACACCCCGTGTACGGCCTTTCGCATGTCTTCCCCG	AAGGCCGTACACCCCGTGTACGGCCTT	TGAGCCGA	TCGCATGT	-25.1	-0.7606060606061	-2.0618203327734	100	((((((((((((...))))))))))))	33	5	15	0	15	0	15	0	33	7	14	0	14	0	14	0	-4.0	-5.7	-3.0	-24.8	-0.7515151515152	4.1	2.2125864152276	...................................(((((((((((.....)))))))))))	93	22.59	0.9871566	0.3627199125	1	1	1.0	1
Streptomyces avermitilis *SAMPLED*	5258366	+	ATCCACTTCTGCCGCCGGCCAGCCGAGGCCCCCCACGCCGACCTTGTCCAGGCAGGTCGCGAGTGTCCATCCAGACCGATGCCGCCGCTTCCTGACCGGG	GGCCCCCCACGCCGACCTTGTCCAGGCAGGTCGCGAGTGTCCATCC	CCAGCCGA	AGACCGAT	1.0	0.0	-1.5199372837847045	0	...	0	0	0	3	0	0	0	0	46	6	14	14	2	3	7	5	-8.1	-3.3	-0.8999999999999999	-14.0	-0.3043478260869565	3.9	1.0273569572480952	....((.....(((.(((((((.((....)))))))).).))).....))............	0	0.0	0.0	0.0156583415	1	0	0.0821930490890949	0
Streptomyces avermitilis	5266857	-	GCCCGTGGAGGGCTGTGGAACGGGGTCATGTTTCACGTGAAACATGACCCCGGATGCGCGGAGGGGACGGTGTTTCACGTGAAACACCGTCCCCTCCGTCGTCTGTCGACC	TTCACGTGAAACATGACCCCGGATGCGCGGAGGGGACGGTGTTTCACGTGAA	GGTCATGT	ACACCGTC	-27.9	-0.5470588235294	-2.6534131256771	100	(((((((((((((((.((((...........)))).).))))))))))))))	51	6	23	1	4	1	19	1	51	6	23	1	4	1	19	1	-8.3	-5.2	-4.5	-42.7	-0.8372549019608	3.8	1.2940619826041	((((((((((((((..((((...........))))...))))))))))))))..........	0	15.77	0.98725545	0.4562337525	1	0	1.0	1
Streptomyces avermitilis *SAMPLED*	5266857	-	CGTCGGGAACTTGGTGTGGTTCTGGGTGGATGCGCGTCATTTTGACGACGAACGGACCGTGGCCGGAATCGGTCCAGCCTTTGTCCGAAACCCGTGTCGT	CGGACCGTGGCCGGAATCGGTCCAGCCTTTGTCCG	ACGACGAA	AAACCCGT	-7.699999999999998	-0.2199999999999999	-1.5199372837847045	33	(((((.(.(((.(((.....))).))).).)))))	35	7	12	6	5	3	5	1	35	7	11	8	5	2	5	3	-8.0	-8.1	-3.1	-15.7	-0.4485714285714286	5.3	1.58386638593803	...........................(((((...(((.(((.....))).)))...)))))	62	0.0	0.9684273	0.02719727175	0	0	0.266031325407387	0
Streptomyces avermitilis	5266941	+	CAACTAGGTCGACAGACGACGGAGGGGACGGTGTTTCACGTGAAACACCGTCCCCTCCGCGCATCCGGGGTCATGTTTCACGTGAAACATGACCCCGTTCCACAGCCCTCC	CGACGGAGGGGACGGTGTTTCACGTGAAACACCGTCCCCTCCGCG	TCGACAGA	CATCCGGG	-21.8	-0.68125	-2.9234131256771	95	((.((((((((((((((((((....))))))))))))))))))))	32	6	14	0	14	0	14	0	32	6	14	0	14	0	14	0	-6.4	-9.0	-1.0	-24.8	-0.775	3.8	1.7726068432718	................((.((((((((((((((((((....)))))))))))))))))))).	51	15.77	0.98810685	0.7758247349999999	1	0	1.0	1
Streptomyces avermitilis *SAMPLED*	5266941	+	ACACCCGGGTCCCGACCGCTTAGCGGAAACCAACCCAACCGGAAACAGACGTCGCCCACACGTCCCCGCCCCAAGGACCTCGTCAACCTCGTCGTCGACG	CCAACCGGAAACAGACGTCGCCCACACGTCCCCGCCCCAAGG	AAACCAAC	ACCTCGTC	-3.6	-0.5142857142857142	-1.712901125677056	13	((...))	7	5	2	0	2	0	2	0	42	9	9	17	2	2	5	5	-7.800000000000001	-3.3	-0.7000000000000002	-6.299999999999999	-0.1499999999999999	5.800000000000001	1.0258263635298557	............((....((.....(((((.......)))))....))....))........	0	0.0	0.0	0.041575089	1	0	0.0406054544386148	0
Streptomyces avermitilis	5273448	+	TCGGTATGGTTCGCGGGCGCCTGGGGCGCTGAGGCGGGGGTACGCGCACAACCATCGTCCGCCACCGTGTGTCGTGCATAGCGGCGGACTGTGGGCACAATTGGTTTCTGC	CCATCGTCCGCCACCGTGTGTCGTGCATAGCGGCGGACTGTGG	GCGCACAA	GCACAATT	-9.0	-0.2093023255814	-1.5648979256771	30	((((.(((((((.(.(((((...))))).).))))))).))))	43	5	17	6	4	3	7	1	43	7	15	8	4	3	7	2	-5.6	-6.8	-2.3	-23.3	-0.5418604651163	4.9	1.6877123900304	...................((((.(((((((.(..(((.....)))..).))))))).))))	0	0.0	0.0	0.0596868765	1	0	0.37800907648116	1
Streptomyces avermitilis *SAMPLED*	5273448	+	CAGTCCGCGATCGGCATGCACGCGGCACACGGTAAAAGTTTTTTCAACACGTGTGTGACTCAGTGCGCTGCTGCAACGTCGGTGCGGGCGGGGCGGTCGC	CACACGGTAAAAGTTTTTTCAACACGTGTGTGACTCAGTGCGCTGCTGCAACGTCGGTGCG	GCACGCGG	GGCGGGGC	-3.6	-0.5142857142857142	-1.499294722523136	13	((...))	7	5	2	0	2	0	2	0	61	8	16	23	1	7	3	5	-15.6	-2.1	-7.6	-8.399999999999999	-0.1377049180327868	4.6000000000000005	1.0108493415799238	(.(((.(.....(((....((.((.(((..(......)..))))).)).)))..).))).).	0	0.0	0.0	0.0363544155	1	0	0.075510993171947	0
Streptomyces avermitilis	5276099	+	AGGAGATCTCGGACCTCACCGAAGGCCTTCTTCCGCCTTCCCGTACCGCGGATGTGCGTCGGCATCTGGACGACTGCGTCCTCTGTGCCGACGTCTACGACTCTCTGGAGG	CGTCGGCATCTGGACGACTGCGTCCTCTGTGCCGACG	CGGATGTG	TCTACGAC	-9.4	-0.2540540540541	-2.6534131256771	32	(((((((((..(((((....)))))...)))))))))	37	6	14	5	9	1	9	3	37	6	14	5	9	1	9	3	-7.1	-7.0	-4.4	-23.5	-0.6351351351351	4.3	2.0103960512412	.........................(((((((((..(((((....)))))...)))))))))	55	0.0	0.76511025	0.088523656	1	0	0.8812014060630281	1
Streptomyces avermitilis *SAMPLED*	5276099	+	TCTCTCTGACCAGGTTCACCTGGACCGCGTCTTTCGAGCGTGGAAAGTCGTCCGGTCCTGTCGACTCGACCGCCTTCGCCGCTCCTTCGGCTGGGCTGTG	GGTTCACCTGGACCGCGTCTTTCGAGCGTGGAAAGTCGTCCGGTCCTGTCGACT	TCTGACCA	CGACCGCC	-5.299999999999999	-0.2523809523809523	-1.499294722523136	20	(((((.(.(...).).)))))	21	5	7	4	5	2	5	1	54	9	19	9	4	4	5	2	-10.6	-5.6000000000000005	-2.3	-20.8	-0.3851851851851852	4.300000000000001	1.0462489827970356	....((((.((..((((((((.(((((.......))))).)))..))))).)).))))....	0	0.0	0.779984	0.0351575085	0	0	0.0978082561948278	0
Streptomyces avermitilis	5278453	-	CCGATGGCCCCTGTCGCTCCTCGGTGGTCGAGGACGCGTGCTTTCTCTGCCGACGGCCCTCATGCGAATGGGCCAACCCGGAAGGGTTGGCCCATTCGTGTTTCACGTGAA	TGGGCCAACCCGGAAGGGTTGGCCCA	CATGCGAA	TTCGTGTT	-23.8	-0.595	-3.0013516885156	100	(((((((((((....)))))))))))	40	6	18	0	18	0	18	0	40	6	18	0	18	0	18	0	-6.0	-3.6	-1.0	-37.2	-0.93	0.4	1.0881552254726	....................................(((((((((((....)))))))))))	100	18.41	0.99054	0.1353737649999999	1	1	1.0	1
Streptomyces avermitilis *SAMPLED*	5278453	-	CCCTGTCCTCCGATGACCGCGCCCAGCACTGCCTGTTGGCCATGAAGTTCGTGCCGATTTTGCGTCGAACATCGAGGCCGTTGATCGTGCCTTTCGCACG	GCCATGAAGTTCGTGCCGATTTTGCGTCGAACATCGAGGC	GCCTGTTG	CGTTGATC	-6.5	-0.3823529411764705	-2.0893516885155843	26	((.((((...)))).))	17	5	6	2	2	1	4	1	40	9	14	5	3	3	5	1	-5.199999999999999	-6.699999999999999	-3.2	-14.6	-0.365	5.1000000000000005	2.101780348205566	......................(((.(((.((((((((.......))).))))).))).)))	47	0.0	0.6689782	0.0342992695	0	0	0.3164704574728669	0
Streptomyces avermitilis	5279412	-	ACGGAGAGCTGAGTCGCCGGGTGGCAGGACGGTTTTCCCTATCGGCCGACCACCAGAGCGGATCGTGTCCGGTGTGTACCGGAACACGGTCCGCTCTTTGCTTTGAGACGG	GCGGATCGTGTCCGGTGTGTACCGGAACACGGTCCGC	CCACCAGA	TCTTTGCT	-23.7	-0.5511627906977	-3.5123212991601	100	((((((((((((((((....)))))).))))))))))	43	6	19	1	13	1	13	1	43	6	19	1	13	1	13	1	-4.3	-6.6	-1.2	-34.3	-0.7976744186047	5.4	1.6543285933536	.........................((((((((((((((((....)))))).))))))))))	100	17.92	0.93052685	0.2999076675	1	0	1.0	1
Streptomyces avermitilis *SAMPLED*	5279412	-	CACCCGGACGGAGGTCGTGTCGGCTGACCGGCGAGCTACTCCTTGGTAGACGTCGCGTCGTCATGTCTGACGGTCCTTCCGGCGCCCTACGGCGAGAGAG	GGTCGTGTCGGCTGACCGGCGAGCTACTCCTTGGTAGACGTCGCGTCGTCATGTCT	CGGACGGA	GACGGTCC	-2.499999999999999	-0.119047619047619	-1.5572620837847042	8	((((((.((...)).))))))	21	5	8	2	6	1	6	1	56	6	20	12	2	4	5	4	-9.6	-2.1	-7.799999999999999	-21.1	-0.3767857142857142	5.6	1.1628439417946643	..((.((((.((((....(((((..(((((....))))).))))).)))).)))).))....	45	0.0	0.0	0.03696005025	0	0	0.1081724239213803	0
Streptomyces avermitilis	5282800	-	CCGAGGGCGAGGAGCCGCAGCGCTTCGTCGTCGTGCTTCCCGCCTGATTCGGTACGTACGTTCCTCCGGCCCCGTCTGTTGCGCAGGCGGGGCCGAAGTTTGTCAGCCTGG	CGGCCCCGTCTGTTGCGCAGGCGGGGCCG	CGTTCCTC	AAGTTTGT	-20.0	-0.5714285714286	-3.8569795327734	95	(((((((((((((...)))))))))))))	35	5	15	2	2	1	13	1	35	5	15	2	2	1	13	1	-4.2	-2.1	-2.1	-27.4	-0.7828571428571	5.7	1.1414441256253	.................................(((((((((((((...)))))))))))))	43	0.0	0.95449317	0.17881574	1	0	1.0	1
Streptomyces avermitilis *SAMPLED*	5282800	-	ACCCGAAGTCATGGTTGTTCAGTTTGGGTGCCCGCGCGGTGCGCCGCCCTCCCCGTAGCTTCGACGCCTAGGCGGGTCCGTCTGCTAGCTCCCTCTTTTG	GGTTGTTCAGTTTGGGTGCCCGCGCGGTGCGCCGCCCTCCCCGTAGCTTCGACGCC	GAAGTCAT	TAGGCGGG	-0.2999999999999998	-0.0499999999999999	-2.248942083784704	2	(....)	6	6	1	0	1	0	1	0	56	6	20	12	2	5	6	3	-12.4	-5.8	-2.5	-16.8	-0.3	3.3999999999999995	1.0253375852780575	((.((((.((((((((.(...(.((((....)))))..))))).))))..))))))......	0	0.0	0.0	0.1864114075	0	0	0.0438553297532319	0
Streptomyces avermitilis	5284529	-	CCCGTTTCCTGGGTCATCGTCCAGTTCCACTCGGTGTACGGGAAGGTCTTCGGTGCCGACACGGGCTGGGCCTGGGGCCTGTCCATCGTGTCCCTGGTGATCCTGATCCGC	TCCAGTTCCACTCGGTGTACGGGAAGGTCTTCGGTGCCGACACGGGCTGGGCCTGGG	GGTCATCG	GCCTGTCC	-5.699999999999999	-0.3352941176470588	-1.747893125677056	22	(.(((((...))))).)	17	5	6	2	1	1	5	1	57	6	18	17	5	6	5	2	-8.9	-6.9	-5.8	-24.4	-0.4280701754385965	4.1	1.828343383197273	..(((((..(((..(.((((.(((.(..(....)..).))))))).)..)))..)))))...	39	0.0	0.0	0.133878535	1	0	0.1105765198110021	1
Streptomyces avermitilis *SAMPLED*	5284529	-	TGTCGTGGGGTGGGTCTTCCCCGGTCGAATCTCGTGGGCGGGATGTCAGGTCTTGTGGGGGCGTTCGTGGTGCATGTGGTCCCCACACCTCGATCTCGTC	TGTGGGGGCGTTCGTGGTGCATGTGGTCCCCACA	TCAGGTCT	CCTCGATC	-7.7	-0.5923076923076923	-1.820901125677056	33	(((((...)))))	13	5	5	0	5	0	5	0	34	5	13	5	9	1	9	3	-6.8	-6.4	-6.800000000000001	-18.1	-0.5323529411764706	5.7	2.847964767555826	............................(((((((((...((((...))))..)))))))))	0	0.0	0.0	0.4362819699999999	1	0	0.2877715540831055	0
Streptomyces avermitilis	5287994	+	CCAGGTCACCGAGCTGACCAACCGCATCAAGAACGGCTGACAGCCACCGCAGCACGTCGCTGAGGGCGCCCCGGGACGATTCCCGAGGGCGCCCTCTTCGTCTTCCCAAGG	GGGCGCCCCGGGACGATTCCCGAGGGCGCCC	GTCGCTGA	TCTTCGTC	-21.3	-0.4953488372093	-3.0171196885156	95	(((((((((((((....))))).))))))))	43	6	17	5	2	2	10	2	43	6	17	5	2	2	10	2	-6.1	-2.4	-1.4	-34.5	-0.8023255813953	5.4	1.0521520267831	...............................(((((((((((((....))))).))))))))	100	0.0	0.9552921	0.7298611750000001	1	0	1.0	1
Streptomyces avermitilis *SAMPLED*	5287994	+	AAAGCATCCACCCAACCGGTTGCCAGCGAGAGGGCTGCGAACGACGCACCTCTGGGTTCGGACGGCCGCTTTCCCAAACACTTCTGAGAACCACAGAAAC	CGGTTGCCAGCGAGAGGGCTGCGAACGACGCACCTCTGGGTTCGGACGGCCG	CACCCAAC	CTTTCCCA	-4.9	-0.4899999999999999	-2.7171196885155844	18	(((....)))	10	6	3	0	3	0	3	0	52	7	19	9	6	4	9	2	-4.800000000000001	-8.2	0.6	-22.7	-0.4365384615384615	4.5	1.525501623686598	..........(((((((((.(.(((((..((((.....))))))))).).)..)).))))))	0	0.0	0.96026254	0.1018533765	0	0	0.1348340654574713	0
Streptomyces avermitilis	5298525	+	TAGCGAGGAGTGAGTCATCGTGAGCGGAGCCACGGGCGCCGGAGCGACCGGTACGGAAACCGGTACGGAAACGGACGGCGGCCGTGGCTCCGCCACGGATTCGACTGACTC	CCGGAGCGACCGGTACGGAAACCGGTACGGAAACGGACGGCGGCCGTGGCTCCGCCACGG	CACGGGCG	ATTCGACT	-3.5	-0.2058823529412	-1.5199372837847	8	(((((((...)))))))	17	5	5	4	3	2	3	1	44	6	13	14	3	3	5	3	-8.8	-5.7	-2.6	-18.5	-0.4204545454545	0.2	1.1322413114023	..(((..(((...(.(((((...(((...((....))..)))...))))).)..)))..)))	0	0.0	0.0	0.1785945815	1	0	0.11725731541259	1
Streptomyces avermitilis *SAMPLED*	5298525	+	TACCGTGACCGGAGACGTCGGACGACGCGGAGACCCAGGTTCTCCGGAGTGGACCGTAGGACGGTGGTGTACCGAGTCCGGTGACGGGACGTCCGACGCA	ACCGGAGACGTCGGACGACGCGGAGACCCAGGTTCTCCGGAGTGGACCGTAGGACGGT	TACCGTG	GGTGTACC	-7.7	-0.5923076923076923	-1.914213125677056	33	(((((...)))))	13	5	5	0	5	0	5	0	58	6	18	18	4	6	6	4	-8.4	-7.9	-6.4	-22.2	-0.3827586206896551	2.7	3.184764316628421	....((((....(..(((.(.((.(((((((....).))))))..)).).)))..)..))))	45	0.0	0.5819357	0.087068565	1	0	0.1909331908241152	0
Streptomyces avermitilis	5299419	+	GGTTAGAGCGCATCCCTGATAAGGATGAGGCCACAGGTTCAAATCCTGTTAGCCCCACCAGCACAGAGACCCCCAACCAGTCATGGTTGGGGGTCTTTGGCGTCTACGGCT	GACCCCCAACCAGTCATGGTTGGGGGTC	AGCACAGA	TTTGGCGT	-21.4	-0.5219512195122	-2.1914131256771	95	((((((((((((....))))))))))))	41	6	18	1	2	1	16	1	41	6	18	1	2	1	16	1	-7.7	-3.4	-1.8	-32.9	-0.8024390243902	4.5	1.0501738932736	..................................((((((((((((....))))))))))))	100	21.38	0.98862535	0.9812023675	0	0	1.0	1
Streptomyces avermitilis *SAMPLED*	5299419	+	GTTCGACAGCTTGACGTCAGACCGGAGCCATTGTTATCTAGGGGGGGTAGCCCATTTGCATGGACCCCCCTGCCCAGCATTCATAAGCATTATGGGCGTG	GGGGGGGTAGCCCATTTGCATGGACCCCCCT	GTTATCTA	GCCCAGCA	-1.7999999999999987	-0.0642857142857142	-1.499294722523136	6	((((..(.((((....)))).)..))))	28	6	9	6	4	2	4	2	31	6	12	3	8	1	8	3	-10.1	-8.7	-1.6	-18.1	-0.5838709677419355	5.5	1.1571703578631012	.............................((((((((...((((....))))))))))))..	0	0.0	0.0	0.119766325	0	0	0.0678840837656801	0
Streptomyces avermitilis	5300586	+	GTGGACGGAGGCGACTGACTCCGTGCCCACGGGTTCGTGAGTAGCCACAGACAACAGTCTCAGAGCAGGCCCCGACCGCCGGTGCGGTCGGGGCTTTGTGTTGTACGGGGG	CCCCGACCGCCGGTGCGGTCGGGG	AGAGCAGG	CTTTGTGT	-16.5	-0.4714285714286	-2.5713196885156	67	((((((((((....))))))))))	35	6	15	1	4	1	11	1	35	6	15	1	4	1	11	1	-5.3	-5.2	-1.3	-28.1	-0.8028571428571	4.8	1.2566077801158	......................................((((((((((....))))))))))	100	18.64	0.97107387	0.7923183275	0	1	1.0	1
Streptomyces avermitilis *SAMPLED*	5300586	+	TGAGAGGCTCCTGGACAGTTTTCGGGACCAGTGGTTACAGCGGGCGGGGGGGGCGTCACTACCCGAGTTGTGGGTGGCCGCGTGTCCAGTCCGTGGGTGC	GAGGCTCCTGGACAGTTTTCGGGACCAGTGGTTACAGCGGGCGGGGGGGGCGTC	TGA	ACTACCCG	-1.2999999999999998	-0.2599999999999999	-1.7689420837847043	4	(...)	5	5	1	0	1	0	1	0	54	5	16	19	2	4	6	5	-8.5	-2.4	-0.6000000000000001	-16.9	-0.3129629629629629	5.7	1.0121448253669028	((.((((((.....(((..(..((((...))))...)..)))...)))))).))........	0	0.0	0.8925029	0.11082669275	0	0	0.073595052146019	0
Streptomyces avermitilis	5305024	+	TAGAGCGCTGTCTTTGCATGGCAGATGTCAGGGGTTCGACTCCCCTAGGCTCCACACCTCGGACCGGCCAGACGCCCTCGCGGCGGCTGGCCGGTTTTTGCATGCCCCGCT	CCGGCCAGACGCCCTCGCGGCGGCTGGCCGG	ACCTCGGA	TTTTTGCA	-18.0	-0.4864864864865	-3.0538396885156	75	((((((((.((((.....)))).))))))))	37	7	15	2	11	1	11	1	37	7	15	2	11	1	11	1	-7.5	-4.0	-0.6	-27.9	-0.7540540540541	4.7	1.0415523059029	...............................((((((((.((((.....)))).))))))))	100	0.0	0.9619123	0.97071319	1	1	1.0	1
Streptomyces avermitilis *SAMPLED*	5305024	+	GCCCTTGTTGACGCCTTTCCTGGCCTTCAGGCCCCTGTCGCCACATCTTTTTCGCCCGCGGAGCGGGGGATCATGCGCATGCCACAGAGCAGCCGGCGGA	TGGCCTTCAGGCCCCTGTCGCCA	GCCTTTCC	CATCTTTT	-9.3	-0.5470588235294	-2.0942131256771	32	((....))	17	5	6	2	1	1	5	1	38	18	10	2	7	1	7	2	-7.1	-9.9	-1.9	-12.8	-0.3368421052632	6.1	1.9445139602381	...............((((...(((....)))..))))........................	0	0.0	0.0	0.06490589825	1	0	0.1310691703479193	0
Streptomyces avermitilis	5307202	+	GGGTCCCCAAGGCATTCCAGGGCACTCCAAAGGACTCAGAAGAGCCGCGAAGGGAACCAAACGCCCCGCTCATCCGTAAGCATGGCGCGGGGCGGTGCGTTGCCCACGCGG	CGCCCCGCTCATCCGTAAGCATGGCGCGGGGCG	GAACCAAA	GTGCGTTG	-12.0	-0.3636363636364	-2.1138316885156	44	((((((((((((.(....).)))).))))))))	33	6	13	3	8	2	8	1	33	6	13	3	8	2	8	1	-6.9	-9.1	-4.0	-22.0	-0.6666666666667	1.4	3.6016101746353	.............................((((((((((((.(....).)))).))))))))	51	0.0	0.0	0.2267242075	1	0	0.6254860930833289	1
Streptomyces avermitilis *SAMPLED*	5307202	+	ACGTCAAGCCCTCCCTAAATCGGGGAAAGGCGCCCACCCCCCGAAACAAAGGCCAGCATTTCCTGTGGGATCCAACGAAGCCCGCGAGCCATCAGGAGTC	CCCTAAATCGGGGAAAGGCGCCCACCCCCCGAAACAAAGGCCAGCATTTCCTGTGGG	CAAGCCCT	ATCCAACG	-2.6	-0.3249999999999999	-1.9489420837847045	9	((....))	8	6	2	0	2	0	2	0	57	18	15	11	3	3	7	5	-7.1000000000000005	-6.6	-0.8999999999999999	-12.400000000000002	-0.2175438596491228	6.0	1.163620733328922	(((.....(((((((..(((((................)))..)).))))))).))).....	0	0.0	0.629508	0.0792487335	0	0	0.0674243262840123	0
Streptomyces avermitilis	5310573	+	TCTGGGTGCGGGCGTTGACCTCACTCGTACTCGTTCTCGCTGTGGTCTACGTCCTCTTCCAGTATGTCTTCCCCTGGGCGGAACCGCTGCTGCCCTTCAACGACGTGACGG	GCTGTGGTCTACGTCCTCTTCCAGTATGTCTTCCCCTGGGCGGAACCGCTGC	TCGTTCTC	TGCCCTTC	-2.6	-0.1999999999999999	-2.413831688515584	9	((((.....))))	13	7	4	0	4	0	4	0	52	7	14	19	2	3	5	6	-8.0	-3.4	-1.0	-15.7	-0.3019230769230769	4.1	1.0311028155937272	.....((.(((((...(((((......((.....))......)))))..))))).)).....	0	0.0	0.0	0.05639378675	0	0	0.2441572518359635	1
Streptomyces avermitilis *SAMPLED*	5310573	+	CCTCCTCGCCACGTTCCTCAGCGCTACTCGCGTTACTGTGTATGGGTGTCTCCGGTGACTACGGTGAACTCATCGCTCGTGGCGGACCTCTCTCGTACGA	TTACTGTGTATGGGTGTCTCCGGTGACTACGGTGA	TACTCGCG	ACTCATCG	-1.5999999999999992	-0.0842105263157894	-1.855893125677056	5	((.(((.......))).))	19	9	5	2	2	1	3	1	35	7	13	4	8	2	8	2	-6.4	-4.5	-0.8999999999999999	-11.0	-0.3142857142857143	4.1	1.0998093528809811	...................(((((((((((.((.....)).)))..))))))))........	0	0.0	0.0	0.062115536	0	0	0.065208678323467	0
Streptomyces avermitilis	5312737	+	CCGGAGCCGGGACACCGGTTGCGTGGCCGGATCGCGATGGCGGTCAGCGTCTTCGGTGAACTCCTCATCACGGCGGGCCTGGTACTGGGCCTGTTCGTCGTCTACTCGCTG	GGCGGTCAGCGTCTTCGGTGAACTCCTCATCACGGCGGGCCTGGTACTGGGCC	ATCGCGAT	TGTTCGTC	-4.6	-0.2875	-3.134027532773376	18	((((((....))))))	16	6	6	0	6	0	6	0	53	10	18	9	3	4	7	2	-5.6	-6.699999999999999	-5.800000000000001	-16.4	-0.3094339622641509	5.3	3.3723812857041966	.......(((((((((.((((.(.((((........)))).).)))))))..)))..)))..	49	0.0	0.75350684	0.0449336327499999	0	0	0.426644898477763	1
Streptomyces avermitilis *SAMPLED*	5312737	+	GGGGACGGTCGGCTGTCCCCGCGATCCTCTCTTGATCTGGGCGTCGGCGAGGCCTCGAGGGGTTGTCCGTTGCACCGACTCCCCCGTTCTAGCACTCGGA	GGGCGTCGGCGAGGCCTCGAGGGGTTGTCCGTTGCACCGACTCCC	CTTGATCT	CCGTTCTA	-1.799999999999999	-0.0782608695652173	-1.884151688515584	6	((..(((.((...)).)))..))	23	5	7	6	2	2	3	2	45	5	15	12	3	4	5	6	-5.0	-6.6	-1.2000000000000002	-17.900000000000002	-0.3977777777777778	5.7	1.4728343958501813	...............(((.(((((.(......(((.(((...))).)))).))))).)))..	45	0.0	0.97668815	0.0948978375	0	0	0.1791167166375314	0
Streptomyces avermitilis	5316884	-	AACTGGATCCAGTACGTCCAGGCGGACACCCTGAAGTCCGACACGAAGAACCGCCGCGTCGCCATCGAGCGATACGCCACACCGCGCGGCGACATCATCGTCGACGGCAAG	GCGGACACCCTGAAGTCCGACACGAAGAACCGCCGCGTCGCCATCGAGCGATACGC	ACGTCCAG	CACACCGC	-5.9	-0.6555555555555554	-1.499294722523136	23	(((...)))	9	5	3	0	3	0	3	0	56	11	14	19	3	5	4	5	-9.4	-5.8	-1.9	-9.0	-0.1607142857142857	4.9	1.070382650557724	......(((.....(.(((.(..((((.((.........)).)))).).))).).....)))	0	0.0	0.0	0.1775692475	1	0	0.138628592863047	1
Streptomyces avermitilis *SAMPLED*	5316884	-	TAGATCCAACGACACACACATCATGCAGCCGCGCGCCGCCGAGACGCCGCCGGCTGAAAGCGGCACGCAGATCCACAGGACCGGACCGGCACGAAAAACG	GCAGCCGCGCGCCGCCGAGACGCCGCCGGCTGAAAGCGGCACGC	CACATCAT	AGATCCAC	-10.4	-0.3354838709677	-1.4992947225231	37	(((...)))	31	8	11	3	6	2	6	1	31	8	11	3	6	2	6	1	-10.7	-7.6	-3.3	-16.3	-0.5258064516129	4.3	1.1691643476397	..................((.(((((..((((.((......)).)))).....)))))..))	0	0.0	0.0	0.07015055475	1	0	0.2739544597594315	0
Streptomyces avermitilis	5343401	+	GCTACGTGGCGGACTGCGTGGAACAGCCGGCGGTGCTGCTGCGCACCCTGTAGCCGCCGAGTGGCCATCCCCGTCCACATGCTGTGCGCGGGGGTGGCAATGATCCTTCGG	GCCATCCCCGTCCACATGCTGTGCGCGGGGGTGGC	GCCGAGTG	AATGATCC	-14.7	-0.3585365853659	-1.9338316885156	58	(((((((((((.((((...)))).)))))))))))	41	5	17	4	2	2	11	1	41	5	17	4	2	2	11	1	-5.3	-1.4	-1.9	-26.4	-0.6439024390244	5.7	1.0582542666931	...........................(((((((((((.((((...)))).)))))))))))	0	0.0	0.79328775	0.06529563625	1	0	0.9995666898073542	1
Streptomyces avermitilis *SAMPLED*	5343401	+	GGGGGGGCGGACGGTGTGACCGCCGTGCTGTCGGCTGCGACAGGCTGTGGTGCACGACTGCGAGCTCCGCTGGTGGCGCGGGCGTTGTGCGTCTAATAAG	GGACGGTGTGACCGCCGTGCTGTCGGCTGCGACAGGCTGTGGTGCACGACTGCGAGCTCC	GGGGGGGC	GCTGGTGG	-4.799999999999999	-0.2399999999999999	-1.855893125677056	18	((.((.((....)).)).))	20	6	6	4	2	2	2	1	60	6	23	10	3	4	8	5	-10.6	-5.699999999999999	-6.4	-24.3	-0.4049999999999999	4.199999999999999	1.3023957758321392	(((((((((((((((.((.((((((....)))))))).))))).))).)))).....)))..	47	0.0	0.0	0.03569344425	0	0	0.0675274071347913	0
Streptomyces avermitilis	5348065	+	CCGCGTCGTACGCGCAGGGCCAGGAAGGCGAGTCCCAGGCCGAGGCCCATGAGGATCAGACCGCTGCCGAGGGGCAGAACCTCGAGCACGGGCTTCGGGGTGCGCTCGCCC	GCCAGGAAGGCGAGTCCCAGGCCGAGGCCCATGAGGATCAGACCGCTGCCGAGGGGC	CGCGCAGG	AGAACCTC	-4.9	-0.4899999999999999	-1.5339340837847042	18	(((....)))	10	6	3	0	3	0	3	0	57	6	17	19	3	6	4	4	-7.6	-6.699999999999999	-3.9	-18.3	-0.3210526315789473	2.7	1.6172816838293247	...(((.((..(((..(((((((((....)))..)).))))..).))....))....)))..	0	0.0	0.7234006	0.04812745	0	0	0.1001057954731912	1
Streptomyces avermitilis *SAMPLED*	5348065	+	CTCACAGGGGGGGACCCGACCAGGACGTGGTCCCGAGAGGACAGAACGTCCGAGCCTCAACGGCAAACCAGGCCAGCCCTCGTCAGGCGAGCTTCCCCCC	TCCCGAGAGGACAGAACGTCCGAGCCTCAACGGCAAACCAGGCCAGCCCTCGTCAGGCGA	GGACGTGG	GCTTCCCC	-3.2	-0.2909090909090909	-2.011413125677056	11	((((...))))	11	5	4	0	4	0	4	0	60	7	14	27	2	6	4	6	-8.5	-2.4	-5.6	-12.8	-0.2133333333333333	4.199999999999999	1.1243314434325598	.((((..((((.(.(..(......(((.....)))......)..).).))))....)).)).	0	0.0	0.9251062	0.07587297275	1	0	0.2123295781140675	0
Streptomyces avermitilis	5349623	-	CGACGGGCGACCCGGCGTGAGCCGTTGCTAAGCAGCCCCTCCGAACTCCGCTCGGAACGCCGCTCGGAACGCCGTTCCTGAGCAGCGCTCGTGAGCAGCGTGTCCCTGGTC	GCTCGGAACGCCGCTCGGAACGCCGTTCCTGAGCAGCGCTCGTGAGC	CGAACTCC	AGCGTGTC	-12.9	-0.43	-2.0942131256771	49	(((((((.(((.(((((((((...))))).)))).))).)).)))))	30	5	12	3	3	2	5	1	30	5	12	3	3	2	5	1	-6.8	-5.8	-5.1	-15.0	-0.5	5.7	1.8026189462725	...............(((((((.(((.(((((((((...))))).)))).))).)).)))))	44	0.0	0.95610094	0.09935083125	1	0	0.5205926002515726	1
Streptomyces avermitilis *SAMPLED*	5349623	-	CGCGCTGGAGTCTCGCTAGCGCCTCGAGCTACACGCCCTCGCGCGAGAAGCTGGCGTTCGTCGAACAGGTCCTCTTCTGCGACACGGCCCCCGTGAGCGA	TGGAGTCTCGCTAGCGCCTCGAGCTACACGCCCTCGCGCGAGAAGCTGGCGTTCGTCG	CGCGC	AACAGGTC	-1.5999999999999996	-0.1777777777777777	-1.5339340837847042	5	((.....))	9	7	2	0	2	0	2	0	58	13	16	15	2	4	7	3	-8.2	-2.9	-3.1	-20.9	-0.3603448275862069	5.199999999999999	1.0552820926737858	.((..(...(((((((..((((.((...........)).))))..)))))))..)..))...	0	0.0	0.7708442	0.02630885675	0	0	0.099154644991623	0
Streptomyces avermitilis	5359928	-	GGACGCGAAGAAGCTGCTGAACTACGGCTTCGCGGTCTGATCCGCACCCACTCACCACGACGAAGGGGACCGGCCGCTCGTCCGCGGTCGGTCCCCTTTGTCGTGGCCGGT	GGGGACCGGCCGCTCGTCCGCGGTCGGTCCCC	ACGACGAA	TTTGTCGT	-29.2	-0.6347826086957	-2.2799059256771	100	(((((((((((((......)))))))))))))	46	8	20	0	20	0	20	0	46	8	20	0	20	0	20	0	-11.9	-7.0	-8.5	-42.0	-0.9130434782609	4.0	1.7645539080686	..............................(((((((((((((......)))))))))))))	85	0.0	0.9705471	0.6387172150000001	0	0	1.0	1
Streptomyces avermitilis *SAMPLED*	5359928	-	AACTTCCGGGGAGAGTCCCTTGGGTCGGTCTGCGCCAACGGTCCTTACTGGGGAAAACGGCGAGTTACCGGTGCGGTCCCGCCCGTTCATTCACCCAGGC	TTGGGTCGGTCTGCGCCAACGGTCCTTACTGGGGAAAACGGCGAGTTACCGGTGCGG	AGAGTCCC	TCCCGCCC	-5.9	-0.6555555555555554	-2.248942083784704	23	(((...)))	9	5	3	0	3	0	3	0	57	7	17	18	3	3	6	5	-11.2	-1.9	-1.0	-18.8	-0.3298245614035088	5.0	1.0036144288429198	....(((.((((((...((((.....((((.....))))....))))....)))))).))).	53	0.0	0.7630949	0.1872458	0	0	0.0721629564160932	0
Streptomyces avermitilis	5359968	+	GCGGCGATCCTGGAGCAGCCGAAGCGGCTGATCACCTGGGCCTAGCGCCCACCGGCCACGACAAAGGGGACCGACCGCGGACGAGCGGCCGGTCCCCTTCGTCGTGGTGAG	GGGGACCGACCGCGGACGAGCGGCCGGTCCCC	ACGACAAA	TTCGTCGT	-22.5	-0.5113636363636	-2.0942131256771	100	((((((((.((((......)))).))))))))	44	8	17	4	3	2	10	1	44	8	17	4	3	2	10	1	-8.3	-4.6	-11.0	-32.2	-0.7318181818182	3.2	4.753616752568	..............................((((((((.((((......)))).))))))))	0	0.0	0.9879948	0.3782554849999999	1	0	1.0	1
Streptomyces avermitilis *SAMPLED*	5359968	+	GTCAGATCGAAGCGCGACATGAGGGGCAGGCCACTCGCAAGCGCGACGACCCCCGCGCGGCCGGTGGTCCGGTGTGACCACGGAAAGTCGCCACCCAGCA	GGCCACTCGCAAGCGCGACGACCCCCGCGCGGCCGGTGGTC	GAGGGGCA	CGGTGTGA	-7.199999999999999	-0.3272727272727272	-1.747893125677056	30	((((.(((......))).))))	22	8	7	2	4	1	4	1	41	10	14	5	7	2	7	2	-8.2	-7.3	-3.1	-21.8	-0.5317073170731706	4.1	1.4134860530288105	.....................(((((((.((..(((((........))))).)).)))))))	0	0.0	0.0	0.04365722125	1	0	0.2504005311501797	0
Streptomyces avermitilis	5365759	-	GCTCCTCGGCGAGGAGAACAAGCGGGGCGAGGGCTACCGGTAGTCGGAAGCCACGGTCCACGACGAGTCCCCCGCGGGCGGGTTGCCGCGGGGGACTTTGGCGGGTCCGGT	AGTCCCCCGCGGGCGGGTTGCCGCGGGGGACT	CCACGACG	TTGGCGGG	-17.5	-0.5147058823529	-2.2799059256771	72	((((((((((((........))))))))))))	34	10	13	0	13	0	13	0	34	10	13	0	13	0	13	0	-12.7	-5.6	-5.4	-28.5	-0.8382352941176	4.2	1.0726882655043	..............................((((((((((((........))))))))))))	67	0.0	0.9728615	0.1201051225	1	0	1.0	1
Streptomyces avermitilis *SAMPLED*	5365759	-	GGGGGAGTCGGCCGTTCGGGGGGCCGTCACGACGTCAGCTGGCGGGCCGGGGCTCTCTTTCCGCCCGACCTTACAACGCCGAGGGGGGCGCGGGGGAACG	GGAGTCGGCCGTTCGGGGGGCCGTCACGACGTCAGCTGGCGGGCCGGGGCTCT	GGG	CTTTCCGC	-0.0999999999999996	-0.0083333333333333	-2.7171196885155844	1	.((((....)))).	12	6	4	0	4	0	4	0	53	6	19	11	5	3	5	2	-6.2	-6.6	-3.8	-22.000000000000004	-0.4150943396226416	4.4	1.9615321084413164	((((((((((..((((..(((.((....)))))..))))..)))))..))))).........	0	0.0	0.0	0.2279826225	1	0	0.1033670958312748	0
Streptomyces avermitilis	5372445	+	ACGGCTAGGGCTTGCTTCAGCCACCTTCAGCCACCTTCAGTTATCTTCAGACACCTTCAGTCACCGGACGCCCGGAGGGAATTCCCTCCGGGCGTCCGTCGTTGTGGGTGG	GCCCGGAGGGAATTCCCTCCGGGC	CACCGGAC	GTCCGTCG	-29.7	-0.8735294117647	-2.8262275327734	100	((((((((((....))))))))))	34	6	15	0	15	0	15	0	34	6	15	0	15	0	15	0	-5.7	-8.1	-2.8	-36.0	-1.0588235294118	3.5	2.5566733842248	......................................((((((((((....))))))))))	0	0.0	0.98909163	0.378863505	1	0	1.0	1
Streptomyces avermitilis *SAMPLED*	5372445	+	ACTCGGTCACATGTTTCAGGGGGTCCGTCTCCCCAGGCTGCTTGGACGGGACTTTCCCGAGCTTCCTGAGTTTTGGCGCTCCCTCCGCACCACGGCGGGA	CTCGGTCACATGTTTCAGGGGGTCCGTCTCCCCAGGCTGCTTGGACGGGACTTTCCCGAG	A	CTTCCTGA	-6.8	-0.6181818181818	-1.6830931256771	21	..(((((...)))))..	11	5	4	0	4	0	4	0	39	5	14	8	4	2	5	3	-7.4	-8.1	-2.9	-14.4	-0.3692307692308	5.7	1.6571473642086	.(((((......((((((((.((((.(......).)))).)))))....)))....))))).	47	0.0	0.5060148	0.0670182035	1	0	0.1471257766875139	0
Streptomyces avermitilis	5378847	+	GCGAGCTGCACCTTTCGGTACGGAAGCCGCAGCCGAAGTAGTCCTGAAGTCCGTCCTGTGAGGGTGGCTCGGAACCGACGCCGGTTTCGAGCCACTTTTGCGTGTACATGT	TGGCTCGGAACCGACGCCGGTTTCGAGCCA	TGTGAGGG	CTTTTGCG	-17.7	-0.3847826086957	-2.7313516885156	73	(((((((((((((....)))))))))))))	46	6	21	0	21	0	21	0	46	6	19	4	2	1	17	2	-5.7	-3.6	-1.3	-33.9	-0.7369565217391	4.1	1.1091487849536	................................(((((((((((((....)))))))))))))	100	14.72	0.9583857	0.29860785	1	0	1.0	1
Streptomyces avermitilis *SAMPLED*	5378847	+	GTCAGACAACCCAGACGAGGCGGTACGCGTGCCAGAGTGAAAGAGAGCGTGTCAGTAGATTCGGTGTTAGGACCCCTTTGCCTTTGCGAAACGAGGACGC	GGCGGTACGCGTGCCAGAGTGAAAGAGAGCGTGTCAGTAGATTCGGTGTTAGGACCCC	CCAGACGA	TTTGCCTT	-3.6	-0.5142857142857142	-3.7515304991600633	17	((...))	7	5	2	0	2	0	2	0	58	6	15	24	2	5	5	5	-4.800000000000001	-3.3	-3.5	-9.7	-0.1672413793103448	4.3	1.3750416772036451	....((.(((....(..((.((((((..(....)...))).....)))))..)....)))))	51	0.0	0.0	0.145828784	0	0	0.0796953353348803	0
Streptomyces avermitilis	5383743	-	GACCTGGAGTCGTACAAGGAGCGCTTCGGCGGCGCACCGGAGTAAGTCCCGGCGCAGCCGCGGAAGGGCCCGGCACCGTGGGGTGCCGGGCCCTTCCGCGTCGGATGATGC	CCCGGCGCAGCCGCGGAAGGGCCCGGCACCGTGGGGTGCCGGG	GAGTAAGT	CCCTTCCG	-37.5	-0.8928571428571	-2.3358931256771	100	(((((((((....)))))))))	42	6	19	0	19	0	19	0	42	6	19	0	19	0	19	0	-8.1	-8.2	-2.8	-46.2	-1.1	4.0	1.5643893230974	..................((((((((..((((((..(....)....)))))).)))))))).	0	0.0	0.98176324	0.7336483874999999	1	0	1.0	1
Streptomyces avermitilis *SAMPLED*	5383743	-	CGCCATCGGTCAGGTACCTGGTAGCGGACCGGGAGGTGTGCGGGGGTTCGGTTCCCCGAGACCACGGTGAGGCCCCCGGCCCGGAAAAATCGCGCCATTA	GGACCGGGAGGTGTGCGGGGGTTCGGTTCCCCGAGACCACGGTGAGGCCCCCGGCC	CTGGTAGC	CGGAAAAA	-8.2	-0.7454545454545454	-1.499294722523136	35	((((...))))	11	5	4	0	4	0	4	0	56	8	19	12	2	2	10	6	-6.8	-3.3	-5.3	-28.5	-0.5089285714285714	4.300000000000001	1.343493919070906	......((.(((((.((((((((((((......))))))....)))......))))))))))	0	0.0	0.9727602	0.1435038824999999	1	0	0.0396236061211288	0
Streptomyces avermitilis	5407762	-	CCCGCATCCTCACCCCCTACACCCGTATGCACAGCCTCTGACCGGCTCCGACCGGCCACGGAACACCCGCGGGCGCCCGAACAACTCGGGCGCCTTCGCGAAGGGCACGTC	GGCGCCCGAACAACTCGGGCGCC	CACCCGCG	TTCGCGAA	-15.0	-0.6	-2.2489420837847	59	(((((((((.....)))))))))	25	7	10	0	10	0	10	0	25	7	10	0	10	0	10	0	-8.6	-8.8	-6.7	-20.9	-0.836	5.1	3.473626065189	.......................................(((((((((.....)))))))))	0	0.0	0.9347548	0.1050225665	1	0	0.8812014060630281	1
Streptomyces avermitilis *SAMPLED*	5407762	-	CCGTCCGCCGACTAGGCCGAATCTCGTCTCCTGCCACACTCGAGGTTCCCAAACACCGGCGCCCCCACGCGGCCACCTAAGTACTGGCCTGCGCCGCTCA	GCCGAATCTCGTCTCCTGCCACACTCGAGGTTCCCAAACACCGGCGCCCCCACGCGGC	CCGACTAG	CACCTAAG	-4.699999999999999	-0.3615384615384615	-1.5961420837847042	18	(((.(...).)))	13	5	4	2	3	1	3	1	58	6	15	24	4	4	4	6	-6.3	-9.1	-5.2	-8.200000000000001	-0.1413793103448276	5.4	4.199577827708977	....((((.....(((....((((......(..(((....)))..))))).....)))))))	0	0.0	0.66528887	0.0777410647499999	0	0	0.1653137763507476	0
Streptomyces avermitilis	5433780	-	GCCAGAAGGGCCCGCAGGCCGAGAACATCGTTCCCGCCTGACGCTGACGCGTACTACATGGCCGGGGCCCGCACTCTTGGGGTGCGAGCCCCGGCTCATTGCTTTTTCCGC	CGGGGCCCGCACTCTTGGGGTGCGAGCCCCG	TACATGGC	GCTCATTG	-23.1	-0.55	-3.2370757487401	100	((((((.(((((((...))))))).))))))	42	5	18	3	3	2	8	1	42	7	17	3	3	2	8	1	-2.9	-4.7	-2.0	-33.1	-0.7880952380952	3.9	1.837921472983	...............................((((((.((((((.....)))))).))))))	100	0.0	0.9842901	0.4729535125	1	0	1.0	1
Streptomyces avermitilis *SAMPLED*	5433780	-	CATGGCCGCGGCCCAAAGCCTTTACGGTTCGCGACGACCGCGCTCGGCCCATCAGAACGCGCACGCCCCAGAGCCGGCGGACGAGGGCCCTCAGGCCGCG	CCTTTACGGTTCGCGACGACCGCGCTCGGCCCATCAGAACGCGCACGCCCCAGAGCCGGCGG	GCCCAAAG	ACGAGGGC	-3.6	-0.5142857142857142	-1.499294722523136	13	((...))	7	5	2	0	2	0	2	0	62	11	17	19	2	5	6	4	-12.3	-3.3	-8.5	-17.499999999999996	-0.2822580645161289	4.2	1.1243314434325598	((....((((((..(.((..((((.((.........)).))))..)).)...))))))..))	0	0.0	0.8779025	0.06872247175	0	0	0.0755676960889158	0
Streptomyces avermitilis	5443017	+	CGACACTCACCTGCGCCAAGGTCAAGCACTGAGCATTCGTCGCAGATCCGGCCACATCCCGGAAACAACGCACCCCCAGGTCATCGACCTGGGGGTTTCGCATGTGCTCGT	CCCCCAGGTCATCGACCTGGGGG	ACAACGCA	TTTCGCAT	-20.1	-0.804	-3.0013516885156	86	((((((((((...))))))))))	25	5	11	0	11	0	11	0	25	5	11	0	11	0	11	0	-6.4	-8.8	-1.9	-21.8	-0.872	5.7	1.868174891598	.......................................((((((((((...))))))))))	100	0.0	0.98972267	0.428964815	0	1	1.0	1
Streptomyces avermitilis *SAMPLED*	5443017	+	CCGTGTTGCATCATGGCTCGGCGGCAAACGCACTGCGAACCACATCATGTCTGCGGGTTCTTCCACAGGCATTCATCCCAAGTCGCGGGATCGTCCCTCA	ATGTCTGCGGGTTCTTCCACAGGCAT	ACCACATC	TCATCCCA	-6.1	-0.2346153846153846	-2.491413125677056	24	(((((((.(((....))).)))))))	26	6	10	2	7	1	7	1	26	6	10	2	7	1	7	1	-6.800000000000001	-5.7	0.3999999999999999	-14.3	-0.5499999999999999	4.5	1.0785217493711998	....................................(((((((.(((....))).)))))))	49	0.0	0.0	0.033425026	0	0	0.4083453138004859	0
Streptomyces avermitilis	5444980	+	ACCGTGACCGTGCCGCCGCACGACCTGATCAACGCCCCGTAGGGGACCGCGGCGCCCCCAGGGGCACGCACCAGGCCCAGGTCGATGACCTGGGCCTTCGTCATGGGGCGG	CCCCGTAGGGGACCGCGGCGCCCCCAGGGGCACGCACCAGGCCCAGGTCGATGACCTGGG	GATCAACG	CCTTCGTC	-20.1	-0.804	-2.5693516885156	86	((((((((...))))))))	25	5	11	0	11	0	11	0	25	5	11	0	11	0	11	0	-6.1	-8.8	-3.1	-21.8	-0.872	5.7	2.511735045979	(((((...(((.(((((..((((....)))).)))....)))))....)).......)))..	70	0.0	0.9444976	0.12511680375	1	0	0.999980571039442	1
Streptomyces avermitilis *SAMPLED*	5444980	+	GTCTGTCTGGGGCGGTGAGGCCGCCCGTCGCTGCCCCGGGCGCCGAGTCCCCGCGTCACATACCCCGGGCATTGGCGGACGGCGCCGATTGTCCCGGGAC	TCGCTGCCCCGGGCGCCGAGTCCCCGCGTCACATACCCCGGGCATTGGCGGACGGCGCCGA	GCCGCCCG	TTGTCCCG	-5.8	-0.3411764705882353	-3.287119688515584	24	((((((.....))))))	17	7	6	0	6	0	6	0	61	10	19	15	3	5	6	3	-7.2	-4.8	-1.0	-25.5	-0.4180327868852458	4.6	1.0817351305098777	(((..((.(((..((((((...((((.(........).))))..))))))..))).))))).	43	0.0	0.8809544	0.1904906925	1	0	0.2559323950180353	0
Streptomyces avermitilis	5451187	+	CCCGCGGTAAGCGAGTGATCGCTTGAGCACTTCATCACGGGCCCGATTCACCGTGGTGACCGCTGTGGTGGTGGCGGCTCTGGCCGCTGCCACCGTGGTGGTGCACCTCCA	ACCGCTGTGGTGGTGGCGGCTCTGGCCGCTGCCACCGTGGTGGT	CCGTGGTG	GCACCTCC	-19.6	-0.4454545454545	-1.5572620837847	84	((((((((((((((((((((....))))))))))))))))))))	44	6	20	0	20	0	20	0	44	6	16	8	5	2	6	2	-9.2	-6.9	-6.4	-37.9	-0.8613636363636	3.8	1.9584197092906	..................(((((..((((((..(((((....)))))..))))))..)))))	44	0.0	0.0	0.21060402	1	0	1.0	1
Streptomyces avermitilis *SAMPLED*	5451187	+	CGCGTTGCCGCGTTGTCCTGTCCCCGGCGGTGAGGCAAGTGACCAACGTATGTTAATCGTTTGGCCGGCCCACACCCGAAGGCCACGATCGAGTCCCGCT	CCCCGGCGGTGAGGCAAGTGACCAACGTATGTTAATCGTTTGGCCGGCCCACACCCGAAGG	TGTCCTGT	CCACGATC	-3.6	-0.5142857142857142	-1.5339340837847042	13	((...))	7	5	2	0	2	0	2	0	61	6	20	17	2	6	6	4	-7.4	-3.3	-3.3	-18.5	-0.3032786885245901	4.199999999999999	1.1087364559300457	.((.(((..(((.(((....(.((((((.((....)))).)))))..))))))..)))..))	0	0.0	0.0	0.0938427	0	0	0.0606299551808613	0
Streptomyces avermitilis	5452732	-	TTTAATGGTAGAACATGAGCTTCCCAAGCTCAGAGCGCGAGTTCGATTCTCGTCACCCGCTCCACAACGAAGGCCCAGGTCGCAGACCCGGGCCTTTTTGCTGTCCGCTGT	GGCCCAGGTCGCAGACCCGGGCC	ACAACGAA	TTTTTGCT	-15.3	-0.5275862068966	-3.2582275327734	63	(((((.((((...)))).)))))	29	5	12	2	8	1	8	1	29	5	12	2	8	1	8	1	-6.5	-4.3	-3.1	-19.4	-0.6689655172414	5.7	1.2098027978786	.......................................(((((.((((...)))).)))))	100	18.84	0.9844041	0.7047407375	0	0	0.9993621621274484	1
Streptomyces avermitilis *SAMPLED*	5452732	-	CAGCGTCGGTGTAGAGTGCGCAGGCGAATCAGCCCTCGCTGGACTCCCGCGAGGTCGTCAGTTTGGACATAGGACTCGAAAGTAAGACTTTTCCTGGTCT	AGCCCTCGCTGGACTCCCGCGAGGTCGTCAGTTTGGACATAGGACT	GGCGAATC	CGAAAGTA	-7.0	-0.4666666666667	-1.7129011256771	21	...	15	5	5	2	3	1	3	1	48	8	13	16	3	4	3	5	-8.5	-4.9	-1.0	-16.2	-0.3375	3.2	1.0499366479645	.((.(((..(..((((.((....)).....))))..)....))).))...............	43	0.0	0.0	0.1016645664999999	1	0	0.2028780998944415	0
Streptomyces avermitilis	5453342	+	ACGCCGTGCCGGTCGCCCTGGAGAGGCAGCAGCGGTAGCAGCGGCAGAGAGAACAGGGCGCGCGGGTCGTCACGATTGTGGCCGGTCCGCGCGCCTTGCGTATCCTCGGGA	GGCGCGCGGGTCGTCACGATTGTGGCCGGTCCGCGCGCC	GAGAACAG	TTGCGTAT	-20.8	-0.4622222222222	-1.9606588885156	89	(((((((((((((((((....)))).)))))))))))))	45	6	20	1	16	1	16	1	45	6	18	5	12	2	12	2	-5.7	-4.8	-2.5	-35.3	-0.7844444444444	4.5	1.3113136533295	.......................(((((((((..((((((....)))).))..)))))))))	82	0.0	0.0	0.0989434179999999	0	0	1.0	1
Streptomyces avermitilis *SAMPLED*	5453342	+	GCCGAGGACGCGGCAGCGGCCGGGGGTGCACGGGTGTCGGCCGCCACGGCTCTGCGATGGCCACAGGCGTTTGGTCTGGAGTCGCAGGGAGCGCGCGCCG	GCGGCAGCGGCCGGGGGTGCACGGGTGTCGGCCGCCACGGCTCTGCGATGGC	CCGAGGAC	CACAGGCG	-4.399999999999999	-0.2315789473684209	-1.499294722523136	16	((((..((...))..))))	19	5	6	4	4	1	4	2	52	6	19	10	2	4	9	4	-9.9	-3.4	-4.1	-22.7	-0.4365384615384615	4.1	1.053303173857941	...((.((((.(((((((((((((....)))..))).)).)))))))))....)).......	57	0.0	0.0	0.135161541	1	0	0.101338008291474	0
Streptomyces avermitilis	5459229	-	ATCATCAAGCTCGGCACGTTCTAGTACGTCCGAGCTACTACGTACGAGCTACCAGGTACGAGAGAGGGGCTCCCGGCGCGACGCCGGGAGCCCCTCTTCTCGCTTGCCGCC	GCTCCCGGCGCGACGCCGGGAGC	AGAGAGGG	CCCTCTTC	-33.4	-0.7590909090909	-2.3534131256771	100	((((((((((...))))))))))	44	5	20	1	5	1	15	1	44	5	20	1	4	1	16	1	-8.8	-6.9	-5.8	-42.3	-0.9613636363636	5.7	1.7413663845838	.......................................((((((((((...))))))))))	100	16.55	0.98987293	0.72197635	1	0	1.0	1
Streptomyces avermitilis *SAMPLED*	5459229	-	CTACCGAGGGCATCGCGCCTTCAGTCTACGAGATTACTCCCTAATCTATAGACCAGAGGGCCCGCGGGGAGAGGGGCTACCTGCTCGTACTTACGACCGG	TCGCGCCTTCAGTCTACGAGATTACTCCCTAATCTATAGACCAGAGGGCCCGCGG	CGAGGGCA	GGAGAGGG	-3.6	-0.5142857142857142	-1.499294722523136	13	((...))	7	5	2	0	2	0	2	0	55	7	21	8	4	3	6	2	-11.8	-7.3	1.5	-21.5	-0.3909090909090907	5.4	1.009920230745622	.....((((((((((.(((((..((((((.....)))))).)))))..))))))..))))..	0	0.0	0.0	0.183416031	1	0	0.0180981263984786	0
Streptomyces avermitilis	5483320	+	GAGCGCGCTGGTCGTGTGGCGGCCGAAGCGCCAGTCCTCGGACTGACGGCTTCGCATCTGCCCGAAGGGCCCGGAGGCCGACGCCTCCGGGCCCTTCGCGTGCGGCTTTCC	CTCGGACTGACGGCTTCGCATCTGCCCGAAGGGCCCGGAGGCCGACGCCTCCGGG	CGCCAGTC	CCCTTCGC	-25.5	-0.5795454545455	-1.9366396885156	100	(((((((((....)))))))))	44	6	19	2	2	2	16	1	50	6	20	6	4	1	16	5	-7.4	-6.9	-6.1	-39.2	-0.784	4.7	2.6470729276683	......((((((....(((((((......((((...))))...))))))).....)))))).	0	0.0	0.98752856	0.591964425	1	0	1.0	1
Streptomyces avermitilis *SAMPLED*	5483320	+	TCGCCTCTTCGCCCCCGCGGCTTCGAGTGGGCCCCTCCAAGGGTCGAGCCGCGCGGCCCGCGAAAGCTCGATCGTCGGCCAAGGCAGCTCGAACGCGCGG	CGCCTCTTCGCCCCCGCGGCTTCGAGTGGGCCCCTCCAAGGGTCGAGCCGCGCGGCCCGCG	T	AAAGCTCG	-8.2	-0.7454545454545454	-1.5572620837847042	35	((((...))))	11	5	4	0	4	0	4	0	61	8	19	17	3	3	8	6	-7.500000000000001	-5.8	-0.8999999999999999	-26.599999999999994	-0.4360655737704917	4.4	1.1078445173009492	.(((......(((..((((((((......(((((......))))))))))))).)))..)))	0	0.0	0.0	0.044389345	1	0	0.0210925093994619	0
Streptomyces avermitilis	5483320	+	GAGCGCGCTGGTCGTGTGGCGGCCGAAGCGCCAGTCCTCGGACTGACGGCTTCGCATCTGCCCGAAGGGCCCGGAGGCCGACGCCTCCGGGCCCTTCGCGTGCGGCTTTCC	CTCGGACTGACGGCTTCGCATCTGCCCGAAGGGCCCGGAGGCCGACGCCTCCGGG	CGCCAGTC	CCCTTCGC	-25.5	-0.5795454545455	-1.9366396885156	100	(((((((((....)))))))))	44	6	19	2	2	2	16	1	50	6	20	6	4	1	16	5	-7.4	-6.9	-6.1	-39.2	-0.784	4.7	2.6470729276683	......((((((....(((((((......((((...))))...))))))).....)))))).	0	0.0	0.9880736	0.591964425	1	0	1.0	1
Streptomyces avermitilis *SAMPLED*	5483320	+	CCTCGCCTCCCGGCCGGCGCCGCCCCGCGGGCGGGCCGTGCGCCCCGCCGCGTGCCTGGTCGCGCTGGGCCGGCGGGAAGCCTCCGCGAAGTCGGAGCGG	CGCCGCCCCGCGGGCGGGCCGTGCGCCCCGCCGCGTGCCTGGTCGCGCTGGGCCGGCG	CCGGCCGG	GGAAGCCT	-13.5	-0.3375	-1.8209011256771	52	(((((.(((((((((((((((((.((...)))))).)))).))).))).))).)))))	40	6	15	6	4	3	5	2	40	6	15	6	4	3	5	2	-8.6	-9.1	-4.3	-26.4	-0.66	3.2	2.3339480977087	....(((((((((((((.(((((((((.(.....))))).))))).)))))..))).)))))	0	0.0	0.0	0.3295905135	1	0	0.2821975486836608	0
Streptomyces avermitilis	5512954	+	CGCAGTGCCTGACGCGATTCCCCCGTCGTTGTAGATCGCGCAGGTACTTCCCCCCGCAGCGGCGTCACCGTGACCTGAACACGGTGACGCCGCTGTAGTTTCTGCTGGGAT	CGGCGTCACCGTGACCTGAACACGGTGACGCCG	CCCCGCAG	CTGTAGTT	-24.9	-0.6073170731707	-2.3462275327734	100	(((((((((((((.......)))))))))))))	41	9	17	0	17	0	17	0	41	9	17	0	17	0	17	0	-4.2	-6.7	0.1	-35.7	-0.8707317073171	4.8	1.4332504197728	.............................(((((((((((((.......)))))))))))))	100	17.84	0.82688266	0.087878295	1	0	1.0	1
Streptomyces avermitilis *SAMPLED*	5512954	+	AGCACCTTTCAGGGCGGCAACGTGCCGAGTCCTGACCTGGTTCGTGAACGCGTCGACCGTCCAGCGACGTTCGGGCCATCGTGCCCTATGTAGCCGCTGT	GGGCGGCAACGTGCCGAGTCCTGACCTGGTTCGTGAACGCGTCGACCGTCC	ACCTTTCA	AGCGACGT	0.7000000000000006	0.0411764705882353	-1.5199372837847045	0	(.(((.......))).)	17	9	4	2	1	1	3	1	51	8	18	9	6	3	6	4	-9.3	-7.3	-0.9000000000000004	-21.000000000000004	-0.411764705882353	3.4000000000000004	1.097466500562651	(((((((.(((((.((((.((......))))))....))))).).))))))...........	45	0.0	0.0	0.06361175425	1	0	0.0338624122399384	0
Streptomyces avermitilis	5512954	+	CGCAGTGCCTGACGCGATTCCCCCGTCGTTGTAGATCGCGCAGGTACTTCCCCCCGCAGCGGCGTCACCGTGACCTGAACACGGTGACGCCGCTGTAGTTTCTGCTGGGAT	CGGCGTCACCGTGACCTGAACACGGTGACGCCG	CCCCGCAG	CTGTAGTT	-24.9	-0.6073170731707	-2.3462275327734	100	(((((((((((((.......)))))))))))))	41	9	17	0	17	0	17	0	41	9	17	0	17	0	17	0	-4.2	-6.7	0.1	-35.7	-0.8707317073171	4.8	1.4332504197728	.............................(((((((((((((.......)))))))))))))	100	17.84	0.8940382	0.087878295	1	0	1.0	1
Streptomyces avermitilis *SAMPLED*	5512954	+	GGAGGTACTTGCCACCCCCGCCGTGGTCAGCGGCTGATAGGCTGTAACACTGGCCCAGTCCGATGCCACTGTGGTCGACCGCGTGCTGACACCGTGCCGC	CCGCCGTGGTCAGCGGCTGATAGGCTGTAACACTGGCCCAGTCCGATGCCACTGTGG	TGCCACCC	TCGACCGC	-4.5	-0.5	-2.248942083784704	17	(((...)))	9	5	3	0	3	0	3	0	57	10	19	11	4	3	6	3	-10.0	-7.199999999999999	-1.9	-25.4	-0.4456140350877193	4.9	1.100591361506465	.....((((.(((((...((((((...((((........))))))).)))..))))).))))	0	0.0	0.0	0.1311301525	1	0	0.0690676642916233	0
Streptomyces avermitilis	5517174	+	AGGCGTGCGGGCGAACGCGACCAGATACGCCCCGTAAGCGAACGAGAGCCCGGCCAGGGCGCCGACCACCAGGACGGCGTGCGACGGCCGGGCTCTCGCCGTCCGCACCAG	CGAGAGCCCGGCCAGGGCGCCGACCACCAGGACGGCGTGCGACGGCCGGGCTCTCG	TAAGCGAA	CCGTCCGC	-14.2	-0.284	-2.3009011256771	55	(((((((((((((.(.((((((.((....)).)))))).)...)))))))))))))	50	6	19	8	10	3	10	3	50	6	19	8	10	3	10	3	-9.2	-7.9	-8.0	-37.8	-0.756	4.1	3.7025475731274	......(((((((((((((.(.((((((.((....)).)))))).)...)))))))))))))	0	0.0	0.0	0.06282547225	1	0	0.8812014060630281	1
Streptomyces avermitilis *SAMPLED*	5517174	+	CGGCTGCCGACCGACTGCGCGGCGGAGCCGCACGGCGAGCAGGCGCCCCCCCCGGGCCGTGGACAAGGCGGACGGCTCGCCAATGGCCGCGCGGGAGACG	GCCGCACGGCGAGCAGGCGCCCCCCCCGGGCCGTGGACAAGGCGGACGGCTCGCCAATGGC	GCGGCGGA	CGCGCGGG	-5.9	-0.6555555555555554	-1.499294722523136	23	(((...)))	9	5	3	0	3	0	3	0	61	7	19	18	4	4	7	4	-13.2	-8.1	-9.6	-27.3	-0.4475409836065573	5.3	1.992637085223788	.((((...(((((((.(.((((....(((.....)))....))))..).)))))))..))))	0	0.0	0.0	0.0902962925	1	0	0.0343950928440742	0
Streptomyces avermitilis	5520279	+	GAGGGGGCAGCTGACACGGGGCAGCTGAGCTCCTCGGGGGAAACGCGCCGTCACGTGAGGAAGTGCCCGTCGGGACATCGGTTCCCGGCGGGCACTTCGACGTGCCGGGGC	AGTGCCCGTCGGGACATCGGTTCCCGGCGGGCACT	CGTGAGGA	TCGACGTG	-16.6	-0.3531914893617	-2.2489420837847	67	((((((((((((((.......))))))))))))))	47	9	18	4	2	1	16	2	49	9	19	4	3	1	16	3	-13.7	-4.6	-9.8	-33.2	-0.6775510204082	5.7	1.1922760078108	...........................((((((((((((((.......))))))))))))))	39	0.0	0.0	0.5639490625	1	0	1.0	1
Streptomyces avermitilis *SAMPLED*	5520279	+	GGGCGCTTGGGGAAGCAGTCGCCCGCCCGTCCCAACGGGCGGTGAGTCACGGCGGTGCCTGGGCCGGACACGCAGGGCGGCGTGGATCAGGGGACTCTGC	CCGCCCGTCCCAACGGGCGGTGAGTCACGGCGGTGCCTGGGCCGGACACGCAGGGCGG	GCAGTCGC	CGTGGATC	-2.3999999999999995	-0.2666666666666666	-1.820901125677056	8	.(((...))).	9	5	3	0	3	0	3	0	58	10	18	14	6	3	6	5	-7.9	-9.1	-4.3	-27.4	-0.4724137931034483	4.3	2.654848426921228	((((((((((...((((((.((........)).))))))....)))).....))))))....	0	0.0	0.8551984	0.15142266125	1	0	0.053680764388581	0
Streptomyces avermitilis	5525512	+	GGCCTCGACTGAGCCCGCACCCGCGGTTGTCCACAGGGGGCGCGGGGAGTTTTCCACAGGCGGGACCGTCGTGCCCGAGCATCCGGTCACGTCTGGAAGGATGGGGACGAC	CAGGGGGCGCGGGGAGTTTTCCACAGGCGGGACCGTCGTGCCCGAGCATCCGGTCACGTCTG	GTTGTCCA	GAAGGATG	-8.099999999999998	-0.2076923076923076	-1.5339340837847042	35	((((((.(((((..((((....)))).))))).))))))	39	6	15	5	6	2	6	2	62	6	20	18	4	6	4	3	-7.700000000000001	-5.7	-5.6	-21.500000000000004	-0.3467741935483872	2.7	1.8047268715972595	((((.(..((.((..((((..(((.((((....)))))))...))))..)).))..).))))	0	0.0	0.5961571	0.700646705	1	0	0.2534197039719139	1
Streptomyces avermitilis *SAMPLED*	5525512	+	GCAGTTCCATGACGGTTCACGGCGTGGCCACTCCGCGGGTGCAGGGCCAGGTCAGGGTGGGCGGGGATTCGCCGGACGTCGGTCGGGGTCCGCAGGGACA	CGGTTCACGGCGTGGCCACTCCGCGGGTGCAGGGCCAGGTCAGGGTGGGCGG	TTCCATGA	GGATTCGC	1.0	0.0	-1.806213125677056	0	...	0	0	0	3	0	0	0	0	52	6	19	10	1	4	7	3	-8.100000000000001	-2.5	-4.6	-21.9	-0.4211538461538461	4.1	1.0998093528809811	.(.(((((((((.(((((.((.((....)).))))))).)))...)))))).).........	0	0.0	0.0	0.05102707375	0	0	0.0572409820324814	0
Streptomyces avermitilis	5526663	+	TCACGGAGGCCTGCGCGAACCTGCGCTCGACGGGCACGAAGATCAAGTAACCCCGTTCTCACGCGCTGAGCCCGGCACCCGCTGAGGTGCCGGGCTCTTCCGTGTCCGCCG	GAGCCCGGCACCCGCTGAGGTGCCGGGCTC	CACGCGCT	TTCCGTGT	-20.8	-0.6933333333333	-3.1235083327734	91	((((((((((((......))))))))))))	30	8	12	0	12	0	12	0	30	8	12	0	12	0	12	0	-6.2	-7.9	-7.0	-26.8	-0.8933333333333	4.4	6.0481533514593	................................((((((((((((......))))))))))))	79	0.0	0.9535489	0.6666229825000001	1	0	1.0	1
Streptomyces avermitilis *SAMPLED*	5526663	+	GCGCTCTCTCGCCGCGAGATGCGCTCCCCCCGACCGGCCCCCGCGTTCCCCTGACACGCTTGCGCGTGCTCGAACGTGCGTGCGCGCGCGACTCGACGCA	CGGCCCCCGCGTTCCCCTGACACGCTTGCGCGTGCTCGAACGTGCGTGCGCG	CCCCCGAC	CGCGACTC	-11.5	-0.359375	-1.9489420837847	42	(((((((((.(....).)))))))))	32	8	12	2	10	1	10	1	32	8	12	2	10	1	10	1	-8.8	-6.1	-2.3	-20.2	-0.63125	4.1	1.1305104046838	.......((((.(.(((((((....(.(((((....))))))..))))))).).)).))...	0	0.0	0.9776616	0.099212105	1	0	0.5919425058151863	0
Streptomyces avermitilis	5528951	+	GGTCCCTGGGCCAGGACTGGCCGCTCAGCCGGGCCAGGACTGGTCGCTGGGCTGGTCAGAGGATGTGTGAGGCCCGTCTGTGATCAGGCGGGCCTTGCCTTTTCGGGGGAC	CCAGGACTGGTCGCTGGGCTGGTCAGAGGATGTGTGAGGCCCGTCTGTGATCAGGCGGG	CAGCCGGG	CCTTGCCT	-16.6	-0.51875	-3.0439795327734	68	((((((((....))))))))	32	6	14	0	14	0	14	0	32	6	12	4	1	1	11	2	-4.5	-3.5	-5.2	-25.8	-0.80625	4.1	1.9823154512944	((....((((((((((((((..(((.(.....).)))))))))...))))))))...))...	79	0.0	0.9626769	0.42135568	0	0	1.0	1
Streptomyces avermitilis *SAMPLED*	5528951	+	CGAGTTGTCCGGCCGGGGGCCAGGGGCGCGGCTCGGGGTGGGTCGTGGTGTCATGGGAGCAGCCAGGAGAGGGGCGCTTGAGCCTGGGCTCTCGATGGTG	GGCTCGGGGTGGGTCGTGGTGTCATGGGAGCAGCCAGGAGAGGGGCGCTTGAGCCTGGGCT	AGGGGCGC	CTCGATGG	-3.5	-0.35	-2.035893125677056	12	(((....)))	10	6	3	0	3	0	3	0	61	8	20	15	8	6	8	3	-7.699999999999999	-7.6	-3.6	-21.2	-0.3475409836065574	4.0	1.7322694029858383	((((((((.(.((.(((..(.((.(((......))).)).)...))).)).).)))))))).	0	0.0	0.0	0.07626438075	1	0	0.0797576910615872	0
Streptomyces avermitilis	5528951	+	GGTCCCTGGGCCAGGACTGGCCGCTCAGCCGGGCCAGGACTGGTCGCTGGGCTGGTCAGAGGATGTGTGAGGCCCGTCTGTGATCAGGCGGGCCTTGCCTTTTCGGGGGAC	CCAGGACTGGTCGCTGGGCTGGTCAGAGGATGTGTGAGGCCCGTCTGTGATCAGGCGGG	CAGCCGGG	CCTTGCCT	-16.6	-0.51875	-3.0439795327734	68	((((((((....))))))))	32	6	14	0	14	0	14	0	32	6	12	4	1	1	11	2	-4.5	-3.5	-5.2	-25.8	-0.80625	4.1	1.9823154512944	((....((((((((((((((..(((.(.....).)))))))))...))))))))...))...	79	0.0	0.96788037	0.42135568	0	0	1.0	1
Streptomyces avermitilis *SAMPLED*	5528951	+	TCTGGGCCTCCTGGGGTCCTGGGCTCCTGGCTCTGGCTGCCAGAGGACCCCACAGGCGGTCCTTCCAGACGAGTTCCCAGACCATCGGTGGAGAGCGCAG	GGGCCTCCTGGGGTCCTGGGCTCCTGGCTCTGGCTGCCAGAGGACCCCACAGGCGGTCC	TCT	TTCCAGAC	-7.699999999999998	-0.4277777777777777	-2.9234131256770555	33	(((((((...)).)))))	18	5	7	1	5	1	5	1	59	6	22	11	5	3	9	4	-6.800000000000001	-7.3	-5.1	-36.3	-0.6152542372881356	3.8	2.8010233755604084	..(((((.(((((((((((.(((....(((....))))))..)))))))))..)).))))).	46	0.0	0.8813152	0.06387526625	1	0	0.0964189417941008	0
Streptomyces avermitilis	5554720	+	CGACGAGACGATCGAGATCAACTCGTTCATCTAGCCACGGCTGAGGATTCACCCGGCCACCGCTGACGAGAGGGGCGTCCGACCGGACGCCCCTCTCGTATCGGGTGGGGC	GAGGGGCGTCCGACCGGACGCCCCTC	GCTGACGA	TCGTATCG	-22.9	-0.5325581395349	-1.7689420837847	100	(((((((((((....)))))))))))	43	6	18	3	2	2	15	1	43	6	17	5	2	1	15	3	-13.9	-2.4	-9.9	-34.3	-0.7976744186047	3.6	1.0774930493435	....................................(((((((((((....)))))))))))	91	0.0	0.9778856	0.299212265	0	0	1.0	1
Streptomyces avermitilis *SAMPLED*	5554720	+	ATCTCATCAGGGCGGTCCGGACGGGGGGACCGGCTTCTCGTTGAGAGGGACCGTCCTCCCGCTCTGATAGCCGAGGGGACCGCGAACGGGAGAGCTCACG	CGGACGGGGGGACCGGCTTCTCGTTGAGAGGGACCGTCCTCCCGCTCTG	GGGCGGTC	ATAGCCGA	-9.6	-0.1959183673469	-1.9489420837847	33	(((((((((((((.(.((((((...))))).).).))))))))).))))	49	5	20	6	4	4	9	1	49	7	19	6	4	2	11	2	-8.0	-5.9	-7.9	-28.9	-0.5897959183673	3.4	3.0135873988834	.............((((((((((((.(((..((((.....))))..))))))))))).))))	49	0.0	0.0	0.0703172909999999	1	0	0.4488874679296629	0
Streptomyces avermitilis	5594425	-	TCGTTCGGGACGAAGAGGTCGTGGGTTCAAATCCCGCCACCCCGACAGTGAAACACCAGGTCAGGCCCGGTGCTGAGAGATCAGCACCGGGCCTGATTTGTTGTGCGGCCC	CCCGGTGCTGAGAGATCAGCACCGGG	AGGTCAGG	CCTGATTT	-28.1	-0.562	-2.2489420837847	100	(((((((((((....)))))))))))	50	6	22	2	2	1	20	1	50	6	22	2	2	1	20	1	-12.7	-2.1	-1.0	-41.0	-0.82	4.5	1.002062834913	....................................(((((((((((....)))))))))))	100	18.85	0.98056424	0.8272206975	0	0	1.0	1
Streptomyces avermitilis *SAMPLED*	5594425	-	ACAGGGGATCGTCCGAACAATCCGGCGTGCGAATGAGCCATGGTCGTTGTGAAGCACCCCTGATCAATCATGGGACGGCAGGAGGTGCGGTGACCGGGAT	CCGAACAATCCGGCGTGCGAATGAGCCATGGTCGTTGTGAAGCACCCCTGATCAATCATGG	GGGATCGT	GACGGCAG	-3.2	-0.1999999999999999	-1.499294722523136	11	((.(((....))).))	16	6	5	2	2	1	3	1	61	6	16	25	3	6	4	6	-10.3	-4.699999999999999	-7.0	-12.6	-0.2065573770491803	2.7	1.3028877354441892	(((....(((.((.((((..(..(((....))..)..)...)))).)).)))......))).	0	0.0	0.0	0.05820423375	0	0	0.1160260470412585	0
Streptomyces avermitilis	5594520	-	AACGGATTTCGTCTCCAGCCACCAGTGGGCTAAAGTAAACGACGTCGCCGCGACAAGCAGTGACATCGGGGTGTAGCGCAGCTTGGCAGCGCGCTTCGTTCGGGACGAAGA	CGCCGCGACAAGCAGTGACATCGGGGTGTAGCGCAGCTTGGCAGCG	AACGACGT	CGCTTCGT	-7.0	-0.4666666666667	-1.8526588885156	21	(((.((...)).)))	15	5	5	2	3	1	3	1	46	6	17	8	3	3	7	2	-6.7	-5.8	-7.1	-16.3	-0.354347826087	3.9	3.2749903149362	...............(((.((..(((((.(((((((....))))..))).))))))).))).	56	0.0	0.84252733	0.0606702789999999	1	0	0.2517686064541405	1
Streptomyces avermitilis *SAMPLED*	5594520	-	CTCGTGGGTACGTGGCTTCTCAGACTGCGACAGACAGATTGCGTCACGACTTCGGAGCCACCAGCGTTTCTCGGCGGACACGCGATGGCGGTCTTTTCTG	CTGCGACAGACAGATTGCGTCACGACTTCGGAGCCACCAGCGTTTCTCGGCGG	TTCTCAGA	ACACGCGA	-0.2999999999999998	-0.0499999999999999	-1.499294722523136	2	(....)	6	6	1	0	1	0	1	0	53	6	16	17	4	4	4	5	-9.4	-6.9	-0.8999999999999999	-10.4	-0.1962264150943396	3.5	1.077695636711718	...((((((.((((....((.((..((....))..)))).....)))).)).))))......	0	0.0	0.630047	0.03591470425	0	0	0.025234134367105	0
Streptomyces avermitilis	5605283	+	CTAAGGCCCGCCTGCCAGTAGGGCACGCCTGTCACATGGATCACGTGGATCACGTGGATCAGGCGGCCGCACCGGCCCTAGTCCGGGCGTGGCTCCTTCACGCCGTGCACG	GTAGGGCACGCCTGTCACATGGATCACGTGGATCACGTGGATCAGGCGGCCGCAC	GCCTGCCA	CGGCCCTA	-5.2	-0.13	-1.4992947225231	14	((..(((.((((((((.((((((((.....)))).)))))).)))))))))..))	40	7	16	3	6	2	6	1	40	7	16	3	6	2	6	1	-11.2	-9.1	-5.6	-19.7	-0.4925	4.2	1.723917592586	..((..(((.((((((((.((((((((.....)))).)))))).)))))))))..)).....	43	0.0	0.0	0.0612733065	1	0	0.1553597881952191	1
Streptomyces avermitilis *SAMPLED*	5605283	+	GGTCTTCGTCACCCCACACGGCGTGCAGGGTGCCTGGCATCCGCCCGCCTGTCGGCCCCGCCCGGCACGGGTATCGATACTCACGGTGGCGTACCTGTAA	CCCACACGGCGTGCAGGGTGCCTGGCATCCGCCCGCCTGTCGGCCCCGCCCGGCACGGG	TTCGTCAC	TATCGATA	-10.2	-0.2756756756757	-1.4992947225231	36	((((...))))	37	5	15	4	3	3	6	1	37	5	15	4	3	3	6	1	-12.2	-4.3	-2.5	-19.2	-0.5189189189189	5.7	1.0127027403455	...(((....(.((.((.(((.(((.(((........)))....)))))))).)).)..)))	0	0.0	0.5682517	0.0743989865	1	0	0.2017280870355859	0
Streptomyces avermitilis	5610592	-	CACCGAGCTGATCAACTGGCTGAAGGACCCCGAACCCGACCGGTGACCGCGCCAGGTCGGTGACCGCGCCGATACGCCCGGCGTCCGGGACGCGAACGCCTGTCCTACGAA	CCCGAACCCGACCGGTGACCGCGCCAGGTCGGTGACCGCGCCGATACGCCCGGCGTCCGGG	TGAAGGAC	ACGCGAAC	-9.1	-0.7	-1.5199372837847	31	(((((...)))))	13	5	5	0	5	0	5	0	51	6	18	11	3	4	5	4	-8.7	-3.9	-2.1	-22.1	-0.4333333333333	4.3	1.046248982797	.((((.(((((...((((...((((..((((...)))))))).....))))))).)).))))	0	0.0	0.0	0.04694389525	1	0	0.1700360322793518	1
Streptomyces avermitilis *SAMPLED*	5610592	-	AATGACGCGCGGGACCCGCTACGACCGCTGCGACTGGTGCGACGGGTGTGGACGTGACGGCACGTCGCCCGACTCCACGTATAGTCTGTGCGACTGGGAC	ACGCGCGGGACCCGCTACGACCGCTGCGACTGGTGCGACGGGTGTGGACGTGACGGCACGT	AATG	CGCCCGAC	-0.1	-0.0142857142857	-1.5961420837847	1	(((((....)))))	7	5	2	0	2	0	2	0	45	8	14	11	3	3	4	5	-8.6	-5.7	-5.8	-15.8	-0.3511111111111	3.0	1.5859952772685	(((.((.(....(((((((.(((.((((.....)))).))).))))).))...).)).))).	0	0.0	0.592431	0.04515767075	1	0	0.0974508182296846	0
Streptomyces avermitilis	5613652	-	GACTGAGTACGGCCCTCAGTTCTGAGTTCCCGTAGCCAGGACTGAGTAGGGACCCGAGTTCCCGAGGGGCGCCCGGCAGTGCGCCGGGCGCCCCTTTTTTCCGTGAAGCGA	GGCGCCCGGCAGTGCGCCGGGCGCC	TCCCGAGG	CCTTTTTT	-24.2	-0.7333333333333	-4.1801824991601	100	((((((((((.....))))))))))	33	7	14	0	14	0	14	0	33	7	14	0	14	0	14	0	-3.9	-6.7	-1.5	-34.1	-1.0333333333333	4.1	2.0248175599336	.....................................((((((((((.....))))))))))	100	19.88	0.98534715	0.9070442675	1	1	1.0	1
Streptomyces avermitilis *SAMPLED*	5613652	-	AGGGAGCCTTCGAGTCTTGGGCGACCCTCCGCTTGCGGTCCGAGGGGTCCGGCCCGAGCCGAGTTCCCCGGCGTCCCCCTTGGGGGAGCCCCCTGGGAGC	GCTTGCGGTCCGAGGGGTCCGGCCCGAGCCGAGTTCCCCGGCGTCCCCCTTGGGGGAGC	GACCCTCC	CCCCTGGG	-5.9	-0.6555555555556	-1.4992947225231	17	((.(((((...))))).))	9	5	3	0	3	0	3	0	46	5	17	9	9	3	9	3	-11.9	-6.2	-6.3	-23.1	-0.5021739130435	5.7	1.1840533938796	..((((.(...((((((((..((.((.((((...))))...))))..))))))))).)))).	0	0.0	0.97667515	0.1737820125	1	0	0.0463004387498659	0
Streptomyces avermitilis	5621962	+	GTGCGAGGCGCTTCAGCGCGGCGCCGCGTAGGGGGTGTAACGCCCTACAGGCGTTGAGAAAAGGGTTGCGGCGGTACGAGGTCTCGTACCGCCGCTGGCATGTCCACCGGG	CGGCGGTACGAGGTCTCGTACCGCCG	AAGGGTTG	CTGGCATG	-15.1	-0.4314285714286	-2.1914131256771	60	(((((((((((....)))))))))))	35	6	15	1	3	1	12	1	35	6	15	1	3	1	12	1	-7.1	-2.7	-3.3	-24.9	-0.7114285714286	4.4	1.0943154696274	....................................(((((((((((....)))))))))))	0	0.0	0.94353527	0.33636341	1	0	1.0	1
Streptomyces avermitilis *SAMPLED*	5621962	+	GGATACGTCGCATCTGTGCGACAGAGTCTAGTGTGCGCGAAGCTAACGTACGTAGGTGCGTGGTAAGGTTTAACGGAGCTGCGCGCGCCGTGCTACCTAA	GTGCGCGAAGCTAACGTACGTAGGTGCGTGGTAAGGTTTAACGGAGCTGCGCGCGC	AGTCTAGT	CGTGCTAC	-2.6	-0.3249999999999999	-1.855893125677056	9	((....))	8	6	2	0	2	0	2	0	56	6	19	14	7	4	7	6	-7.6	-7.3	-4.4	-19.1	-0.3410714285714286	5.1	1.8651278389785848	...(((((((.(((((((.(((((....))))....).)))......)))).)))))))...	0	0.0	0.626267	0.06299953875	1	0	0.0688928467895416	0
Streptomyces avermitilis	5632040	+	CCCCGCCTCGGGCCCCTGTGCCCGGGCGGCAGAAGTCACGCGCCCAAAACGGCAGAAGCAAAAGGACGGGGGGACCGGGCCTCGGCGGCCCGGCCCTCTGACAGCACGCCC	CGGGGGGACCGGGCCTCGGCGGCCCGGCCCTCTG	CAAAAGGA	ACAGCACG	-14.2	-0.568	-2.6534131256771	55	(((((((.(((((((.....))))))))))))))	25	7	9	2	2	1	7	1	26	7	10	1	3	1	7	1	-7.0	-6.6	-5.6	-21.0	-0.8076923076923	4.2	2.4792345054332	............................(((((((.(((((((.....))))))))))))))	0	0.0	0.9685669	0.3547052325	1	0	0.8812014060630281	1
Streptomyces avermitilis *SAMPLED*	5632040	+	GGAAGAAAGGCGCTCGGGGCAAAGCGAAAAGCAGGGCACTGAACCTGGCGGGCTCCGCCTGACACGCCCCGCCGCGAGGGCTCCGGGGCCCCACGGGGCA	GCAGGGCACTGAACCTGGCGGGCTCCGCCTGACACGCCCCGCCGCGAGGGCTCCGGGGC	AGCGAAAA	CCCACGGG	-5.9	-0.6555555555556	-1.7689420837847	17	((((((..((....))..))))))	9	5	3	0	3	0	3	0	43	6	12	15	6	3	6	4	-7.9	-7.2	-7.3	-16.3	-0.3790697674419	3.2	3.8375009716254	...((.((((.((.....(((((((...((.......)).)))))))...))))))....))	0	0.0	0.6968813	0.175666825	1	0	0.2158212371122611	0
Streptomyces avermitilis	5632587	+	CGCCGGCCACGCTCCTTCCCTGACGCCCCCTCGCGCAGTACCCGTAGTACTTGTAGTACCCGCGGTACCTGAAGGGCCCTGCTCAGCAGGGCCCTTTTTGCATGCGTGGCG	GGGCCCTGCTCAGCAGGGCCC	TACCTGAA	TTTTTGCA	-18.8	-0.6962962962963	-3.0538396885156	80	(((((((((...)))))))))	27	5	12	0	12	0	12	0	27	5	12	0	12	0	12	0	-7.5	-4.3	-2.0	-22.8	-0.8444444444444	5.7	1.0831766283805	.........................................(((((((((...)))))))))	100	22.0	0.9901146	0.508141445	1	1	1.0	1
Streptomyces avermitilis *SAMPLED*	5632587	+	CCGCGCGCACCCCCGCGGCTGCGCGCTTTCACTGTTGCCCGCGGACGCCCCCCGCCCGCGCCACCTGGCAGGGTAGCAGCTCCCTTGCCCACTTTAGCTA	CTGTTGCCCGCGGACGCCCCCCGCCCGCGCCACCTGGCAGGGTAGCAG	CGCTTTCA	CTCCCTTG	-7.5	-0.3571428571429	-1.7610316885156	24	(((.((((....)))).)).)	21	5	8	2	6	1	6	1	48	6	14	16	2	4	5	3	-3.9	-5.3	-0.7	-16.3	-0.3395833333333	3.8	1.4008079155936	....(((((((((((((.(((.........))))).....)).)))))))))..........	0	0.0	0.98689425	0.2200455575	1	0	0.3915155576119976	0
Streptomyces avermitilis	5635321	+	GTTTCGTAGGCCGTCTTACGACACCTGGCCTCATGCCTGGTCAGATACGGGCCAACGGGCGGGCAGGCGGCGCGCACTGACGCGCCGTCCGCTCGCCCTGCTCATGTTCGC	GCGGGCAGGCGGCGCGCACTGACGCGCCGTCCGCTCGC	GCCAACGG	CCTGCTCA	-24.4	-0.5809523809524	-2.5693516885156	100	((((((.(((((((((......))))))))).))))))	42	8	17	2	8	1	9	1	42	8	17	2	8	1	9	1	-7.0	-10.0	-5.5	-36.0	-0.8571428571429	4.3	5.865362496623	........................((((((.(((((((((......))))))))).))))))	0	0.0	0.9719193	0.1755389662499999	1	0	1.0	1
Streptomyces avermitilis *SAMPLED*	5635321	+	CACACGGGCAGCGCCGCACGACGCTACCTGCAGGCGCCTTGGCCTCAGGGCGCACGCCGCTCGCCACTGGTTGAGTACCAGGCGGACCCATTGGCTCGGC	CGGGCAGCGCCGCACGACGCTACCTGCAGGCGCCTTGGCCTCAGGGCGCACGCCGCTCG	CACA	CCACTGGT	-3.8	-0.2714285714286	-1.4992947225231	9	(.(.(.((..((((((((....))))))))..)).).).)	14	8	4	0	4	0	4	0	40	8	13	8	4	3	5	4	-12.5	-8.8	-0.9	-17.0	-0.425	4.3	1.0442198491808	..(((((.(((......(.(((..((((.((((......)))))))))))).))).))))).	0	0.0	0.0	0.08618874	1	0	0.103628244314216	0
Streptomyces avermitilis	5636186	+	CGCAGGGCTGAGGAGAGCCGGCCTGAAGAGGGCGATCGTCCGGACAGCCGAAGGAGGTGCCGGTACGCGTGCGTGCCCACACCGCCTTCGGTTGTCCACAGGAGGGCGTGC	CAGCCGAAGGAGGTGCCGGTACGCGTGCGTGCCCACACCGCCTTCGGTTG	CGTCCGGA	TCCACAGG	-20.2	-0.3884615384615	-1.4992947225231	86	((((((((((.((((..((((((....))))))..)))).))))))))))	52	6	21	6	11	2	11	2	52	6	21	6	11	2	11	2	-8.9	-4.9	-6.7	-36.4	-0.7	3.2	1.5333104994926	............((((((((((.((((..((((((....))))))..)))).))))))))))	83	0.0	0.83589405	0.2473361499999999	1	0	1.0	1
[truncated: 11,447 more rows]
