# Supplementary material for: TerminatorNet: comprehensive identification of intrinsic transcription terminators in bacteria
Source: Bioinformatics. 2026 Mar 11;42(3):btag116. doi: 10.1093/bioinformatics/btag116 (PMC13020248; doi:10.1093/bioinformatics/btag116)
Supplement: btag116_Supplementary_Data [file btag116_supplementary_data.zip › Supplementary_Table_3.csv]

Source	Position	Strand	Sequence	Hairpin	A-tract	U-tract	Hairpin Score (A)	Hairpin Score Avg (A)	Tail Score (A)	Terminator Score (A)	Structure (A)	Hairpin Length (A)	Loop Length (A)	Total Stacking (A)	Total Unpaired (A)	Base Stacking (A)	Num Loops (A)	Consecutive Stacking (A)	Max Loop (A)	Hairpin Length (B)	Loop Length (B)	Total Stacking (B)	Total Unpaired (B)	Base Stacking (B)	Num Loops (B)	Consecutive Stacking (B)	Max Loop (B)	Energy Tail (B)	Energy Base (B)	Energy Head (B)	Energy Hairpin (B)	Energy Hairpin Avg (B)	Energy Loop (B)	Terminator Strength (B)	Structure (B)	TransTermHP	RNIE	termNN	BacTermFinder	iTerm-PseKNC	ARNold	TerminatorNet	IsTerminator
Bacillus subtilis (1)	1838	+	ACAGCTTAAATAGCAGGACCGGGGATCAATCGGGGAAAGTGTGAATAACTTTTCGGAAGTCATACACAGTCTGTCCACATGTGGATAGGCTGTGTTTCCTGTCTTTTTCAC	ACACAGTCTGTCCACATGTGGATAGGCTGTGT	GAAGTCAT	TTCCTGTC	-14.6	-0.45625	-3.2582275327734	88	((((((((((((((....))))))))))))))	32	6	14	0	14	0	14	0	32	6	14	0	14	0	14	0	-5.8	-6.5	-2.4	-22.9	-0.715625	4.1	1.6125396249906	..............................((((((((((((((....))))))))))))))	100	17.35	0.9499661	0.05208649475	1	0	1.0	1
Bacillus subtilis (1) *SAMPLED*	1838	+	CCAGCATAGTGCAGTCATCTCACTTTGTCTGAGGATGGTGAAGTTCAACAGTGTATAAGGGTCGTTGGTTCTTCACAATTGGTCTGTGAATCAGTGGTGG	AGGATGGTGAAGTTCAACAGTGTATAAGGGTCGTTGGTTCTTCACAATTGGTCT	TTTGTCTG	GTGAATCA	1.0	0.0	-2.035893125677056	0	...	0	0	0	3	0	0	0	0	54	6	16	18	3	4	6	6	-5.200000000000001	-3.6	-3.0	-11.8	-0.2185185185185185	5.1	1.2745024259448208	...(((...((((((.(((((..(.(....).)..)))))..))))))......))).....	0	0.0	0.867806	0.05407495725	0	0	0.053227605321105	0
Bacillus subtilis (1)	3112	+	CTTAATTCGCACGCCGAATGATGAAACGATTGTACAGCTTATCCTTCCTGTCAGAACCTATTAATCCGATACACTGCTGCCGACCCGTCGGCAGCTTTTCTATTCGGTATC	GCTGCCGACCCGTCGGCAGC	GATACACT	TTTTCTAT	-13.6	-0.68	-4.5258937487401	90	((((((((....))))))))	20	6	8	0	8	0	8	0	20	6	8	0	8	0	8	0	-1.4	-7.6	-0.9	-15.0	-0.75	4.1	4.1376646565955	..........................................((((((((....))))))))	100	15.81	0.93525714	0.22993442875	0	0	1.0	1
Bacillus subtilis (1) *SAMPLED*	3112	+	TTAACTTTGATTCACATTACTTCAATTGTGACTCAACTACCGCCGTACGCGCCCGCTGTTTCACATTTCTCGCGCGCCACTGATCGACCCTCGCTTGCCG	TGTGACTCAACTACCGCCGTACGCGCCCGCTGTTTCACA	ACTTCAAT	TTTCTCGC	-3.1	-0.3444444444444444	-3.856979532773376	16	(((...)))	9	5	3	0	3	0	3	0	39	7	11	12	5	3	5	3	-5.6000000000000005	-6.4	-0.5	-8.100000000000001	-0.2076923076923077	4.699999999999999	1.2697661808248024	.......................(((((..((.(...(((.....)))...).))..)))))	0	0.0	0.0	0.0248629375	0	0	0.0599696832329687	0
Bacillus subtilis (1)	6826	+	ACCGCGCCGAAACTTCATAGAAGCGAATGCGAGATACGTTAAAAATCTTGACATCTAATCATAAAAAGCCTTATTTCCAATAAGAAATAAGGCTTTTTTCTGAACAAGATC	AAAAAGCCTTATTTCCAATAAGAAATAAGGCTTTTT	CTAATCAT	TCTGAACA	-15.1	-0.4194444444444	-2.6534131256771	90	(((((((((((((((......)))))))))))))))	36	8	15	0	15	0	15	0	36	8	15	0	15	0	15	0	-6.2	-2.7	-3.0	-17.6	-0.4888888888889	4.4	1.1232973573349	..........................(((((((((((((((......)))))))))))))))	100	26.55	0.98122656	0.58250633	0	0	1.0	1
Bacillus subtilis (1) *SAMPLED*	6826	+	ACGAAGCAAAAACGAATTTCACGGTCCAACTCCGACGCAATAATATATTTTTTCTCACTAGAAATCTCACTCAATTAATTAATAGCGCGATCGATGAATC	CGGTCCAACTCCG	GAATTTCA	ACGCAATA	-1.9	-0.1461538461538461	-1.5339340837847042	6	(((.......)))	13	9	3	0	3	0	3	0	13	9	3	0	3	0	3	0	-6.800000000000001	-5.699999999999999	-0.8999999999999999	-1.2999999999999994	-0.0999999999999999	4.4	1.1409423736454096	...................(((.......)))..............................	0	0.0	0.875487	0.02834899725	0	0	0.002461037909397	0
Bacillus subtilis (1)	9494	+	GCTACAGTAGCTTTAGTTGAGAAAAACGAAGAAGATGAGAATGAAGAAGAACAAGAAGAAGTGTGAAAAAAAGCGCAGCTGAAATAGCTGCGCTTTTTTGTGTCATAACCC	AAAAAAGCGCAGCTGAAATAGCTGCGCTTTTTT	AAGTGTGA	GTGTCATA	-18.7	-0.5666666666667	-2.2693516885156	100	(((((((((((((((...)))))))))))))))	33	5	15	0	15	0	15	0	33	5	15	0	15	0	15	0	-4.6	-2.7	-5.4	-20.8	-0.630303030303	5.7	1.6310201750562	.............................(((((((((((((((...)))))))))))))))	100	32.81	0.9901924	0.8857018175	1	0	1.0	1
Bacillus subtilis (1) *SAMPLED*	9494	+	AGCAAGAAAGAGTTACTAAGTAATGCCTTGCTTTGAAACTTGAAAGAGTTGAAGAAAGACTGACAAAGTGTAACGTGAAAAAGAAGTTTTGCTCTGCAAA	TACTAAGTAATGCCTTGCTTTGAAACTTGAAAGAGTTGAAGAAAGACTGACAAAGTG	GAAAGAGT	TAACGTGA	-2.2	-0.3142857142857142	-2.335893125677056	7	((...))	7	5	2	0	2	0	2	0	57	6	19	15	4	5	5	3	-6.3	-5.300000000000001	-1.6	-11.200000000000005	-0.1964912280701755	2.8	1.2114172321004133	....((((..((...(.(((.((((..(((((....))))))))).))).)..))..)))).	0	0.0	0.8379109	0.02748003625	1	0	0.0344910552968658	0
Bacillus subtilis (1)	17435	+	ATGACGTACAGATTACAAAAGAATCACCTAACTATACAATTTCATAATAAATTGTTACAAATTAAAAACATTTGACAGGGTCTCTGACTCTGTCTATTTTTTTTATACTGA	GACAGGGTCTCTGACTCTGTC	AAACATTT	TATTTTTT	-11.9	-0.5666666666667	-4.1356136231101	74	(((((((((...)))))))))	21	5	9	0	9	0	9	0	21	5	9	0	9	0	9	0	0.6	-6.7	-0.3	-11.3	-0.5380952380952	5.7	3.6376755544528	.......................................(((((((((...)))))))))..	100	18.33	0.98725086	0.5772930274999999	0	0	0.8812014060630281	1
Bacillus subtilis (1) *SAMPLED*	17435	+	CTTTATGAGGGAAAAAACGGACCTACTTACATCACAAAAAACCTACTTCTCTGACAACAAACAGTATTTACATGAAACTTCTAGTCTTTTTTTTTAAAGA		AACGGACC	ACTTACAT	0.0	0.0	-2.057858888515584	1		0	0	0	0	0	0	0	0	0	0	0	62	0	0	0	0	-4.6	0.0	0.0	0.0	0.0	6.2	1.0173714702348535	..............................................................	0	0.0	0.0	0.3600705925	1	0	4.713407070022296e-05	0
Bacillus subtilis (1)	18907	+	GCGGATTTTTTGCCGGAATTTGGGGAAGCATTGTTGATACGGTAACCGGCTGGTTTTAATCAATTGAAAGAGCTCTGATGGATGTTAGGGCTCTTTCGCGTAATATACTGA	GAAAGAGCTCTGATGGATGTTAGGGCTCTTTC	AATCAATT	GCGTAATA	-9.7	-0.2852941176471	-1.9023388885156	55	((((((((((((((....))))))))))))))	34	6	15	0	15	0	15	0	34	6	15	0	15	0	15	0	-3.7	-4.7	-0.5	-20.1	-0.5911764705882	4.9	1.2908285901273	..............................((((((((((((((....))))))))))))))	61	0.0	0.96414495	0.1266798275	0	0	0.8812014060630281	1
Bacillus subtilis (1) *SAMPLED*	18907	+	GGCGTGATTATTGGTTTCTTTATGGCGTAAGAGATGAGGAAATTGTTGTTGTTGCCGCGACTTCCTTTTTTTAAGCTTTCGAAATCGCATTCAGGTATTG	GTGATTATTGGTTTCTTTATGGCGTAAGAGATGAGGAAATTGTTGTTGTTGC	GGC	CGCGACTT	-1.2999999999999998	-0.2599999999999999	-1.564897925677056	4	(...)	5	5	1	0	1	0	1	0	52	6	16	16	1	3	12	5	-7.500000000000001	-3.5	-4.3	-13.000000000000002	-0.25	1.3999999999999997	1.1881611734712736	(..((...((((((((((((..(....)..)))))))))))).....))..)..........	56	0.0	0.6825251	0.03112250575	0	0	0.0260070793965254	0
Bacillus subtilis (1)	22196	+	GCGTTGTGATTCCGAAAGTGCTTCGTCCTTATATGGGGAATAGAGAAGTAATGAAACCGTAAATTATGGAAAGGCGTGCCTGACAAGGTGCGCCTTTTTGCTTATGTAAAC	GGCGTGCCTGACAAGGTGCGCC	TATGGAAA	TTTTTGCT	-10.2	-0.31875	-2.2115083327734	58	(((((((((....)))))))))	32	6	14	0	14	0	14	0	32	6	12	4	9	1	9	2	-4.9	-2.7	-1.6	-20.9	-0.653125	4.2	1.1189009705289	........................................((((..(((....)))..))))	100	20.24	0.98287475	0.72433145	1	0	0.9999999999917224	1
Bacillus subtilis (1) *SAMPLED*	22196	+	CTTAGGTTTTAGGTGTATAATTTGTCTATAAGGTAAACTGTTAAAAGATGGCGAGTCGCCTGTTATGTAATTATTGAAAGTCATGGAAATGACCCTTGCT	TGTCTATAAGGTAAACTGTTAAAAGATGGCGAGTCGCCTGTTATGTAATTATTGAAAGTCA	GTATAATT	TGGAAATG	-8.2	-0.7454545454545	-3.3172624991601	46	(((...)))	11	5	4	0	4	0	4	0	49	6	16	13	4	3	5	4	-4.0	-7.2	-2.6	-7.5	-0.1530612244898	5.3	2.6273683204143	.((.((....(((((.....(((.....((((...))))..))).....)))))...)).))	70	0.0	0.0	0.03125767425	0	0	0.1183236538657572	0
Bacillus subtilis (1)	22470	-	CTGAACGACGAAAACTCGATTGAAAATATTGTAGATCAAATTGCTTCAGTTATTCATGATAATCAAAAAAAGTGAATCTCAGTCGAGATTCACTTTTTCTTTAAAATAAAA	AAAAAGTGAATCTCAGTCGAGATTCACTTTTT	ATAATCAA	CTTTAAAA	-16.2	-0.50625	-2.7171196885156	100	((((((((((((((....))))))))))))))	32	6	14	0	14	0	14	0	32	6	14	0	14	0	14	0	-1.8	-2.7	-0.7	-17.2	-0.5375	4.1	1.3174645607884	..............................((((((((((((((....))))))))))))))	100	24.07	0.9895947	0.299478816	0	0	1.0	1
Bacillus subtilis (1) *SAMPLED*	22470	-	TTGTTTTCTTAAAAAAAAAATCACTATCAAGTTTTAAGAATAAACTGAAAAAAAGAGTCTCATTATCTGAACGTCAATTTTTAAATCGTGATTGAAACAT	TGAAAAAAAGAGTCTCATTATCTGAACGTCA	GAATAAAC	ATTTTTAA	-3.1	-0.3444444444444444	-3.337439299160064	12	(((...)))	9	5	3	0	3	0	3	0	31	11	6	10	3	1	3	5	-0.1999999999999998	-4.5	-1.8000000000000005	-1.9999999999999991	-0.064516129032258	5.300000000000001	2.811356412504995	..............................(((.....(((.........))).....))).	0	0.0	0.7556615	0.0722491742499999	0	0	0.0060866252104266	0
Bacillus subtilis (1)	37816	+	TTTCATGAACACACCTTTATATAAAGCATTAATTCAACATGCGAGAAGAAATTCTCATTCATTTCATGTTCCGGGACATCACAATGGAGATGTCTTTTTTGATGACGCTAA	GAAATTCTCATTCATTTCATGTTCCGGGACATCACAATGGAGATGTC	TGCGAGAA	TTTTTTGA	-6.4	-0.32	-5.0061589487401	47	((((((.(....).))))))	20	6	7	2	6	1	6	1	47	6	15	13	2	3	5	3	-0.8	-2.4	-4.7	-7.8	-0.1659574468085	3.9	3.3668388922595	...............((...((((...((((..(((((....)))))...))))))))..))	86	0.0	0.9757351	0.0907432515	0	0	0.1278657699512714	1
Bacillus subtilis (1) *SAMPLED*	37816	+	AGAACGGGCATTCAGAAGGAATATTTCTGCAACAGATCAATCTCTCCACTATGAATTCACAAATAAAAAAAGATGAGATTCTGATCTCTTCATCTTTCGA	AGATCAATCTCTCCACTATGAATTCACAAATAAAAAAAGATGAGATTCTGATCT	TCTGCAAC	CTTCATCT	-3.7	-0.2176470588235294	-2.553508332773376	13	((((.((...)).))))	17	5	6	2	4	1	4	1	54	12	16	12	6	3	6	6	-3.7	-5.6	-0.6000000000000001	-9.1	-0.1685185185185185	5.1	1.442033122011829	.......(((((((((((((...(((..........)))......)).)))))..)))))).	46	0.0	0.9066253	0.03648739325	0	0	0.0423695908495703	0
Bacillus subtilis (1)	42895	+	CCACTATGGAAGTGTTCGAAAAGAGGATTGTCTTTTCTGTCTGTCATTCTTAAATAAAAAATAGGGAAAAGGCTTCCGCATAAGACGGGAGCCTTTTTCAAAGGTACTGAA	GGAAAAGGCTTCCGCATAAGACGGGAGCCTTTTTC	AAAAATAG	AAAGGTAC	-13.0	-0.3714285714286	-1.5572620837847	77	((((((((((((((.......))))))))))))))	35	9	14	0	14	0	14	0	35	6	15	1	14	1	14	1	-7.4	-3.7	0.1	-20.4	-0.5828571428571	4.1	1.0284302872336	...........................(((((((((((((((....).))))))))))))))	86	22.47	0.95874894	0.7342847925	1	0	0.9999999990894792	1
Bacillus subtilis (1) *SAMPLED*	42895	+	TTTCTGAGGAAACAAAGCAATCTGACAACTTCCGGGAAAGTCTAAATCGTACCGGATCTTTAAGGAGTTAAAAGTCAGACTAAAATTACATTAGTATCGC	TCTGACAACTTCCGGGAAAGTCTAAATCGTACCGGATCTTTAAGGAGTTAAAAGTCAGA	CAAAGCAA	CTAAAATT	0.0999999999999999	0.0199999999999999	-2.0473468885155843	1	(...)	5	5	1	0	1	0	1	0	59	12	18	13	6	3	6	4	-2.5	-6.6	-0.6000000000000001	-15.000000000000002	-0.2542372881355932	6.2	1.92639126946384	.((((((((((.((..(((..(((..........)))..)))..))))))....))))))..	0	0.0	0.0	0.02713943975	0	0	0.0424956895050524	0
Bacillus subtilis (1)	44797	-	CTGAGCAAATCATCAGCGAAATCCAAAACCAGCTTCAAAACCTTAAATAATCATTTCTTGTACAAAAAACGTTCTTGTTATGACACAAGAACGTTTTTTTATTGCTTAATA	AAAAAACGTTCTTGTTATGACACAAGAACGTTTTTT	TCTTGTAC	TATTGCTT	-15.1	-0.4194444444444	-3.2385304991601	90	(((((((((((((((......)))))))))))))))	36	8	15	0	15	0	15	0	36	8	15	0	15	0	15	0	-4.0	-2.7	-2.0	-16.6	-0.4611111111111	5.3	1.1989876063966	..........................(((((((((((((((......)))))))))))))))	100	31.98	0.9826865	0.463134425	0	0	1.0	1
Bacillus subtilis (1) *SAMPLED*	44797	-	AACATGAGTCATGATCTGTGAAATAAAAACAGTTAGTTGCTTCTAAAATACTTTTTAAACGAATTAAATCTCACAAAATTCTTTTTTGTTTGCATAAAAA	TAAAAACAGTTAGTTGCTTCTAAAATACTTTTTA	CTGTGAAA	AACGAATT	-2.5	-0.1785714285714285	-1.564897925677056	8	(((((....)))))	14	6	5	0	5	0	5	0	34	8	10	8	6	1	6	5	-5.1000000000000005	-3.1	-2.1	-2.3000000000000007	-0.0676470588235294	3.9	1.164321682487243	....((((((...((((......)))).....))))))........................	0	0.0	0.0	0.0874015695	0	0	0.0018946059174532	0
Bacillus subtilis (1)	44836	+	AGCAGCAGTCGATCGCAATGTACCAAAGCGTGAAGTGTACGATGCTTACCATATTAAGCAATAAAAAAACGTTCTTGTGTCATAACAAGAACGTTTTTTGTACAAGAAATG	AAAAAACGTTCTTGTGTCATAACAAGAACGTTTTTT	AAGCAATA	GTACAAGA	-15.1	-0.4194444444444	-1.9489420837847	90	(((((((((((((((......)))))))))))))))	36	8	15	0	15	0	15	0	36	8	15	0	15	0	15	0	-5.7	-2.7	-3.1	-17.9	-0.4972222222222	4.0	1.1637399611692	..........................(((((((((((((((......)))))))))))))))	100	27.42	0.9740597	0.344879275	1	0	1.0	1
Bacillus subtilis (1) *SAMPLED*	44836	+	GTGAAATTTGCAGTGCAAGTAGTGTGTCCAATCAAAACTGAAACACTAGCGCATTTTCAATGCCGTATATTGTTTTGCTTAGTTCAATTGTCGTCGTACG	TGAAATTTGCAGTGCAAGTAGTGTGTCCAATCAAAACTGAAACACTAGCGCATTTTCA	G	ATGCCGTA	1.0	0.0	-3.0538396885156	0	(...)	0	0	0	3	0	0	0	0	44	10	13	10	5	2	6	3	-5.7	-4.1	-4.0	-9.9	-0.225	5.1	1.4234608795911	(((((......((((...((((((...((........))..))))))))))..)))))....	46	0.0	0.0	0.0288787555	0	0	0.0299797764091387	0
Bacillus subtilis (1)	47679	+	GGTCGTATCTATCGATCAGTCGTTACCAAAAGGCACAAGAATTAAATAATGATAAACAAAAGGTGTTTCACGTGTAACAATTCGTCGAACACCTTTTGTGTTTCGACAAGA	ACAAAAGGTGTTTCACGTGTAACAATTCGTCGAACACCTTTTGT	AATGATAA	GTTTCGAC	-11.2	-0.2545454545455	-2.7171196885156	65	(((((((((((((.(((.((....)).))).)))))))))))))	44	6	18	4	13	2	13	1	44	6	18	4	13	2	13	1	-5.0	-5.2	-2.3	-19.2	-0.4363636363636	5.1	1.4420331220118	..................(((((((((((((.(((.((....)).))).)))))))))))))	71	15.82	0.9450921	0.1084671395	1	0	0.9989732869978286	1
Bacillus subtilis (1) *SAMPLED*	47679	+	AGTCAACCGTATTCAAGGTTGAACGCGACGACACAACGTCACAAAAATCGTGTCACAAAATAGACGTTTTTTTTTATTCGATCAACACCGAACGTAAACG	GTATTCAAGGTTGAACGCGACGACACAACGTCACAAAAATCGTGTCAC	AGTCAACC	AAAATAGA	0.1	0.02	-1.5572620837847	2	((...))	5	5	1	0	1	0	1	0	36	7	12	7	2	2	8	4	-4.1	-4.5	-0.8	-5.2	-0.1444444444444	4.1	1.2659827486988	....((...((.((((....(.((((......)))).)...)))).))..))..........	0	0.0	0.9579698	0.4631593149999999	1	0	0.0022972885940531	0
Bacillus subtilis (1)	49987	+	AATCATCGGCGTACCGATGGGGAAATAAAACAGTCAAAATTAAAATCTTAAATTAGTATATACTTATGTATTCAGAGGGTTTTGCGCCCTCTGTTTTTTTCGTTATAATAG	CAGAGGGTTTTGCGCCCTCTG	TATGTATT	TTTTTTTC	-9.0	-0.4285714285714	-5.4007229231101	68	((((((((.....))))))))	21	7	8	0	8	0	8	0	21	7	8	0	8	0	8	0	0.4	-6.6	0.1	-12.3	-0.5857142857143	5.5	3.2677298375536	.........................................((((((((.....))))))))	100	16.63	0.9698508	0.745902705	0	0	0.8812014060630281	1
Bacillus subtilis (1) *SAMPLED*	49987	+	TACATTCAATAATTAAAGGGTAAGTTAGTTAACGCGGTTTTATTTGTTTCTCTTATGTGGCGCAAACAAAAATTTCAAAAATGTACTAATTTTGTCATGG	TTTTATTTGTTTCTCTTATGTGGCGCAAACAAAA	TAACGCGG	ATTTCAAA	1.0	0.0	-2.7171196885155844	0	...	0	0	0	3	0	0	0	0	34	6	12	6	4	3	5	1	-2.6	-2.7	-0.3999999999999999	-3.9	-0.1147058823529411	3.6	1.1983271374683877	..........((((.(((((.((.(....).)).))))).))))..................	0	0.0	0.5132416	0.234753496	0	0	0.0013007773276893	0
Bacillus subtilis (1)	51533	+	ATATTGACGGTAAGCGCCGAGGTGAATCCCTGTCTATTGAGGAATTCGCAGCGCTGTCTAACGGATTGTATAAAGCCCTTTTCTAAAAGGGCTTTTTGTTTTGCGCACCAC	GTCTATTGAGGAATTCGCAGCGCTGTCTAACGGATTGTATAAAGCCCTTTTCTAAAAGGGC	GAATCCCT	TTTTTGTT	-12.6	-0.525	-4.1704819487401	78	(((((((....)))))))	24	6	10	0	10	0	10	0	24	6	10	0	10	0	10	0	-2.0	-3.9	-1.2	-12.5	-0.5208333333333	5.3	1.5599043373994	.((((.((.(((((...((...((.((((...)))).)).....))...))))).)).))))	100	28.55	0.99033284	0.589834915	1	0	0.8812014060630281	1
Bacillus subtilis (1) *SAMPLED*	51533	+	ATCGAAAGCCGCCTATTAATTAATGCCTCGCCCTTCGATAATCGGGTGCTTTGCGAATTCGTAATTCTTTTTTGGAAGCCGATATGCGGTTTGCTGACCA	TATTAATTAATGCCTCGCCCTTCGATAATCGGGTGCTTTGCGAATTCGTA	AAGCCGCC	ATTCTTTT	-2.3	-0.2555555555556	-2.0893516885156	11	((((....))))	9	5	3	0	3	0	3	0	32	12	8	6	3	1	5	4	-3.9	-4.8	-1.4	-7.6	-0.2375	5.1	1.4056335359481	........(((.((((..(((..(((((..........)))))....))))))).)))....	78	0.0	0.0	0.344326996	0	0	0.0224761037296886	0
Bacillus subtilis (1)	53057	+	TGATATTTTGACTGAGACTGTTGAGCTGACATTTAATGATGACGCCGCAAGCTCAGTGGCATTTTAACGGGCAGTGAACCTTTTGTTTACTGCTTTTTGTTTTGCCCTTTT	GCAGTGAACCTTTTGTTTACTGC	TTTAACGG	TTTTTGTT	-5.9	-0.2185185185185	-4.6486136231101	40	(((((((((.....)))))))))	27	7	11	0	11	0	11	0	27	7	11	0	11	0	11	0	-0.6	-6.0	-3.0	-13.0	-0.4814814814815	4.8	5.1980716669479	.......................................(((((((((.....)))))))))	100	0.0	0.0	0.153034842	1	0	0.8812014060630281	1
Bacillus subtilis (1) *SAMPLED*	53057	+	TGCGGAGAAGGATTGCTCGTGTGGAGAGTCTGTTACACATTTAATATTTTATTTGTTAAAGACTATTTGCTTTCCACCTGCTCCTTTGCTTTTATTGCTG	GTCTGTTACACATTTAATATTTTATTTGTTAAAGAC	TGTGGAGA	TATTTGCT	-0.8999999999999999	-0.0999999999999999	-3.448482499160064	5	(((...)))	9	5	3	0	3	0	3	0	36	6	10	12	4	2	4	5	-4.0	-6.699999999999999	-4.1	-5.100000000000001	-0.1416666666666667	4.5	3.65494864566377	((((.....(((..(((....)))..)))...))))..........................	0	0.0	0.0	0.07330807375	1	0	0.0389600703502989	0
Bacillus subtilis (1)	55713	+	GTCGCGAGACTCCCGAAGGATGCGTTAGTCGAGATCGAAGTTATTGCACTGGTGAAATAATAAGAAAAGTGATTCTGGGAGAGCCGGGATCACTTTTTTATTTACCTTATG	AGTGATTCTGGGAGAGCCGGGATCACT	ATAAGAAA	TTTTTATT	-11.8	-0.3189189189189	-2.7867883327734	69	(((((((((((.....)))))))))))	37	7	16	0	16	0	16	0	37	7	16	0	16	0	16	0	-3.9	-2.8	-2.7	-19.9	-0.5378378378378	4.2	1.3160410480462	...................................(((((((((((.....)))))))))))	100	22.39	0.9906062	0.3803079299999999	0	0	1.0	1
Bacillus subtilis (1) *SAMPLED*	55713	+	TAGAAATTTTCTCTGCCGCCGATCTCATGTTATCCGCCCTACGTTCTTAACGATAATAATCTCCCTTCGGACAGAAATGAATACATCCTCGCGAAGGGAT	CCGATCTCATGTTATCCGCCCTACGTTCTTAACGATAATAATCTCCCTTCGG	CTCTGCCG	ACAGAAAT	-3.6	-0.5142857142857142	-1.5199372837847045	13	((...))	7	5	2	0	2	0	2	0	52	5	15	19	4	2	6	6	-5.9	-8.1	-5.1	-4.0	-0.0769230769230769	5.7	3.428205908538148	..........((((......(((((......((((((...)))).)))))))......))))	0	0.0	0.76507056	0.05218345725	0	0	0.0156130948593809	0
Bacillus subtilis (1)	56225	+	AAGCATTAGAATTCGAAGAAGCTGGAGCTTCTTAAAAAATAACCAAAAAGCAAGGACTGCTGAAAGGGCTGACATAAGCCTTTTGCCGGCGGTCCTTTTTTAATTCTGATT	GGACTGCTGAAAGGGCTGACATAAGCCTTTTGCCGGCGGTCC	AAAAGCAA	TTTTTTAA	-7.1	-0.154347826087	-4.4077957487401	45	(((((((((((((((((......))))))))..)))))))))	46	8	19	2	11	1	11	2	46	8	19	2	11	1	11	2	-0.2	-6.3	-2.1	-27.8	-0.604347826087	4.0	5.6902991342565	....................(((((((((((((((((......))))))))..)))))))))	84	17.89	0.9776957	0.69445895	0	0	1.0	1
Bacillus subtilis (1) *SAMPLED*	56225	+	GCTAGATTAATTTGGGCCTTTAAAAAAAGGCAATAGGGAAAAAAATCATAGCGGGGAACCTTAGAAGCTTCTGGCTTTATTTTCGGAAACCAGGCCTCTT	GCCTTTAAAAAAAGGCAATAGGGAAAAAAATCATAGCGGGGAACCTTAGAAGCTTCTGGC	TAATTTGG	TTTATTTT	-2.3	-0.2555555555555555	-4.648613623110144	21	(((...)))	9	5	3	0	3	0	3	0	60	22	13	14	3	3	5	7	0.5999999999999999	-6.699999999999999	-1.5	-6.0	-0.1	6.1	4.021970206370531	..(((.......(.((((..(((((....................)))))...)))).))))	0	0.0	0.6050165	0.13062870375	1	0	0.067079031603135	0
Bacillus subtilis (1)	59438	+	GCTGAGGTCGATGAAGAGGAATCTGCCGATGCTCAGCCTGAAGGTGAAAACGAACAATAATAGCTTAAGGCGTAACCCTCCCGCGGTTACGTCTTTTGTGCTAGAATGAGA	GGCGTAACCCTCCCGCGGTTACGTC	TAGCTTAA	TTTTGTGC	-9.7	-0.3344827586207	-3.4040275327734	56	(((((((((.......)))))))))	29	9	11	0	11	0	11	0	29	6	12	1	11	1	11	1	-5.6	-4.5	-5.3	-14.6	-0.5034482758621	4.2	1.9757028964923	.....................................((((((((((....).)))))))))	78	14.44	0.982147	0.35701856	0	0	0.8812014060630281	1
Bacillus subtilis (1) *SAMPLED*	59438	+	TGCTCTGTAAGCTGAAATGATAGCGATAAAAAGAACCGGGGGATGCGAAGCGAAATAGGAGAACTTTTTGGCGCGGATAAAACGACCTGCTGAGCGCAGA	CTCTGTAAGCTGAAATGATAGCGATAAAAAGAACCGGGGGATGCGAAGCGAAATAGGAG	TG	AACTTTTT	1.0	0.0	-2.158050499160064	0	...	0	0	0	3	0	0	0	0	59	13	12	24	4	4	4	6	-1.7	-6.6	1.5	-5.200000000000001	-0.088135593220339	5.1	1.647501865706746	((((....(((...((..(..((...........)).)..))....)))......))))...	0	0.0	0.0	0.06908120975	1	0	0.0045255259949591	0
Bacillus subtilis (1)	60398	+	GACTGCCAAGAGGCGCTTGACCGAAATCCGCATTACCACGAATATCACACATTTATTCAATAAAAAGCTTTGGTGTAGACACTAGACCAAAGCGTTTTTCTGTTCTCGCAG	GCTTTGGTGTAGACACTAGACCAAAGC	AATAAAAA	GTTTTTCT	-11.6	-0.3314285714286	-3.6581212991601	69	((((((((.(((...))).))))))))	35	5	14	4	3	2	8	1	35	5	14	4	3	2	8	1	-3.9	-1.8	-1.8	-13.7	-0.3914285714286	5.7	1.1239203074513	...................................((((((((.(((...))).))))))))	100	15.07	0.9816034	0.1620132175	0	0	0.8812014060630281	1
Bacillus subtilis (1) *SAMPLED*	60398	+	ACCTATATCGATTCCAGATGCTAGTGCTCCCTTCGATACGTAACTCCAAAGTAGATACGAAGAAATAGAATAAATGACACTTAAATAAATTTTGATTGCA	CTTCGATACGTAACTCCAAAGTAGATACGAAG	AGTGCTCC	AAATAGAA	-1.2999999999999998	-0.2599999999999999	-1.6609420837847042	4	(...)	5	5	1	0	1	0	1	0	32	13	8	5	5	1	5	4	-4.5	-5.4	-0.8999999999999999	-3.2	-0.1	4.4	1.341736518692073	...(((((.(((...........)))....)))))...........................	0	0.0	0.75325483	0.024718761625	0	0	0.0019788591100643	0
Bacillus subtilis (1)	64702	+	AGCTGGATTTTTGGCTCGTCAAATGGAACAGTAGGTCTTATTCCTTTCTTCGAAAATAGGTATGTAAAGAACAGCTCTCCTTGGGACGCTGTTCTTTTTCATGCGTGCCGA	AAAGAACAGCTCTCCTTGGGACGCTGTTCTTT	AGGTATGT	TTCATGCG	-11.8	-0.36875	-3.1413196885156	69	((((((((((((((...)))).))))))))))	32	5	14	1	10	1	10	1	32	7	13	1	10	1	10	1	-6.4	-3.9	-5.2	-15.9	-0.496875	3.9	1.5195958362738	..............................(((((((((((((.....))).))))))))))	100	18.46	0.9306539	0.7317082749999999	0	0	0.9999999999984628	1
Bacillus subtilis (1) *SAMPLED*	64702	+	TCGAAGGTCATCCAAAAAATCTCTCTAAGTCCTCGCTACTAATCTAGGAGTGGAAATCCAAGTGAATTAGATGGCAATCGTCTATTCGACTAGCTCAAGC	AGTCCTCGCTACTAATCTAGGAGTGGAAATCCAAGTGAATTAGATGGCAATCGTCT	TCTCTCTA	ATTCGACT	-2.8	-0.1866666666666666	-2.3998588885155847	9	((((((...))))))	15	5	6	0	6	0	6	0	56	6	15	22	2	4	6	6	-5.5	-2.1	-0.8999999999999999	-9.5	-0.1696428571428571	3.5	1.0518759937195823	.....((.(...(((....((((((...(((....)))......)))))))))....).)).	0	0.0	0.0	0.02170629025	0	0	0.0329986487933052	0
Bacillus subtilis (1)	70070	+	TACGGAATCAAAACGTGGAGGGCGCGGAGCAAGAAGAGGATAACTTGCTGCTTTCTATAAAATAAATGAAGCATCCGTTCATCCCGACGGATGCTTTTTTATTATCCTCAT	GCATCCGTTCATCCCGACGGATGC	TAAATGAA	TTTTTTAT	-8.8	-0.2046511627907	-2.1406588885156	49	(((((((((......)))))))))	43	8	18	1	6	1	12	1	43	8	18	1	6	1	12	1	-5.6	-3.3	-0.9	-19.1	-0.4441860465116	5.3	1.0784904071275	......................................(((((((((......)))))))))	100	24.38	0.9838631	0.832269445	1	0	0.8812014060630281	1
Bacillus subtilis (1) *SAMPLED*	70070	+	TACGAAAAAGATCGCTAATTGGACTGCTCTACTTCGAGAATCGGAAGATGGCTCTGGGCAGCTATATCAGCTATACATGAAAACTTTAAAATGGCCGATC	GCTAATTGGACTGCTCTACTTCGAGAATCGGAAGATGGCTCTGGGCAGCTATATCAGC	AAAAGATC	TATACATG	-2.5	-0.2272727272727272	-2.731351688515584	8	(((.....)))	11	7	3	0	3	0	3	0	58	6	18	18	3	4	6	6	-4.5	-5.5	-0.6000000000000001	-18.5	-0.3189655172413793	0.3999999999999994	1.3395086236315268	...(((...(((.((((((......(((.(((....)))..))).)))))))))....))).	0	0.0	0.0	0.029347442	0	0	0.0508689475956059	0
Bacillus subtilis (1)	78945	+	AAGTAAACATTCTGACAAAAACAGAAGAAAAGAAAGACGATACGAAAGAGTAATTCGCTTTCTTTCTAAAAAAACTGCCGGCTGACGCTGGCAGTTTTTTTATGTAAATGA	TAAAAAAACTGCCGGCTGACGCTGGCAGTTTTTTTA	TTTCTTTC	TGTAAATG	-18.6	-0.5166666666667	-2.7313516885156	100	((((((((((((((((....))))))))))))))))	36	6	16	0	16	0	16	0	36	6	16	0	16	0	16	0	-4.7	-3.1	-0.3	-22.5	-0.625	4.2	1.0869461980771	..........................((((((((((((((((....))))))))))))))))	100	28.9	0.98930365	0.902932365	1	0	1.0	1
Bacillus subtilis (1) *SAMPLED*	78945	+	AAACCAGCAAGCTTTTTCCTACTTTGAAAACAAACACTTACATCTTACACGGCATGCGGTTTCAGCGAAGATTTCAGACGAGAGAGTAGAGAACAGAACT	TTTGAAAACAAACACTTACATCTTACACGGCATGCGGTTTCAGCGAA	TTTCCTAC	GATTTCAG	-3.1	-0.3444444444444444	-2.2293196885155844	11	(((...)))	9	5	3	0	3	0	3	0	47	7	13	16	4	3	4	5	-3.7	-3.6	-0.8999999999999999	-1.7000000000000006	-0.0361702127659574	5.5	1.2045367670156035	...............((((.....((((.....(((((.....)).)))..))))...))))	0	0.0	0.6961503	0.02016585325	1	0	0.0025461143706617	0
Bacillus subtilis (1)	80774	+	AGCAGTATGCCATTTTTGTAATGAAAAGTACTTATTTACAAAAGAAGAGCTGGAAGGGCTTCGTGACCAAACTACCCGCTAAGCTCTTTAGCGGGTTTTTAATTTGAGAAA	GAAGAGCTGGAAGGGCTTCGTGACCAAACTACCCGCTAAGCTCTTT	TTACAAAA	AGCGGGTT	-9.3	-0.404347826087	-4.0578757487401	56	(((...)))	23	5	10	0	10	0	10	0	51	13	17	6	2	3	9	2	-0.2	-1.3	-1.3	-15.0	-0.2941176470588	5.1	1.4234608795911	..........((((((((....(((....((......))..)))....))))))))......	100	21.55	0.979645	0.2292784875	0	0	0.8812014060630281	1
Bacillus subtilis (1) *SAMPLED*	80774	+	TTTTCCGAGCTACTTAGAAGAGGGAAGTGCAGGCAAACAAAAAATAGAAAAGAGGAGTTATCTGAGAGAGAAACCTTAACAAGGTCTCTACTACCTTTGA	AGAGAAACCTTAACAAGGTCTCT	TATCTGAG	ACTACCTT	-6.9	-0.3285714285714	-1.8673468885156	37	(((.(((((...))))).)))	21	5	8	2	3	1	5	1	23	5	9	2	4	1	5	2	-5.8	-6.6	-1.9	-6.6	-0.2869565217391	5.7	1.4534705833474	.......................................((((..(((((...)))))))))	53	0.0	0.9226577	0.02822281425	1	0	0.0903688646369093	0
Bacillus subtilis (1)	82734	+	ATTGGCCATCATTCCAAGTAACGGCGAACGTTATCTAAGCACGCCGCTGTACCAATTCGATTAAAAAAAGCCAAAACTCCCGGTTCGCCGGGAGTTTTTTTATATTTCGTG	CTCCCGGTTCGCCGGGAG	AGCCAAAA	TTTTTTTA	-16.3	-0.6269230769231	-4.1890957487401	100	(((((((....)))))))	26	6	11	0	11	0	11	0	26	6	11	0	11	0	11	0	-0.5	-2.7	-1.2	-18.3	-0.7038461538462	3.4	1.7206553887059	............................................(((((((....)))))))	100	25.3	0.98987174	0.9187754725	0	0	1.0	1
Bacillus subtilis (1) *SAMPLED*	82734	+	AGGCATTCCGAACAAAACCGAGCAATATGTCAGATTTTTCGGGATTGCGGCGCAAAATTCAAAACCCCAAAAAATCGTTTTATGTTAGCAAAAGCTTTTC	GATTTTTCGGGATTGCGGCGCAAAATTCAAAACCCCAAAAAATC	ATATGTCA	GTTTTATG	1.0	0.0	-3.219341299160064	1	...	0	0	0	3	0	0	0	0	44	10	14	8	7	3	7	2	-1.7	-4.4	-1.6	-7.200000000000001	-0.1636363636363636	5.4	1.905104422338272	.................(((((((.(((.((..((........))..)).))).))))))).	0	0.0	0.85887915	0.06711206525	1	0	0.0089677885083524	0
Bacillus subtilis (1)	84934	+	GAAATTTTATTGAGACATATCGCAAGGAAGTTATTGCGTGATGATATATGTGAACGGCCGGTATATGGAGGAGAAAGATGCAGTTCTTTCTCCTTTTGACCATGGGTTTTT	GGAGAAAGATGCAGTTCTTTCTCC	TATATGGA	TTTTGACC	-8.0	-0.2666666666667	-2.3009011256771	44	(((((((((......)))))))))	30	8	12	0	12	0	12	0	30	8	12	0	12	0	12	0	-7.4	-3.9	-4.0	-16.1	-0.5366666666667	4.3	1.193302947132	......................................(((((((((......)))))))))	86	0.0	0.8218174	0.02975359575	0	0	0.8812014060630281	1
Bacillus subtilis (1) *SAMPLED*	84934	+	AGCCATTGAATGTGTGGGAGCATTTCATTCAGCGGAAATTGATCACAACTATTAATTGAGAGAATTGCATTTTGTTGGAATTTATATTGATTGGAATTAC	GCATTTCATTCAGCGGAAATTGATCACAACTATTAATTGAGAGAATTGC	GTGTGGGA	ATTTTGTT	0.7000000000000002	0.1	-3.3760957487400964	2	(.....)	7	7	1	0	1	0	1	0	49	6	16	13	3	4	5	3	-1.3	-5.5	-2.8	-7.0	-0.1428571428571428	4.5	3.851925752969976	............(((.(((.(((((..((..(((....)))...))..))))).))).))).	0	0.0	0.84484065	0.02796019625	1	0	0.018303035247136	0
Bacillus subtilis (1)	86698	+	TTATGTAGAAGGTATGGAGTTTTACGGATATCACGGTGTGTTCACAGAAGAAAACAAACTTGGCCAGCGGTTTAAAGTCGATTTAACCGCTGAGCTGGATTTAAGCAAAGC	CAGCGGTTTAAAGTCGATTTAACCGCTG	AACTTGGC	AGCTGGAT	-5.8	-0.1657142857143	-1.9366396885156	30	((((((((.((......)).))))))))	35	8	13	3	3	2	8	1	35	7	14	2	3	1	11	1	-4.0	-5.5	-0.8	-16.2	-0.4628571428571	4.5	1.4229533140219	..................................((((((((.(((.....)))))))))))	58	0.0	0.75730103	0.0312347112499999	0	0	0.2686778673989154	1
Bacillus subtilis (1) *SAMPLED*	86698	+	TGAGGTTTGGAAAGCACACATTTGAAGTAGCAGTCGTTTTTGCAGCGGAAGCTTTGAGGCGTGATAAGAAGGGGATAGGCACAGTAGAGTGATGCAGGTG	CGTTTTTGCAGCGGAAGCTTTGAGGCG	GTAGCAGT	TGATAAGA	2.220446049250313e-16	3.1720657846433036e-17	-2.491413125677056	1	((...))	7	5	2	0	2	0	2	0	27	6	9	5	6	1	6	3	-5.4	-5.4	-2.3	-9.6	-0.3555555555555555	0.3999999999999994	1.464843433627686	.....((((((...(((....)))..))))))..............................	0	0.0	0.0	0.031881891	0	0	0.0138675004301494	0
Bacillus subtilis (1)	87570	+	TTTGCAAAAGCATTAGGTATATCAGTTTCTATTCTCGGCGAAATTGAACGCGGAAACCGATTGCCGTCTGCTGCCATCATTCAAGATGCAGCAGATGTTTTAAATATAAGT	CGTCTGCTGCCATCATTCAAGATGCAGCAGATG	CCGATTGC	TTTTAAAT	-9.3	-0.2818181818182	-4.1801824991601	57	((((((((((.(((......)))))))))))))	33	8	13	1	10	1	10	1	33	8	13	1	10	1	10	1	-1.0	-5.2	-1.2	-18.3	-0.5545454545455	3.9	2.6459683028913	.............................((((((((((.(((......)))))))))))))	73	14.56	0.71942294	0.0411240529999999	0	0	1.0	1
Bacillus subtilis (1) *SAMPLED*	87570	+	GCGGCTGCATCTGCGCTGGTCCGCTAATAGCTCAATGATTGAATCGCGACGAAGTTAATTAGTAGCTTATTTTGCTGCTATCGTTGCCAATGTGAAGTCG	GCGCTGGTCCGCTAATAGCTCAATGATTGAATCGCGACGAAGTTAATTAGTAGC	CTGCATCT	TTATTTTG	-1.2999999999999998	-0.2599999999999999	-4.170481948740098	12	(...)	5	5	1	0	1	0	1	0	54	5	17	17	2	4	6	5	-0.8	-3.4	-0.6000000000000001	-8.600000000000001	-0.1592592592592593	5.7	1.558130423053235	........((((((((..(((....((((((...))))...)).....)))..)))))).))	42	0.0	0.0	0.0237492025	0	0	0.0085476704783955	0
Bacillus subtilis (1)	88686	+	TTACGGTTGAAGTTGAGGCAAAAGAGCTTCAAAATGCAAAAGTAGGATAATACTCACCTCTATTTGCTGCTCACTGCTAGTTTTACGCTGGCAGTTTTTCTGCTTTTTTCA	CTGCTAGTTTTACGCTGGCAG	GCTGCTCA	TTTTTCTG	-6.3	-0.2739130434783	-4.3691392991601	40	((((((((.....))))))))	23	7	9	0	9	0	9	0	23	7	9	0	9	0	9	0	-4.2	-6.4	-1.9	-12.0	-0.5217391304348	5.5	1.824912608985	.........................................((((((((.....))))))))	81	0.0	0.96374106	0.2348440274999999	0	0	0.8812014060630281	1
Bacillus subtilis (1) *SAMPLED*	88686	+	ACACTGCACTGCTAAGTTTTTCTTTCTTCTCAAGTCTTACAAAACTTTTTCAATCTCAATAGAACCATTTAAAGCTAGCTGCAGGCTTTAGTAGTCTAGC	TAAAGCTAGCTGCAGGCTTTA	GAACCATT	GTAGTCTA	-4.699999999999999	-0.2238095238095237	-2.172151688515584	18	(((((((.(...).)))))))	21	5	8	2	7	1	7	1	21	9	7	0	7	0	7	0	-4.5	-3.1	-1.6	-5.3	-0.2523809523809524	5.4	1.1584450166067937	.........................................(((((((.......)))))))	0	0.0	0.0	0.0195256394999999	0	0	0.011495264384281	0
Bacillus subtilis (1)	90273	+	AATGCCCCTTCTATTCGCGATGTGCTGTTATTCCCGCAAATGAGACAACGCTAATAAAAAAGAGCGGTATCCTCCATAGGGAAAGGATGCCGCTCTTTTTAAATCCCTTAG	AAAAAGAGCGGTATCCTCCATAGGGAAAGGATGCCGCTCTTTTT	CGCTAATA	AAATCCCT	-14.9	-0.3386363636364	-1.6919059256771	90	(((((((((((((((((..........)))))))))))))))))	44	12	17	0	17	0	17	0	44	6	19	2	16	1	16	2	-6.4	-2.7	0.2	-28.3	-0.6431818181818	4.2	1.0270861527204	..................(((((((((((((((((((....)))..))))))))))))))))	91	22.35	0.97900707	0.5958098775	0	0	1.0	1
Bacillus subtilis (1) *SAMPLED*	90273	+	CCTTGGAATTCCCCTCTAAGAAGCCGAGAATCGCCTGCTAAATAGCAATAGCGCCCGTAATTATAAAAGCAGAGCAACCGTTCCCTTAAAAGCCAGCCGA	GCCTGCTAAATAGCAATAGCGCCCGTAATTATAAAAGCAGAGC	CGAGAATC	AACCGTTC	-3.6	-0.5142857142857142	-1.609221125677056	13	((...))	7	5	2	0	2	0	2	0	43	6	14	11	2	4	5	3	-6.6000000000000005	-3.4	-3.2	-7.5	-0.1744186046511628	3.6	1.158642280524846	...................(((((((...((..(((.((....)).))).))..))))).))	0	0.0	0.89386374	0.024240412	0	0	0.0638044608719597	0
Bacillus subtilis (1)	106056	+	TGTAGAAGATGGCGAATTTGTCGTAAAAACGACTGCTAAAACGAATTAATATAGAAGACGGAAATGAGGCATACAGCATGTAAGTGTATGCCTCACTTTCATATCAAGAAA	TGAGGCATACAGCATGTAAGTGTATGCCTCA	GACGGAAA	CTTTCATA	-9.2	-0.2243902439024	-2.1914131256771	52	(((((((((((.........)))))))))))	41	11	15	2	4	1	11	1	41	8	16	3	4	2	11	1	-4.5	-3.7	-0.9	-18.6	-0.4536585365854	3.9	1.1643216824872	...............................(((((((((((.(......))))))))))))	75	0.0	0.9877285	0.0449964322499999	1	0	0.8812014060630281	1
Bacillus subtilis (1) *SAMPLED*	106056	+	ATCAAACGTGACACTGCGAAGCAGTTTAATGTGAGTTGGATTGTCTTGACACTGTAACGAGCGGTATCAAGGTTCAGAGTACTCTGGAGAATCAAGAAGG	GTGAGTTGGATTGTCTTGACACTGTAACGAGCGGTATCAAGGTTCAGAGTAC	AGTTTAAT	TCTGGAGA	-0.9999999999999996	-0.0909090909090908	-2.653413125677056	3	((.(...).))	11	5	3	2	2	1	2	1	52	7	19	9	3	3	6	3	-8.2	-3.2	-1.2999999999999998	-15.5	-0.2980769230769231	5.1	1.0284069989308573	......(((..((((((...(((((.(((((.....))))).)))))))))))..)))....	0	0.0	0.68987393	0.03377661825	1	0	0.0824235733210876	0
Bacillus subtilis (1)	117779	+	ATTTCTCAATTAATTCGTTTAATAGTTGAATAATGATCAGCAATACGTGCTATAATAGATCATAATATTACTTGCCAAAACCCGTTCAGCGGGTTTTTTATTGTGGCTTAA	ATGATCAGCAATACGTGCTATAATAGATCAT	GTTGAATA	AATATTAC	-10.5	-0.5	-3.7893412991601	62	(...)	21	5	9	0	9	0	9	0	21	5	9	0	9	0	9	0	-3.1	-2.7	-1.7	-10.7	-0.5095238095238	5.7	1.249600996895	.((((((((((.....))))......))))))..............................	100	20.77	0.9857998	0.7545188175	0	0	0.8812014060630281	1
Bacillus subtilis (1) *SAMPLED*	117779	+	ATTATTATCAAATTGAAATTGGACGATATTAAATTTAAACGCCTCGAAATTTGTATGTTGTCCTATGTTAGATCTGCCGCCGACGTGATAATATCTGATG	TTGAAATTGGACGATATTAAATTTAAACGCCTCGAAATTTGTATGTTGTCCTATGTTAG	TTATCAAA	ATCTGCCG	-3.1	-0.3444444444444444	-2.191413125677056	11	(((...)))	9	5	3	0	3	0	3	0	59	12	20	9	4	2	9	4	-8.299999999999999	-2.9000000000000004	-2.0	-13.100000000000003	-0.2220338983050848	5.9	1.030621657604876	...((((....((((((((((((((((..........))))))).)))))))))....))))	0	0.0	0.0	0.05627559075	0	0	0.0546341633862292	0
Bacillus subtilis (1)	119064	+	TGCGCATGGTTGAAGGTACTGCCCGCAGTATGGGTATTGTAATCGAGGATTAATTTGTTTCTTGTCGGGTTGCGAGTTTTAACAAGTTCGCAACCCTTATTCGTGGGAGGT	GGGTTGCGAGTTTTAACAAGTTCGCAACCC	TTCTTGTC	TTATTCGT	-13.7	-0.4566666666667	-3.7184824991601	84	(((((((((((((....)))))))))))))	30	6	13	0	13	0	13	0	30	6	11	4	9	1	9	2	-3.1	-8.8	-0.9	-15.5	-0.5166666666667	5.5	3.0613792133303	................................(((((((((..((....))..)))))))))	74	0.0	0.90199053	0.09149922375	0	0	0.8812014060630281	1
Bacillus subtilis (1) *SAMPLED*	119064	+	TCCATAATCGCAACAGTGGATAATTTTATCGGGGTTTTTTAAGGTTTAGAGTAGTAATTGTGGACAGGAAGGCGGCAAGTTCCGGTTGTATGTCAGGTGT	CGGGGTTTTTTAAGGTTTAGAGTAGTAATTGTGGACAGGAAGGCGGCAAGTTCCG	AATTTTAT	GTTGTATG	-2.8999999999999995	-0.2416666666666666	-2.688227532773376	10	(((......)))	12	8	3	0	3	0	3	0	55	6	17	17	3	4	5	6	-4.0	-7.199999999999999	-1.4	-9.4	-0.1709090909090909	5.1	2.0587730082642874	.......(((..((((((...(((((.(((....))).)))))..)))))......)..)))	0	0.0	0.56194365	0.0741309685	0	0	0.0788204764143606	0
Bacillus subtilis (1)	119985	+	GGGGCCTAACCGCTTAATTATCCTACCGAGGTGTATATTATCACAGCTATTACGTTACGTATGCTTGTATATACAGCCTCCATGTCTCATGGAGGCTTTTTATATGGAATC	GCCTCCATGTCTCATGGAGGC	TATATACA	TTTTTATA	-16.4	-0.7130434782609	-4.5258937487401	100	(((((((((...)))))))))	23	5	10	0	10	0	10	0	23	5	10	0	10	0	10	0	-0.5	-8.8	-3.6	-16.2	-0.704347826087	5.7	6.3900620793102	.........................................(((((((((...)))))))))	95	23.59	0.98726285	0.6284789675	1	0	1.0	1
Bacillus subtilis (1) *SAMPLED*	119985	+	GTGGCTTCGCTATACTTATATTGCCTTTGTCATTCTCATTCATTGAGTAATATGGTATAGCATATTACATTCCTATATGTATTAGGGTAGCCTTCTGTCT	GCTATACTTATATTGCCTTTGTCATTCTCATTCATTGAGTAATATGGTATAGC	GTGGCTTC	ATATTACA	0.1	0.02	-3.0867883327734	2	((...))	5	5	1	0	1	0	1	0	41	7	11	14	3	3	4	4	-3.1	-5.5	-2.0	-7.2	-0.1756097560976	4.5	2.0368635272708	..((((((((.((((((((..((...........))..).))))))))))))))).......	55	0.0	0.54932845	0.01772889475	1	0	0.0160389038696095	0
Bacillus subtilis (1)	121029	+	AGCTTAAAGCTAAACTTGAAGAAGTTGGCGCTTCTGTAGAAGTTAAGTAATCTTCACTTACCTGTAGGGGAAGCTCGCTTTTATGAGGCGAGCTTTTTCTTTGCCATTCTT	GCTCGCTTTTATGAGGCGAGC	TAGGGGAA	TTTTTCTT	-10.8	-0.3085714285714	-3.0710203327734	62	(((((((((...)))))))))	35	5	16	0	16	0	16	0	35	5	14	4	2	1	12	2	-5.5	-4.1	-2.0	-21.9	-0.6257142857143	5.7	1.1840533938796	.........................................(((((((((...)))))))))	100	22.25	0.9821389	0.5888456	0	0	1.0	1
Bacillus subtilis (1) *SAMPLED*	121029	+	AGCGCGCCCTGAGCGTACTCTGCTCAGCTGCTTCTAACACGCGCGCTTGCTGTATGCGTCTTGGGGGCTGCGGAAGAGTCGAATCGTGAGTCATTTTGCT	GCTGCTTCTAACACGCGCGCTTGCTGTATGCGTCTTGGGGGCTGC	TCTGCTCA	GGAAGAGT	-3.3999999999999986	-0.0755555555555555	-1.5199372837847045	12	((.((((((((.(((((.((.....)).))))).)))))))).))	45	7	17	6	2	3	8	1	45	7	16	8	2	3	8	2	-8.1	-3.4	-5.5	-19.9	-0.4422222222222222	3.6	1.2267109443204922	..((.((((((((.(((((..(.....)..))))).)))))))).))...............	0	0.0	0.70252675	0.0682663464999999	1	0	0.3820636212730313	0
Bacillus subtilis (1)	129212	+	AACCAGTATCAAATGTTCAGCCGACTGACGATATGGTCCCGGTTGAATAACTGATTTAACTCTGCTGAAAGACTGCAAAAACAGTCTTTCAGCAGATATATTTATGAAAAA	TCTGCTGAAAGACTGCAAAAACAGTCTTTCAGCAGA	GATTTAAC	TATATTTA	-19.3	-0.5361111111111	-3.2423212991601	100	(((((((((((((((......)))))))))))))))	36	8	15	0	15	0	15	0	36	8	15	0	15	0	15	0	-0.9	-6.6	-0.9	-25.0	-0.6944444444444	4.3	3.5373159309859	..........................(((((((((((((((......)))))))))))))))	100	16.73	0.9903933	0.055945441	0	0	1.0	1
Bacillus subtilis (1) *SAMPLED*	129212	+	CATCCCGAGCGGAATTCCCTGTTTTTGAGCTTCACACATGACGATTGAACAGACCCCGGAGTCGACACTTGACTTGTATGGTTTGCGAAAATAATAATGC	ATTCCCTGTTTTTGAGCTTCACACATGACGATTGAACAGACCCCGGAGT	CGAGCGGA	CGACACTT	0.8000000000000002	0.08	-1.564897925677056	0	((......))	10	8	2	0	2	0	2	0	49	6	15	15	5	3	6	5	-6.1000000000000005	-4.4	-3.3	-8.6	-0.1755102040816326	5.5	1.2896879036378437	.(((((((((((.....(.(((....))).)...)))))).....)))))............	53	0.0	0.6618395	0.026252374	0	0	0.0151583689997517	0
Bacillus subtilis (1)	129640	+	AGCCTGCGGAATTGAGGTAGGAGCAGCCGCTGTTGCCATTATTTTATAACGTACTTTTGTTTTTGCGTAAGATTCCATCTTGTGTAAAGACATTGTTTTTTGCCTTTTGAT	TGTTTTTGCGTAAGATTCCATCTTGTGTAAAGACA	CGTACTTT	TTGTTTTT	-8.8	-0.2514285714286	-4.4056136231101	56	((((((((((((((((...))))))))))))))))	35	5	16	0	16	0	16	0	35	5	16	0	16	0	16	0	-0.6	-5.6	-0.7	-13.4	-0.3828571428571	5.7	2.4600599253077	...........................((((((((((((((((...))))))))))))))))	88	0.0	0.5041527	0.1732238825	1	0	0.8812014060630281	1
Bacillus subtilis (1) *SAMPLED*	129640	+	TAGAGCTAATTTTTTGTTGCTATTGCAACTAGAAGATATTTAAGTGGCACCCAGAATTTTACATTGTTTTTGTTGGTTATGCCTTGTATCATGACAGAGT	GCTAATTTTTTGTTGCTATTGCAACTAGAAGATATTTAAGTGGC	TAGA	ACCCAGAA	-1.2999999999999998	-0.2599999999999999	-1.499294722523136	4	(...)	5	5	1	0	1	0	1	0	44	6	16	8	4	2	7	7	-8.2	-6.5	1.5	-10.5	-0.2386363636363636	3.6	1.0377850728493545	((((((((((((((((....))))).))))))).......))))..................	0	0.0	0.0	0.0173031165	0	0	0.0149232867789776	0
Bacillus subtilis (1)	132839	+	ATCAAAAAAAATAAAGGCGAATAATTGATTTTGCCGCTTAACTCAAGTATAACTACTATTGTAAGATGAGGAAGTGAAAGCTTTCTTTCACTTCCTATCACTCTATACATT	AGGAAGTGAAAGCTTTCTTTCACTTCCT	GTAAGATG	ATCACTCT	-13.9	-0.3971428571429	-1.9921516885156	83	((((((((((((....))))))))))))	35	6	15	1	3	1	12	1	35	6	15	1	3	1	12	1	-4.4	-4.5	-2.2	-17.3	-0.4942857142857	5.1	1.4056335359481	..................................((((((((((((....))))))))))))	74	0.0	0.983804	0.10949218375	0	0	0.8812014060630281	1
Bacillus subtilis (1) *SAMPLED*	132839	+	GATTTAGTGAAATTGTCAAATAGGCTTACTAACAAGAAACTACTTTGCTTCTTAGAGTAATAAGGATTAAATTTGGAGGGTACTCAAAAGCGGTGCTTTT	TACTAACAAGAAACTACTTTGCTTCTTAGAGTAATAAGGATTAAATTTGGAGGGTA	AATAGGCT	CTCAAAAG	1.0	0.0	-1.9489420837847045	0	...	0	0	0	3	0	0	0	0	56	8	18	14	4	3	6	7	-5.0	-5.6	-1.5	-7.899999999999999	-0.1410714285714285	4.300000000000001	1.3918576899836208	...((((..((((.......((((.((((((......)))))).))))))))...))))...	0	0.0	0.0	0.077230998	0	0	0.0060302505596187	0
Bacillus subtilis (1)	134113	+	TCTATTCGTGAAGGCGGACGTACTGTTGGTTCAGGCGTTGTTTCTACAATCACTGAGTAATAGTATGGTTTTAAACGAGACCCCTGTGGGTCTCGTTTTTTGTTTGCTTAT	CGAGACCCCTGTGGGTCTCG	GTTTTAAA	TTTTTTGT	-16.3	-0.6269230769231	-4.4134819487401	100	((((((((....))))))))	26	6	11	0	11	0	11	0	26	6	11	0	11	0	11	0	-2.0	-4.0	-1.0	-17.3	-0.6653846153846	4.8	1.5608341784264	..........................................((((((((....))))))))	100	25.59	0.98602694	0.7634715249999999	0	0	1.0	1
Bacillus subtilis (1) *SAMPLED*	134113	+	TCCGGGTACAGAGAACGTCGTTTGTAGGGTGTGGGTCTCCTTTTGTGGTACGGGTGGTACTGGTTCCTAACGTAGTTTGGTGTTTGTCTGCCTCTAAGAC	TGTAGGGTGTGGGTCTCCTTTTGTGGTACGGGTGGTACTGGTTCCTAACG	ACGTCGTT	TAGTTTGG	-0.2999999999999998	-0.0499999999999999	-2.904959532773376	2	(....)	6	6	1	0	1	0	1	0	50	5	17	13	3	5	5	2	-5.300000000000001	-3.6	-1.4	-10.5	-0.21	5.7	1.1239203074512607	.........(((.(((..(.(((..((.(((((...))))).)).))).)..))).)))...	53	0.0	0.95966697	0.1071648524999999	0	0	0.0410093679411315	0
Bacillus subtilis (1)	135321	+	TCTGTATAATGGTGTATGTTGGTCTTTGACTGCGATGAAGTGAGAGGTTGCTGACACACCCGGCCGCTTTGCCATGGCAAGGTGTTCAGGTTTTTCTCACGGAGAACTGTC	CTGACACACCCGGCCGCTTTGCCATGGCAAGGTGTTCAG	AGAGGTTG	GTTTTTCT	-5.9	-0.1735294117647	-4.3691392991601	37	(.((.((((((((....)))))))).)).)	34	6	13	4	3	2	8	1	34	6	12	6	3	2	8	2	-2.3	-5.5	-3.0	-16.9	-0.4970588235294	2.7	3.4807509644708	......................((((.(((((..((((........))))..))))))))).	76	0.0	0.97501266	0.0754529615	0	0	0.8812014060630281	1
Bacillus subtilis (1) *SAMPLED*	135321	+	GTTGACTGTGGGGAGGGTCTTGACCACTTGCTTTCTCGAACACGTAGCACGCTACCGGTATCAGTCTTCCACATTGAGCCACATTGGGTTCCATTAAGTT	GCTTTCTCGAACACGTAGCACGCTACCGGTATCAGTCTTCCACATTGAGC	GACCACTT	CACATTGG	1.0	0.0	-1.683093125677056	0	...	0	0	0	3	0	0	0	0	50	6	13	20	4	4	4	6	-6.4	-6.8	-3.9	-5.4	-0.108	4.9	1.958697341054536	....((((....(((.((...((.((....))))....)).)))......))))........	0	0.0	0.7900704	0.024113849	0	0	0.0178033341602597	0
Bacillus subtilis (1)	150380	+	GACGGAGCACCAATGGCAATTATCGAATTGGTTTAATCACATATTTTTGTGTATCTAAAGAAGGGCGGGACAGTTTCTAACTGGATCTATGCCCTTTTTTTAGATACTGCA	TCGAATTGGTTTAATCACATATTTTTGTGTATCTAAAGAAGGGCGG	GGCAATTA	GACAGTTT	1.0	0.0	-2.0063083327734	0	...	0	0	0	3	0	0	0	0	26	6	9	4	6	2	6	1	-3.5	-2.3	-0.7	-3.4	-0.1307692307692	3.9	1.1256934787152	.(((..((..((((..((((......))))....))))..))..)))...............	0	0.0	0.73288256	0.465081305	0	0	0.0011051765695191	1
Bacillus subtilis (1) *SAMPLED*	150380	+	ATTTAATACCTGGAATCAACTTCTAATAGGGGATCGAGGCGACCCGCATTGGATCCAACACTGGCAATGATTTTGCTTCTCATATGGCTTTCTAGCGAAA	ATCAACTTCTAATAGGGGATCGAGGCGACCCGCATTGGATCCAACACTGGCAATGAT	TACCTGGA	TTTGCTTC	0.0999999999999999	0.0199999999999999	-3.901121299160064	6	(...)	5	5	1	0	1	0	1	0	57	5	17	20	4	4	5	5	-4.200000000000001	-5.6	-1.7999999999999998	-12.7	-0.2228070175438596	5.7	1.5581304230532342	((((....(((.....(((((.(((((...))).)).))))).....)))...)))).....	49	0.0	0.0	0.165438265	0	0	0.0377803067869092	0
Bacillus subtilis (1)	154740	+	AAAAATACGGTCTTAAAGGCGCTCGTCGTGCACCTCAGTTCTCAAAACGTTAATTTTACGTTTTCAAAAAGCTCTCGACCTTGGGTTGGGAGCTTTTTTCTTTCAATAAAA	AAAAAGCTCTCGACCTTGGGTTGGGAGCTTTTT	ACGTTTTC	TCTTTCAA	-16.5	-0.5	-3.3439795327734	100	(((((((((((((((...)))))))))))))))	33	5	15	0	15	0	15	0	33	5	15	0	15	0	15	0	-3.1	-2.7	0.6	-19.7	-0.5969696969697	5.7	1.0909008951979	.............................(((((((((((((((...)))))))))))))))	100	33.67	0.9831697	0.8911696199999999	1	0	1.0	1
Bacillus subtilis (1) *SAMPLED*	154740	+	AAAACGGCGGTCCTCTACCATCTCTAGAAAGCGGAAAATTTCGGTCTCAACTTTGGTAGCGGTCAAACTTCAACTCTTCGTCTCTGACTTTTTTAAATAT	GAAAGCGGAAAATTTCGGTCTCAACTTTGGTAGCGGTCAAACTTCAACTCTTC	CATCTCTA	GTCTCTGA	-2.2	-0.3142857142857	-3.6004819487401	12	...	7	5	2	0	2	0	2	0	35	17	6	8	1	2	4	2	0.6	-3.1	0.6	-3.4	-0.0971428571429	5.8	1.5289229416743	(((((..(((....(((.(..((....))..).)))......)))..)).))).........	0	0.0	0.0	0.063633523	0	0	0.0084477603404975	0
Bacillus subtilis (1)	158520	+	GGAGAAATATATCAGGACATCGCAAAAAAAATAGATGCAAAAATGTCAGTGCAGGTATAAAAGGTGAACCGGGATTCCAGATCCCGGCTTTCCCTTTATTCACTTTCTTTT	CCGGGATTCCAGATCCCGG	AAGGTGAA	CTTTCCCT	-6.6	-0.20625	-4.1504392991601	40	((((((((...))))))))	32	5	13	3	2	2	8	1	32	5	12	5	2	2	8	2	-1.4	-3.3	-2.7	-14.9	-0.465625	5.7	1.9749586442286	...........................................((((((((...))))))))	79	0.0	0.990451	0.5461745874999999	1	0	0.8812014060630281	1
Bacillus subtilis (1) *SAMPLED*	158520	+	TTTCTGCAGGTCCCAGATCTCTTGCTCAAAAATCCCTTGCGGAGCTGATTTAGGGAATTCGATAAATCCTTCCACGCATATTTCAACCCTTGTGGTTAAG	TGCGGAGCTGATTTAGGGAATTCGATAAATCCTTCCACGCA	AAATCCCT	TATTTCAA	1.0	0.0	-3.343979532773376	1	...	0	0	0	3	0	0	0	0	41	5	13	12	4	3	6	3	-2.2	-7.9	-1.4000000000000004	-9.5	-0.2317073170731707	5.7	3.2924427553365265	.......((((..(..((((((.((...))..))))))...)..))))..............	0	0.0	0.0	0.04033470875	0	0	0.0418941556306561	0
Bacillus subtilis (1)	179583	-	AAGGAGCGGTGCACCACCACAAGTATTTCTGCAAACAGTTCATCAACGCGCTCGAATGGCTATACGGAAAAAACCGCTCAACCCTATGAGCGGTTTTTTTATGCCTTCTGC	AAAAAACCGCTCAACCCTATGAGCGGTTTTTT	CTATACGG	TATGCCTT	-13.4	-0.3941176470588	-2.1138316885156	79	(((((((((((((......)))))))))))))	34	8	14	0	14	0	14	0	34	8	14	0	14	0	14	0	-6.8	-3.1	-2.6	-18.6	-0.5470588235294	5.1	1.0909151919864	..............................(((((((((((((......)))))))))))))	100	30.79	0.9897467	0.7181914924999999	0	0	0.8812014060630281	1
Bacillus subtilis (1) *SAMPLED*	179583	-	AGCGTACAAGCTCATTTCAAAAGCATTTAGCTTTTTGAACACCGCATCGCCCGTTTTGCTTTAATCAAACATACTCACCTTTAAGGTGTTCCTTTTTTCA	CACCTTTAAGGTG	AACATACT	TTCCTTTT	-7.7	-0.5923076923077	-3.6690757487401	44	(((((...)))))	13	5	5	0	5	0	5	0	13	5	5	0	5	0	5	0	-2.2	-7.6	-1.6	-4.0	-0.3076923076923	5.7	3.2258886573979	.................................................(((((...)))))	0	0.0	0.7571796	0.0376750755	1	0	0.0576757137648245	0
Bacillus subtilis (1)	179619	+	ATTGGCTGCTTTGTTTGGCTATATGCTGAATCGTTTTGAATTAAAACCAATGTTGCAGAAGGCATAAAAAAACCGCTCATAGGGTTGAGCGGTTTTTTCCGTATAGCCATT	AAAAAACCGCTCATAGGGTTGAGCGGTTTTTT	AAGGCATA	CCGTATAG	-14.7	-0.459375	-1.7478931256771	88	(((((((((((((......)))))))))))))	32	8	13	0	13	0	13	0	32	8	13	0	13	0	13	0	-5.7	-2.7	-1.8	-18.1	-0.565625	4.3	1.0905680753204	..............................(((((((((((((......)))))))))))))	90	27.07	0.9872612	0.89323313	0	0	0.8812014060630281	1
Bacillus subtilis (1) *SAMPLED*	179619	+	AATTTCTTTTACAATTGTTAGGATCTAAATGCGCAAAACGATGTTGAACCGCATTGGTTAAATTGCGATTCAAACAAAATTAGCGTCCTTAAAATGAAAA	AATTGTTAGGATCTAAATGCGCAAAACGATGTTGAACCGCATTGGTTAAATTGCGATT	TCTTTTAC	CAAACAAA	-0.7	-0.0699999999999999	-1.499294722523136	2	(((....)))	10	6	3	0	3	0	3	0	58	5	19	17	6	3	6	5	-4.8	-3.3	-0.3	-11.6	-0.2	5.7	1.083176628380484	.((((((...((((..((((((...(((...)))....)))))))))).....))))))...	0	0.0	0.0	0.01814641825	0	0	0.0098109307015239	0
Bacillus subtilis (1)	196080	+	CTGGACATGGTACAAGATGAAGTCTGCGGGGAAAAGTGTACTCGATGCATTCAATCCGAACGGAGAAGAGTAAAGCGCGTTAGCCGCTTTGCTCTTTTTTTGCGGGCTGAG	GAGTAAAGCGCGTTAGCCGCTTTGCTC	ACGGAGAA	TTTTTTTG	-7.6	-0.1948717948718	-2.2799059256771	41	((((((((((.......))))))))))	39	9	16	0	16	0	16	0	39	6	17	1	16	1	16	1	-12.3	-2.4	-5.7	-20.6	-0.5282051282051	3.4	1.0242237062397	...................................(((((((((((....).))))))))))	100	18.43	0.98348844	0.4711437075	0	0	0.978665636308994	1
Bacillus subtilis (1) *SAMPLED*	196080	+	CTTAGTATTGCTGAGCGGCGCGGGAAAATAGATAAAGCTATTCGAGGCGCTTGGTGAGCGGGGGCGGGTGAAGAAGCAAACTGTGCAATTGAGTTCGGGA	TTGCTGAGCGGCGCGGGAAAATAGATAAAGCTATTCGAGGCGCTTGGTGA	CTTAGTA	GCGGGGGC	1.0	0.0	-1.499294722523136	0	...	0	0	0	3	0	0	0	0	50	8	14	16	1	5	4	4	-15.6	-3.5	-3.1	-18.2	-0.364	4.1000000000000005	1.002742746363302	....(..(..((((.(.(((....((((......))))))).).))))..)..)........	0	0.0	0.50207114	0.03022952375	0	0	0.0507883856547965	0
Bacillus subtilis (1)	202125	+	CGGCTGTGATGTGGATAAACCTCGTAACCTTGCGAAGAGTGTTACTGTGGAGTAATAAATGTTTAACCCCTTTGGATAAGATTATCTAAAGGGGTGTTTTTATGTCCAAAA	ACCCCTTTGGATAAGATTATCTAAAGGGGT	AATGTTTA	GTTTTTAT	-14.5	-0.4833333333333	-3.4941937487401	88	(((((((((((((....)))))))))))))	30	6	13	0	13	0	13	0	30	6	13	0	13	0	13	0	-0.3	-8.8	-0.8	-18.6	-0.62	5.3	5.4934057426107	................................(((((((((((((....)))))))))))))	100	18.17	0.988055	0.5115992375	0	0	1.0	1
Bacillus subtilis (1) *SAMPLED*	202125	+	GGCCTTTTTAACGTGTTAAAACAAACGTCTTGAAAAGAATAGATGTAAGGCTTGATTGTACTGACCGGTTGTTGCCCTCTAGTAAAGTAATCTGTTAATA	ACGTGTTAAAACAAACGTCTTGAAAAGAATAGATGTAAGGCTTGATTGT	CCTTTTTA	ACTGACCG	0.0999999999999999	0.0199999999999999	-1.7689420837847043	1	(...)	5	5	1	0	1	0	1	0	49	12	15	9	3	3	6	2	-8.7	-3.6	-0.7999999999999998	-6.7	-0.136734693877551	5.7	1.0208129406848532	.......(((.(((((..(..((((((..........))))))..)..))))))))......	0	0.0	0.5778134	0.06681841525	0	0	0.0087805922967779	0
Bacillus subtilis (1)	211761	+	AGTACACGTATTATAAAAGAGATGAAGAAGCCATTGGGAAACTTGCTGACTTTCTTAAAACAGAGATATAAAAATAAACATCAAAAGATGTTTATTTTTACACCATACATA	TAAAAATAAACATCAAAAGATGTTTATTTTTA	CAGAGATA	CACCATAC	-13.4	-0.41875	-1.5572620837847	79	((((((((((((((....))))))))))))))	32	6	14	0	14	0	14	0	32	6	14	0	14	0	14	0	-6.5	-3.1	-0.9	-12.8	-0.4	4.1	1.0509646957349	..............................((((((((((((((....))))))))))))))	82	0.0	0.98146474	0.3453928899999999	0	0	0.753337771499388	1
Bacillus subtilis (1) *SAMPLED*	211761	+	CAGAACATTACATACTCAATTAATTGAATGTTATAAAAAGATCTTAGAGCAATTTGTATTAAGTATACAAAAGATATAAATACAAATGATGAAAACATGC	ATACTCAATTAATTGAATGTTATAAAAAGATCTTAGAGCAATTTGTATTAAGTAT	AACATTAC	ACAAAAGA	0.0999999999999999	0.0199999999999999	-1.499294722523136	1	(...)	5	5	1	0	1	0	1	0	55	9	17	14	5	4	5	5	-6.0	-4.6000000000000005	0.1999999999999999	-4.200000000000001	-0.0763636363636363	5.4	1.0712860621832316	..(((((.(((.....((.((((.(((.......))).)))).))...))).))))).....	0	0.0	0.0	0.0216281937499999	1	0	0.0025261793963857	0
Bacillus subtilis (1)	214159	+	CTATGACACGTGTTTGTGCACTTCCGCATCCTGCTATGAGAGCTATTTAACATTTGAGAATAGGGAGTTGAGCGTATTTGCTTATACTCCTTATTTTCTCTTAAGGGGGAT	GAGAATAGGGAGTTGAGCGTATTTGCTTATACTCCTTATTTTC	TAACATTT	TCTTAAGG	-8.7	-0.2023255813953	-3.0171196885156	48	(((((((((((((((((((....)))))).)))))))))))))	43	6	19	1	13	1	13	1	43	6	19	1	13	1	13	1	-5.8	-4.3	-1.0	-22.1	-0.5139534883721	4.5	1.1227391187782	...................(((((((((((((((((((....)))))).)))))))))))))	71	0.0	0.8971677	0.1349822809999999	1	0	1.0	1
Bacillus subtilis (1) *SAMPLED*	214159	+	TTTGATCATCACGTGTGTATTTAGTGCATTATGATTGCATTCGATACTAGCATCTATTTGCTTGATTGGACTTTTGTTAACAGATGGAATTTTAGCTGGC	GTGTGTATTTAGTGCATTATGATTGCATTCGATACTAGCAT	ATCATCAC	CTATTTGC	0.0999999999999999	0.0199999999999999	-2.604959532773376	1	(...)	5	5	1	0	1	0	1	0	41	9	15	4	4	2	6	2	-4.0	-6.0	-0.6000000000000001	-12.2	-0.2975609756097561	4.800000000000001	1.4723349058101547	...(((((((((.((((((.......)))))).)))))..))))..................	0	0.0	0.6418712	0.01808710375	1	0	0.0231178341978874	0
Bacillus subtilis (1)	220110	+	TAAAAAAGATTGCAGGCTTGTGAAATTTTCCGTCTTGTATGTGCGACAAACGGTTGAATATTATGATGAAACGGTCCTTCCTATAAGCAGGAAGGTTTTTTAATGAAATAT	CTTGTATGTGCGACAAACGGTTGAATATTATGATGAAACGGTCCTTCCTATAAGCAGG	TTTTCCGT	AAGGTTTT	-7.9	-0.395	-5.0061589487401	56	(((......)))	20	8	7	0	7	0	7	0	20	8	7	0	7	0	7	0	0.5	-6.3	-3.8	-9.0	-0.45	5.1	7.1370009153623	(((((.((((.((...((.(((..((......))..))).))...)).)))).)))))....	93	0.0	0.98398113	0.6867537425	0	0	0.8812014060630281	1
Bacillus subtilis (1) *SAMPLED*	220110	+	ATGAATATGTCGTTTTTTGTTCAATGTTATCGCTTTATTTTCCGTTATATGCTCTGTGACTTTAAAAAAAAAAAAAAAAAATTAAAATATTATGAATGCC	TTTTTTGTTCAATGTTATCGCTTTATTTTCCGTTATATGCTCTGTGACTTTAAAAAA	ATATGTCG	AAAAAAAA	-1.7000000000000002	-0.1888888888888889	-1.499294722523136	5	(((...)))	9	5	3	0	3	0	3	0	57	10	17	15	7	3	7	6	-3.9	-2.7	1.5	-4.400000000000001	-0.0771929824561403	4.8	1.0452242800168772	.....(((((((......(((((.((..(((........))).))...)))))..)))))))	0	0.0	0.7635201	0.08093188875	1	0	0.0010856434731435	0
Bacillus subtilis (1)	224043	-	GCCAGATCGACGATGAGCAACGTAAAAGCAAAAATAGATTATGAATACGACGTGACAAAGCAGTTTTAACTTATACCGAGCCGGTTATCCGGCTCTTTTTTATTCTCCGTC	GAGCCGGTTATCCGGCTC	CTTATACC	TTTTTTAT	-12.7	-0.7055555555556	-5.2412906231101	90	(((((((....)))))))	18	6	7	0	7	0	7	0	18	6	7	0	7	0	7	0	0.6	-7.9	-0.9	-12.8	-0.7111111111111	4.1	7.6247807986537	............................................(((((((....)))))))	100	17.93	0.97906	0.6689862350000001	1	0	1.0	1
Bacillus subtilis (1) *SAMPLED*	224043	-	TTTAGTCCTTAAATAGTTATCGCCGAGTCCGCTCTGTTATCGCCGATTTGAGCCGACTTGCTATTTTCAATTTCCAAACTTAAACCGAAATTTTGAGTAA	CGAGTCCGCTCTGTTATCGCCGATTTGAGCCGACTTG	GTTATCGC	CTATTTTC	0.0	0.0	-2.780321299160064	1	((...))	7	5	2	0	2	0	2	0	37	5	13	8	6	2	6	4	-1.4	-4.800000000000001	-1.9	-12.8	-0.3459459459459459	5.7	2.266088599871818	......................((((((.((((....(((...)))..)))).))))))...	0	0.0	0.0	0.053885236	0	0	0.0586495716245066	0
Bacillus subtilis (1)	226280	+	AAGAGCTATGGGACCGGAGATACCGGGTGGCTTGAAGCATTAAAGCGTCAAACGGGTGTGAATTATTAGGTAAGCTGTTCATGTAGGACAGCTTATTTTTTATGAGAATCT	TAAGCTGTTCATGTAGGACAGCTTA	TTATTAGG	TTTTTTAT	-7.7	-0.2483870967742	-3.8569795327734	45	((((((((((.....))))))))))	31	7	13	0	13	0	13	0	31	7	13	0	13	0	13	0	-3.5	-2.5	-1.9	-15.3	-0.4935483870968	4.1	1.2328510955073	.....................................((((((((((.....))))))))))	100	17.14	0.9695797	0.3889203799999999	0	0	0.8812014060630281	1
Bacillus subtilis (1) *SAMPLED*	226280	+	AGTTCTTCTACAATTCCTTTATGGACCATGCTAATTTGACAATTTAGAGCGGAGGAGAATCGAAAGCTCACTTAGAGACCGCGGTAGATGAAAAGTCCAA	CTTTATGGACCATGCTAATTTGACAATTTAGAGCGGAGGAGAATCGAAAGCTCACTTAGAG	TACAATTC	ACCGCGGT	-2.5	-0.2272727272727272	-1.5199372837847045	8	(((.....)))	11	7	3	0	3	0	3	0	61	10	17	19	5	4	5	6	-11.2	-4.0	-1.7999999999999998	-5.600000000000001	-0.0918032786885246	5.1	1.013240184842468	.(((((.(......(((..(((((...(((........)))...))))))))...).)))))	0	0.0	0.0	0.01749322525	0	0	0.0340208354701363	0
Bacillus subtilis (1)	227992	+	GTGTTTGGGATTGGCAAACGCACGCAGGCCAATTTGACAAAAAGCGAACAAGCAGCTGAATAACGATAAAAAAGAGACATTCACGGATGTCTCTTTTTTTATTTTTCGCGT	AAGAGACATTCACGGATGTCTCTT	CGATAAAA	TTTTTATT	-12.6	-0.39375	-3.9004819487401	77	((((((((((....))))))))))	32	6	14	0	14	0	14	0	32	6	14	0	14	0	14	0	-0.7	-2.7	-2.2	-16.3	-0.509375	3.9	1.9946424564833	......................................((((((((((....))))))))))	100	27.79	0.9907064	0.90605698	0	0	1.0	1
Bacillus subtilis (1) *SAMPLED*	227992	+	TGGAACGCGCGATTTTTTGCAACGAATGCGATTTGAGCGGAATTTACAATAACAAACGATCCACAAGACGCTTTTTGACGCAGTCGCACAGTTTTCACTG	GCGATTTGAGCGGAATTTACAATAACAAACGATCCACAAGACGC	CAACGAAT	TTTTTGAC	-1.2999999999999998	-0.2599999999999999	-4.565969299160065	17	(...)	5	5	1	0	1	0	1	0	44	20	10	6	3	2	4	3	-2.700000000000001	-5.8	-2.1	-4.699999999999999	-0.1068181818181818	6.2	2.1067641733824765	..................(((.((((...(((..................))).)))).)))	0	0.0	0.90739346	0.0305607695	1	0	0.0346750545024032	0
Bacillus subtilis (1)	233011	+	GAGATAAATTCTCAGCTGCTTAATGGACAGTCAGAAGCTGCTGCCGGAAAAGAATAAAATATAGAAGAAAACCTTGCGATAGTTGTCGCAAGGTTTTTTGCTTTTAATAAC	ACCTTGCGATAGTTGTCGCAAGGT	AGAAGAAA	TTTTTGCT	-13.8	-0.345	-3.7257595327734	84	((((((((((....))))))))))	40	6	17	2	2	1	15	1	40	6	17	2	2	1	15	1	-1.4	-2.1	-2.5	-20.7	-0.5175	5.1	1.595310011735	......................................((((((((((....))))))))))	100	28.24	0.98804164	0.627713875	0	0	1.0	1
Bacillus subtilis (1) *SAMPLED*	233011	+	AAATTAAATTGCAAAGAAATATGCGAAAAACATGAATAGTTGCAAGATAAATTAAGGAGCTAGACGCTTTACTGGAGTCAATGCGCGCCAAAAAAATAAA	TTGCAAAGAAATATGCGAAAAACATGAATAGTTGCAA	AAATTAAA	GATAAATT	0.0999999999999999	0.0199999999999999	-1.867346888515584	1	(...)	5	5	1	0	1	0	1	0	37	9	10	10	6	1	6	5	-2.8000000000000003	-6.4	-1.4	-6.0	-0.1621621621621621	4.800000000000001	2.285685766297496	...((((((.....((((.......)))).....))))))......................	0	0.0	0.51487744	0.04362511625	1	0	0.0034145544064732	0
Bacillus subtilis (1)	239590	-	CATTATCTGCTATGTTACTGGCCATTTTTGCTTATTATACTAGCTAACTTTAATACAAAACTGCATGAACATAAGTTAAAATATGCTCATGCAGTTTTTTTAGTTTATCTA	CTGCATGAACATAAGTTAAAATATGCTCATGCAG	ATACAAAA	TTTTTTTA	-11.9	-0.2833333333333	-4.0578757487401	74	((((((((.((((........)))).))))))))	42	10	16	2	12	1	12	1	42	10	16	2	12	1	12	1	-1.2	-2.7	-1.3	-18.3	-0.4357142857143	5.3	1.4933918351914	............................((((((((.((((........)))).))))))))	100	23.06	0.98044086	0.07358366175	0	0	1.0	1
Bacillus subtilis (1) *SAMPLED*	239590	-	TACAGTGTTTTACACTGTTTAATATTTCTATTGCTTATGTTTATACAGAGCATTATAACTTAAGCTTCTGATTATGCACTATTATATTGTTGCAATGCTA	GTTTAATATTTCTATTGCTTATGTTTATACAGAGCATTATAACTTAAGC	TTTACACT	TTCTGATT	1.0	0.0	-3.508530499160063	2	...	0	0	0	3	0	0	0	0	49	6	16	13	6	3	6	6	-3.5000000000000004	-4.0	-0.7999999999999998	-7.400000000000001	-0.1510204081632653	4.8	1.2681367987308938	.........((((((......((.(((((.(((....)))))))).))....))))))....	0	0.0	0.9618257	0.0254131329999999	0	0	0.0051917169242162	0
Bacillus subtilis (1)	245086	+	TTCAGTTGAAACGGCAAGAGAGAATGCAAAGAAAGCGTTGGACCAGCTAATTTTAAAATAGAGTTTGAACAGGTCTTGTCATGGGACAAGGCCTGTTTTTTTCTTTCTCCG	CAGGTCTTGTCATGGGACAAGGCCTG	AGTTTGAA	TTTTTTTC	-14.6	-0.45625	-4.8673136231101	100	(((((((((((....)))))))))))	32	6	14	0	14	0	14	0	32	6	14	0	14	0	14	0	-0.3	-4.4	-3.6	-21.4	-0.66875	4.2	4.8249488738736	....................................(((((((((((....)))))))))))	100	22.56	0.9873296	0.6415823625	0	0	1.0	1
Bacillus subtilis (1) *SAMPLED*	245086	+	TTAGTTCGCCAGCTTTTTTCTTTTCTTTTGGAAACCCAGCCAAGAGACAGTTTTTTGTTTTCCTACGGAGTTTGCAGAAGAAAGTGCCAGATCAGATTGA	AGCTTTTTTCTTTTCTTTTGGAAACCCAGCCAAGAGACAGTTTTTTGTT	AGTTCGCC	TTCCTACG	0.5000000000000001	0.0357142857142857	-3.1413196885155834	1	(((((....)))))	14	6	5	0	5	0	5	0	49	10	13	15	3	2	8	6	-6.000000000000001	-3.1	-0.8999999999999999	-8.6	-0.1755102040816326	4.3	1.0633015719003918	...(((......((..((((((((........)))))))).))......)))..........	50	0.0	0.91389614	0.06453781575	1	0	0.0156145829519333	0
Bacillus subtilis (1)	246526	+	AACCCATCACATCTCGTTAACAGAGGATAAAAAAGATCATGCCATTCCATTAGTCTTCAAAGAATAGCAGTTTCCTTGATTTTAAGGGAACTGCCTTTTTTATTTATTGCA	GCAGTTTCCTTGATTTTAAGGGAACTGC	AAAGAATA	CTTTTTTA	-6.7	-0.1595238095238	-3.0881212991601	36	((((((((((((....))))))))))))	42	6	17	4	5	1	12	2	42	6	17	4	5	1	12	2	-1.5	-2.8	-1.5	-18.4	-0.4380952380952	5.3	1.4933918351914	.................................((((((((((((....)))))))))))).	100	18.6	0.98336995	0.7096747975	0	0	0.8812014060630281	1
Bacillus subtilis (1) *SAMPLED*	246526	+	CTTGCGCTAGCATTCATAGATCTTATAAAGACTTATTATTAGCTTTTATAACAGCAATATCGAGAAGCAGCCGGAAAGCCAAAGTAGGCTTGACCCAATG	CTTATTATTAGCTTTTATAACAGCAATATCGAGAAGCAGCCGGAAAGCCAAAGTAGG	TATAAAGA	CTTGACCC	-0.5999999999999996	-0.0599999999999999	-2.353413125677056	2	((......))	10	8	2	0	2	0	2	0	57	13	16	14	6	3	6	6	-7.199999999999999	-4.0	-1.5	-7.5	-0.131578947368421	5.1	1.069562371771393	..((((((.((.((((((......((...........)).....)))))).))))))))...	0	0.0	0.65600026	0.0422988905	0	0	0.014742864397497	0
Bacillus subtilis (1)	249578	+	TCCGCCCATTTAGCAGAAGGCCAAGAAGTCCAAGTCGGAGAACTGATAGGTTACGAAGAATAAAAAGAGGAGCTTGCATAAACGCAGCGCCTCTTTTTTTGAAGAAAGGTG	GAGGAGCTTGCATAAACGCAGCGCCTC	AATAAAAA	TTTTTTTG	-7.1	-0.2151515151515	-4.0756795327734	42	((((.(((.((......))))).))))	33	8	12	3	7	2	7	1	33	8	12	3	7	2	7	1	-3.2	-3.9	-2.2	-15.1	-0.4575757575758	3.9	1.5670880534926	...................................((((.(((.((......))))).))))	84	20.66	0.9802568	0.896442575	1	0	0.8812014060630281	1
Bacillus subtilis (1) *SAMPLED*	249578	+	AAAACAAGTTCTTTTCTTTGAGGCATGCAAAGAAAAAGGCGTTCAGCAGCTCTTAGAGGATAGAAAGAAATAAATGCTACAGAGCCTTTCCAGGAGAAGA	GCTCTTAGAGGATAGAAAGAAATAAATGCTACAGAGC	GTTCAGCA	CTTTCCAG	-3.5	-0.35	-2.7171196885155844	12	(((....)))	10	6	3	0	3	0	3	0	37	14	9	7	5	2	5	3	-4.5	-7.9	-0.6000000000000001	-5.6000000000000005	-0.1513513513513513	6.2	1.7128884254994112	.........................(((((...((.((............)).))..)))))	0	0.0	0.57845104	0.01703680325	1	0	0.0235230244799487	0
Bacillus subtilis (1)	249901	+	GCTTCCGGTTGAGACATTTTTACAAAATACGTATCGGTTTTACTTTCATCAGGTGATGAGAGAATCCAGCTAAAGCTTCTTTCAACAGAGAAGCTTTTTTTTGTTGGCAGG	TTTCATCAGGTGATGAGAGAATCCAGCTAAAGCTTCTTTCAACAGAGAAG	GGTTTTAC	CTTTTTTT	-9.9	-0.3807692307692	-5.0641436231101	70	(((((((....)))))))	26	6	11	0	11	0	11	0	26	8	10	0	10	0	10	0	-0.6	-3.9	-1.6	-11.3	-0.4346153846154	4.8	2.2353373074311	...........((((.((...((.(((((((....(((....)))))))))).)))))))).	100	23.17	0.9805624	0.52382275	0	0	0.9874275478423888	1
Bacillus subtilis (1) *SAMPLED*	249901	+	AGGAACAACTTTTTTGTTTGTTCTCAGCTCAAGTTTACAGAAAAGAGGAACAATTGTTTTCAGCTCTGGCAGCGGTAGAGTCCACTAGGGCAGTTTTTTC	GCTCTGGCAGCGGTAGAGTCCACTAGGGC	TGTTTTCA	AGTTTTTT	-3.6	-0.3	-2.757075748740096	13	((((....))))	12	6	4	0	4	0	4	0	29	8	9	5	7	1	7	3	-0.8	-7.0	-0.6000000000000001	-8.700000000000001	-0.3	3.2	4.07668135086511	.................................(((((((..((......))...)))))))	0	0.0	0.97508645	0.042398475	0	0	0.0716578146953144	0
Bacillus subtilis (1)	251351	+	ATCCTGAAGGAACAATATGACGGTGTCATTTGGCTGGAGCATATCACGCCCTCTGTCATTATCAAGTGAGCGGTGTCCCCTGTGGTAAACAGGGGATTTTTACATATCGCA	TCCCCTGTGGTAAACAGGGGA	GAGCGGTG	TTTTTACA	-9.9	-0.4304347826087	-4.1801824991601	61	((((((((.....))))))))	23	7	9	0	9	0	9	0	23	7	9	0	9	0	9	0	-2.0	-7.1	-2.0	-15.9	-0.6913043478261	4.2	4.093898314614	.........................................((((((((.....))))))))	75	0.0	0.9590663	0.6111092149999999	0	0	0.9999999999999764	1
Bacillus subtilis (1) *SAMPLED*	251351	+	TCGTGTGAATGGCGATTCCAAATTGGGCATCGAGATGTGATCGAGAAGCGTGGTACTGGGTCTGTATTGTCATAGGCCAATGGGGTCTGATCAATACAAG	ATTGGGCATCGAGATGTGATCGAGAAGCGTGGTACTGGGTCTGTATTGTCATAGGCCAAT	GATTCCAA	GGGGTCTG	-1.7999999999999998	-0.1124999999999999	-1.648101125677056	6	((((.(....).))))	16	6	5	2	4	1	4	1	60	12	15	20	5	4	5	5	-10.7	-4.1	-9.7	-11.4	-0.1899999999999999	5.4	1.5541671142795868	(((((.(..(((.....((((.((..........)).))))....))).....).)))))..	0	0.0	0.0	0.0373211355	0	0	0.112828594076088	0
Bacillus subtilis (1)	253515	+	TGACAGAAGAAGAAGTAAACGCAAGACTGGCAGCGATTGAAACAGAAGATCACGCTGCTGCTGAATAAAAAAAGAACACCTCGTATTGAGGTGTTCTTTTTTTCTATATGC	AAAAAAAGAACACCTCGTATTGAGGTGTTCTTTTTTT	TGCTGAAT	CTATATGC	-19.1	-0.5162162162162	-2.3218396885156	100	(((((((((((((((((...)))))))))))))))))	37	5	17	0	17	0	17	0	37	5	17	0	17	0	17	0	-5.1	-2.7	-2.2	-20.8	-0.5621621621622	5.7	1.1295111852328	.........................(((((((((((((((((...)))))))))))))))))	91	33.52	0.9890614	0.8338976749999999	1	0	1.0	1
Bacillus subtilis (1) *SAMPLED*	253515	+	ACAGCTCGTCCATTGAAGCAACTCAACAGACGACTAGCAAAAAGACGCGAATGATGAAAAGAAATGCTTTCACTGAAATGCGCCTAACAACGCTACAAGC	GAAGCAACTCAACAGACGACTAGCAAAAAGACGCGAATGATGAAAAGAAATGCTTT	CGTCCATT	CACTGAAA	-2.0	-0.1538461538461538	-1.6609420837847042	6	((((.....))))	13	7	4	0	4	0	4	0	56	10	14	20	6	4	6	4	-5.7	-4.300000000000001	-1.0	-6.0	-0.1071428571428571	4.1	1.1305104046837997	.....((((((..((..((..((....((........))...)).))....))..)))))).	0	0.0	0.72013474	0.023405239	1	0	0.0094106238965003	0
Bacillus subtilis (1)	254876	-	TTCAGCCATAACACCGGTTATTTTCACAAATACCTCTGAAGAAGATCTAAAGCACATTCAAATGAAGTAAAAAAGTCCCCCCTGCTGCGGGGGACTTTTTCGCCAACATAA	AAAAAGTCCCCCCTGCTGCGGGGGACTTTTT	ATGAAGTA	CGCCAACA	-11.7	-0.3162162162162	-1.5572620837847	68	((((((((((((.......))))))))))))	37	9	14	2	2	1	12	1	37	6	14	5	1	2	12	2	-4.3	-2.5	-1.7	-20.9	-0.5648648648649	3.6	1.1517075351785	...............................(((((((((((((....).))))))))))))	100	18.31	0.9865132	0.8322645525	0	0	0.999998845790002	1
Bacillus subtilis (1) *SAMPLED*	254876	-	TTCAGTCGGGTGCCAAAGCCACAGATCCCCAACTCTGAAGCCACCACCCCAATACACAAAGGTTCAAAGGGAATTTTCCCTGCATTTGGGGGTCCATTCG	TCCCCAACTCTGAAGCCACCACCCCAATACACAAAGGTTCAAAGGGA	GCCACAGA	ATTTTCCC	-6.7	-0.4785714285714	-1.9366396885156	36	((.....))	14	6	5	0	5	0	5	0	14	6	5	0	5	0	5	0	-6.3	-8.7	-3.9	-5.8	-0.4142857142857	5.3	2.9421072572883	......((((......((((.((..................))))))..)))).........	50	0.0	0.6762736	0.076583318	1	0	0.1953688660146009	0
Bacillus subtilis (1)	258842	+	CAATTTGTATTCGCAGTGTATATTTTGCTGATTTGCCACATTGTCGTCCTTTGTTTAGCGCTCTAAATCAAACAGCCAGAATAAAACTGGCTGTTTTCTTTAATTTCAGCT	CAGCCAGAATAAAACTGGCTG	AAATCAAA	TTTTCTTT	-11.0	-0.4074074074074	-3.4484824991601	64	(((((((.......)))))))	27	9	10	0	10	0	10	0	27	9	10	0	10	0	10	0	-2.2	-4.0	-1.6	-14.3	-0.5296296296296	4.8	1.6648900203752	.........................................(((((((.......)))))))	95	22.25	0.98982656	0.23131097925	0	0	0.8812014060630281	1
Bacillus subtilis (1) *SAMPLED*	258842	+	GTCAGTTAGTTGCATCACAGAAAATTAAAAATGCAAGTTGCTAAAACAGTGTCTCGATTGCAGCTTAGCAATATTATTTTTTACTTAAATAGAATAGAAA	TGCAAGTTGCTAAAACAGTGTCTCGATTGCAGCTTAGCA	ATTAAAAA	ATATTATT	-1.4999999999999996	-0.1249999999999999	-2.630730499160064	5	(((......)))	12	8	3	0	3	0	3	0	39	20	10	1	3	1	7	1	-1.2	-5.5	-0.7000000000000002	-10.3	-0.2641025641025641	5.1	2.239971155481978	.................((((((((((..................))))))).)))......	51	0.0	0.0	0.05163010975	0	0	0.0763438351476778	0
Bacillus subtilis (1)	261577	-	CCGCTCTTTAAAAACAACTTGACTTATCGGAATAGTTTGTATATTCTAACTTAAAGCCGGTTCGCCGGAGTCTCGTGTCACTTTCTGACATGAGATTTTTTATTAGGAAGG	TCTCGTGTCACTTTCTGACATGAGA	CGCCGGAG	TTTTTTAT	-6.4	-0.1939393939394	-3.6139795327734	35	((((((((((.....))))))))))	33	7	14	0	14	0	14	0	33	7	14	0	14	0	14	0	-4.1	-2.4	-1.8	-16.9	-0.5121212121212	5.4	1.1516079835987	.....................................((((((((((.....))))))))))	100	16.21	0.9818094	0.2940934725	1	0	0.8812014060630281	1
Bacillus subtilis (1) *SAMPLED*	261577	-	ACGACTTCGAGACCGTTTGCTTACTTAGGATAGTCGTCCTGTATCTGCCGTGGAAAACGGGTCTGCTCTAAGGCTTTGAATATCTTAGATTTCTCGGTCT	GGATAGTCGTCCTGTATCTGCCGTGGAAAACGGGTCTGCTCTAAGGCTTTGAATATCT	CTTACTTA	TAGATTTC	1.0	0.0	-2.641547532773376	0	...	0	0	0	3	0	0	0	0	58	7	18	17	5	4	5	4	-3.4	-5.6	-1.0	-11.2	-0.193103448275862	4.199999999999999	1.6361121145340594	(((((.(((.((((((....((((.....))))...)))....)))...))).)))))....	0	0.0	0.0	0.05001136	1	0	0.0109556027523297	0
Bacillus subtilis (1)	273981	+	GTATGAGCATCTGAAATTTGTCCGTGACAAAATTCTAAAAGGAATGGATGAAAAATAATGGTGAGCAACCGCAGTTGAAACGTAAGAGCTGCGGTTTTTTTAAACCAATTT	CCGCAGTTGAAACGTAAGAGCTGCGG	GTGAGCAA	TTTTTTTA	-5.8	-0.1933333333333	-4.5659692991601	39	((((((((..........))))))))	30	12	10	0	10	0	10	0	30	6	11	4	10	1	10	4	-0.3	-6.4	-1.4	-14.0	-0.4666666666667	1.4	5.5606207585273	....................................((((((((....(....)))))))))	78	16.86	0.9736905	0.5033754175	0	0	0.9999999999980168	1
Bacillus subtilis (1) *SAMPLED*	273981	+	ACAAAAAAATTGTTGAATGAAATGCAAGTAGCCCGATCTTCTCCTCAAATGAACTTGCATAAGACAATTGAGTTTTGTGAAGAATGAAAGAAATGTTAAG	GTTGAATGAAATGCAAGTAGCCCGATCTTCTCCTCAAATGAACTTGCATAAGACAAT	AAAAAATT	TGAGTTTT	0.0999999999999999	0.0199999999999999	-2.746050499160064	1	(...)	5	5	1	0	1	0	1	0	57	10	14	21	4	2	8	6	-3.3000000000000007	-4.4	-3.2	-8.6	-0.1508771929824561	5.3	1.9166176527147711	.((((......((((((((.....((........))......))))))))....))))....	0	0.0	0.0	0.03358619675	1	0	0.0061705676412881	0
Bacillus subtilis (1)	281732	-	TTTCTATATGATGAGCAAAGAGATTGGCAAGAAGCATTATCTTGAAACAAGAACAGACTCATAATGGAAAGGCCGGTGCTGACAGCATCGGCCTTTTATACATATTGGGCG	AAAGGCCGGTGCTGACAGCATCGGCCTTT	CATAATGG	TATACATA	-17.0	-0.5483870967742	-2.0823388885156	100	(((((((((((((...)))))))))))))	31	5	14	0	14	0	14	0	31	5	14	0	14	0	14	0	-3.8	-3.1	-1.7	-22.4	-0.7225806451613	5.7	1.2191361246379	.................................(((((((((((((...)))))))))))))	100	22.78	0.97936285	0.80904996	0	0	1.0	1
Bacillus subtilis (1) *SAMPLED*	281732	-	CAGATGAGGGAAGGAGATGATTTTGGAATATTAATGGGCCCTGACATAGAAGCAGAAGTCCATACAGATAGAACACTGATTAGATTCAATACAGAATATT	ATGGGCCCTGACATAGAAGCAGAAGTCCAT	GAATATTA	ACAGATAG	1.0	0.0	-1.5572620837847042	0	...	0	0	0	3	0	0	0	0	30	8	10	4	6	2	6	2	-6.3	-6.5	-2.2	-8.1	-0.2699999999999999	3.9	1.4555306469703495	..............................((((((.(((.(......))))..))))))..	0	0.0	0.0	0.0266604867499999	1	0	0.0177374956601364	0
Bacillus subtilis (1)	281770	+	TTTTCCTACATGGCGATCAGGAATGCGGACAAGCAGGATGCGTAAACAAAGGCGCCCAATATGTATAAAAGGCCGATGCTGTCAGCACCGGCCTTTCCATTATGAGTCTGT	AAAGGCCGATGCTGTCAGCACCGGCCTTT	TATGTATA	CCATTATG	-16.1	-0.5551724137931	-1.8841516885156	100	((((((((.((((...)))).))))))))	29	5	12	2	8	1	8	1	29	5	12	2	8	1	8	1	-4.1	-3.9	-2.8	-17.1	-0.5896551724138	5.7	1.4348429577537	.................................((((((((.((((...)))).))))))))	90	22.09	0.97808135	0.6316307775	1	0	0.8812014060630281	1
Bacillus subtilis (1) *SAMPLED*	281770	+	CAGCGGATGCGAAAAACCAATACTGACGGTCAAACAGATTTGGGCAAAATGCCCAGCAAGTCATTCGATCTTTTTGGCTCAACAGAATCCCGGCCTGGTC	GGTCAAACAGATTTGGGCAAAATGCCCAGCAAGTCATTCGATC	ATACTGAC	TTTTTGGC	-8.7	-0.5117647058824	-1.6271059256771	48	...	17	5	7	0	7	0	7	0	17	5	7	0	7	0	7	0	-5.0	-6.0	-2.9	-9.1	-0.5352941176471	5.7	1.7413663845838	...................((((.....((((((((((...)))))))...)))....))))	0	0.0	0.8021896	0.029922217	0	0	0.2263603628288664	0
Bacillus subtilis (1)	288615	-	ATTGTTGCCATTATCGGTTTAATTGGCGCTTTCTTTATGAAACGCGTTAAAGTAGATCATTAATATGAAAAGCCCCTGACTAGTGTTCAGGGGCTTTTTCATGTTTACTTG	AAAAGCCCCTGACTAGTGTTCAGGGGCTTTT	TTAATATG	TCATGTTT	-11.0	-0.275	-3.9011212991601	66	((((((((((((.......))))))))))))	40	9	16	1	8	1	8	1	40	6	17	2	8	2	8	1	-2.7	-4.2	-0.8	-22.3	-0.5575	3.6	1.4410881596838	...............................(((((((((((((....).))))))))))))	93	29.55	0.9892764	0.96244414	0	0	1.0	1
Bacillus subtilis (1) *SAMPLED*	288615	-	ATACCAAATATTTTTTCGCATAAATTTCCTTTATCTTGTTATGTGGCCATGCCAATTAATGTATTTCTTGTAGATTGCAATTCTCAAGCAAATTGTTTCC	ATATTTTTTCGCATAAATTTCCTTTATCTTGTTATGTGGCCATGCCAATTAATGT	ATACCAA	ATTTCTTG	1.0	0.0	-1.6609420837847	0	(...)	0	0	0	3	0	0	0	0	31	17	8	0	8	0	8	0	-8.1	-5.4	-0.6	-4.2	-0.1354838709677	6.2	1.0531119068231	......(((((..((.((((......((..((......))...))..)))).))..))))).	46	0.0	0.53988093	0.01428514725	0	0	0.0025628403683639	0
Bacillus subtilis (1)	288652	+	ACGAAGGAGGAAATGCGGCACGCGATTGATGAAATCGCGGCGAAAACGATCCACAAGTAAACATGAAAAAGCCCCTGAACACTAGTCAGGGGCTTTTCATATTAATGATCT	AAAAGCCCCTGAACACTAGTCAGGGGCTTTT	AAACATGA	CATATTAA	-12.3	-0.3236842105263	-2.4838396885156	72	((((((((((((.......))))))))))))	38	9	15	1	7	1	8	1	38	9	15	1	7	1	8	1	-3.4	-5.6	-1.8	-20.9	-0.55	5.6	1.7821642026372	...............................((((((((((((.......))))))))))))	93	30.5	0.989141	0.94647899	1	0	0.9999999999999996	1
Bacillus subtilis (1) *SAMPLED*	288652	+	GGAATGCTACCGGCGGCTGGATTCTGGCCCCTAGGAGGAACCAATGCGCCGGCGTAAATGAACTGCGCCAATTTAGAAACAATAATTTCTTGGATAGAAA	CCGGCGGCTGGATTCTGGCCCCTAGGAGGAACCAATGCGCCGG	GAATGCTA	CGTAAATG	-2.2	-0.0758620689655172	-1.820901125677056	7	(((((.(.(.((.....)).).).)))))	29	7	9	6	5	3	5	1	43	6	15	9	6	3	6	3	-4.8	-9.0	-4.699999999999999	-18.7	-0.4348837209302325	4.6	6.076575637077943	..((((((..(((.((((..((....)).)))))))...)))))).................	0	0.0	0.60299516	0.01493855575	0	0	0.2921191831883383	0
Bacillus subtilis (1)	292887	+	CAAGTCAACAGCCTGATTAAAGAAGGGCTGAACGGCGGGGGCCAGAATACGAATTAATGAAAAACAAAACCTTGAAGAATGCTATTCTTCAAGGTTATTCTGCTTTCAGCA	AACCTTGAAGAATGCTATTCTTCAAGGTT	AAAAACAA	ATTCTGCT	-16.3	-0.5620689655172	-2.6409883327734	100	(((((((((((((...)))))))))))))	29	5	13	0	13	0	13	0	29	5	13	0	13	0	13	0	-5.6	-6.4	-0.6	-15.6	-0.5379310344828	5.7	1.260631927245	.................................(((((((((((((...)))))))))))))	100	19.68	0.9779854	0.069765344	0	0	0.8812014060630281	1
Bacillus subtilis (1) *SAMPLED*	292887	+	GATGAATGTACCTTTTTGATAAGTTCAAATTGGGAAAAGAGCGGGAAAACTGGTACAGATCCGCAAAGATCAAGACCAACTAGCACTCTGCTAAACCTAA	AGCGGGAAAACTGGTACAGATCCGCAAAGATCAAGACCAACTAGCACTCTGCT	GGGAAAAG	AAACCTAA	-5.4	-0.4909090909090909	-1.5572620837847042	21	((((...))))	11	5	4	0	4	0	4	0	53	8	15	17	6	3	6	4	-5.6	-6.9	-3.9	-11.3	-0.2132075471698113	4.4	2.452374578857006	.........((((((....(((((...((((......))))...))))....)...))))))	0	0.0	0.0	0.064715422	0	0	0.0893765381372753	0
Bacillus subtilis (1)	294576	-	TGGATTTTACCTACCGCCACCCCATCTTCCGGTTAGAAATCAAAATTCCGTTTCAGAAATAAAAAAACCTTGAAAAGCCTGGCTTTTCAAGGTTTTTTCCATTATGAGGAT	CCTTGAAAAGCCTGGCTTTTCAAGG	TAAAAAAA	TTTTTTCC	-21.3	-0.5756756756757	-1.8841516885156	100	(((((((((((...)))))))))))	37	5	17	0	17	0	17	0	37	5	17	0	17	0	17	0	-4.1	-2.7	-1.8	-20.0	-0.5405405405405	5.7	1.1686204153248	.....................................(((((((((((...)))))))))))	100	26.74	0.9910689	0.566029075	0	0	1.0	1
Bacillus subtilis (1) *SAMPLED*	294576	-	GTTTTTGGCGGGGCTTTTAAAGGTTTTAGTCTCTTTTCTCTGGTTTTATTCTTTTTTGGGGTCCCCACCCAATCATGGAAACCTTTGAAAAAATTCAAAT	TGGCGGGGCTTTTAAAGGTTTTAGTCTCTTTTCTCTGGTTTTATTCTTTTTTGGGGTCCCCA	GTTTT	CCCAATCA	-5.8	-0.4833333333333	-1.8558931256771	30	((((...))))	12	6	4	0	4	0	4	0	12	8	3	0	3	0	3	0	-6.6	-8.8	-2.1	-3.1	-0.2583333333333	3.5	2.0607173085638	(((.(((.(((..(((((...(((..((........))..)))..)))))..))).))))))	0	0.0	0.9737663	0.2680040475	1	0	0.0355605785653596	0
Bacillus subtilis (1)	294617	+	AAATTGAAAGCACGCTGCAAGATGAAGCAGATCGTTTTGCACAAGCGTTATCCTCATAATGGAAAAAACCTTGAAAAGCCAGGCTTTTCAAGGTTTTTTTATTTCTGAAAC	CCTTGAAAAGCCAGGCTTTTCAAGG	GGAAAAAA	TTTTTTTA	-20.0	-0.5128205128205	-2.9127595327734	100	(((((((((((...)))))))))))	39	5	18	0	18	0	18	0	39	5	18	0	18	0	18	0	-3.5	-3.1	-3.0	-21.3	-0.5461538461538	5.7	1.4348429577537	.....................................(((((((((((...)))))))))))	100	32.23	0.9911715	0.72941525	1	0	1.0	1
Bacillus subtilis (1) *SAMPLED*	294617	+	TTTTTTTTAAATTTGTTTCTCAGCAATAATTTCAAATTTTCGGCGCAGTTAAACGCGCAATATCACACACAGCAAGACAATTTCGTACGAAGATTTTCAG	TTCGGCGCAGTTAAACGCGCAATATCACACACAGCAAGACAATTTCGTACGAA	TTCAAATT	GATTTTCA	-2.1	-0.2099999999999999	-2.4249595327733755	7	(((....)))	10	6	3	0	3	0	3	0	53	17	13	12	4	3	4	5	-2.1	-5.699999999999999	-3.3	-5.6	-0.1056603773584905	4.7	3.663883495562979	.........(((((((.((((....((...............)).....)))).))).))))	0	0.0	0.833594	0.01611569525	0	0	0.021724153974581	0
Bacillus subtilis (1)	299396	-	AGCTTGATATGGATGATTACAGAGCAGCAGAATTAGTCGAAGCATTCATCAAAGAATAAAACACCAAAAGGAAATAGCCATGACGGCTATTTCCTTTTTTATTTGAAAATG	GGAAATAGCCATGACGGCTATTTCC	CACCAAAA	TTTTTTAT	-16.6	-0.5030303030303	-3.9074392991601	100	((((((((((.....))))))))))	33	7	14	0	14	0	14	0	33	7	14	0	14	0	14	0	-1.9	-2.7	-0.6	-19.4	-0.5878787878788	4.1	1.2906054694006	.....................................((((((((((.....))))))))))	100	29.35	0.9904702	0.3920447075	1	0	1.0	1
Bacillus subtilis (1) *SAMPLED*	299396	-	ACCTGAAAATTTCCAATTCGGGCAATTTTAGCCGCAGCATCGCAATGCATTTTCCTTATTTAATCAAAGCTTATCTGTCTCAGCAGTTAACAGAGCATTG	GCAGCATCGCAATGCATTTTCCTTATTTAATCAAAGCTTATCTGT	TTTTAGCC	CTCAGCAG	1.0	0.0	-1.9489420837847045	0	...	0	0	0	3	0	0	0	0	45	12	11	13	4	3	4	4	-7.4	-6.699999999999999	-1.9	-2.8000000000000003	-0.0622222222222222	5.7	1.2390191732690177	............((((....((..((.(((..........)))))..))....)))).....	0	0.0	0.54647946	0.0333476065	0	0	0.0058835431968529	0
Bacillus subtilis (1)	305586	+	GCCGCTTTCTTTTACCGCAGGCTGATGAATATTAAAAAGAAGCTTGCCGAGCAGCGTTTTCAATAGGAAATGGCAGAGAACTACAGGTTCTCTGCTTTTTTTGTGCTGTTT	GCAGAGAACTACAGGTTCTCTGC	AGGAAATG	TTTTTTTG	-10.7	-0.3242424242424	-3.4040275327734	62	((((((((((...))))))))))	33	5	14	2	3	1	11	1	33	5	14	2	3	1	11	1	-6.6	-1.8	-2.6	-16.2	-0.4909090909091	5.7	1.0532812234036	.......................................((((((((((...))))))))))	100	25.17	0.98487437	0.4466740624999999	0	0	0.8812014060630281	1
Bacillus subtilis (1) *SAMPLED*	305586	+	ACTGAATTGGTATTGGGCTAGTTGCAAGGACAGATTTACTCATGGACCTATTTTTCTAAGTGACAAATTTTTTTGATGTTTTATGCTAAATCACTTTTTC	GGTATTGGGCTAGTTGCAAGGACAGATTTACTCATGGACC	ACTGAATT	TATTTTTC	-1.2999999999999998	-0.2599999999999999	-3.900481948740096	10	(...)	5	5	1	0	1	0	1	0	40	11	11	9	3	2	4	3	-0.6999999999999997	-5.5	-1.8000000000000005	-6.199999999999999	-0.1549999999999999	5.6000000000000005	3.0158232440473234	...(((..((((..((((.........))))..))))...)))...................	43	0.0	0.8367962	0.1897514324999999	0	0	0.022406480926858	0
Bacillus subtilis (1)	309326	+	GGGTATATCGACATTATGAAACAAAACCTCGATGCCCTGAAAGATTCACTATTGGTTAAATCATAAGATAGTGTGCGCCGGAGGGGTGCACACTATTTCTTTGTGAGAAAG	TAGTGTGCGCCGGAGGGGTGCACACTA	TCATAAGA	TTTCTTTG	-13.6	-0.4121212121212	-2.9127595327734	81	(((((((((((.....)))))))))))	33	7	14	0	14	0	14	0	33	7	14	0	14	0	14	0	-3.8	-3.0	-6.3	-21.6	-0.6545454545455	4.0	2.7008939598228	...................................(((((((((((.....)))))))))))	100	16.0	0.982975	0.1683764975	0	0	1.0	1
Bacillus subtilis (1) *SAMPLED*	309326	+	CCTTGACACCATTGAAACGGCTTAATCATTTATGGCATGGGAGTTACTCAGGTACAATGAACATTATTGACTTTGGAGAACAATTAAACTGAGATAAGAA	TCATTTATGGCATGGGAGTTACTCAGGTACAATGA	CGGCTTAA	ACATTATT	0.8999999999999998	0.0692307692307692	-1.9538203327733763	0	(((.......)))	13	9	3	0	3	0	3	0	35	7	11	8	5	2	5	4	-2.7	-5.6	-1.8000000000000005	-6.2	-0.1771428571428571	4.5	2.1736426265810933	..................(((((....((.((((.....)))).))..))))).........	0	0.0	0.69921356	0.06348247825	0	0	0.0086366228366522	0
Bacillus subtilis (1)	310882	+	AGTTCAGGGAGTTTGGACGTTTATCAAAAAAGAAGCTCAGCGCAAAAAAAGAAGCCGATAACATGAAAAGCAGTTTTCCCTAGGGAAAACTGCTTTTTTTATAGAAACAAT	GCAGTTTTCCCTAGGGAAAACTGC	CATGAAAA	TTTTTTTA	-16.3	-0.4794117647059	-3.2871196885156	100	((((((((((....))))))))))	34	6	15	0	15	0	15	0	34	6	15	0	15	0	15	0	-3.3	-3.1	-1.8	-21.6	-0.6352941176471	2.7	1.3311733017621	......................................((((((((((....))))))))))	100	33.11	0.99016035	0.61666729	1	0	1.0	1
Bacillus subtilis (1) *SAMPLED*	310882	+	AAATTTTTGAAAGTATTTTTTTTTTTTCTTTTTTAGAAGCTCTTTCAAGCTTCGATAGCCTAGAAATAAAAAAAGAAATAAGCCGCAAGAAAAAGGCCGA	TTTGAAAGTATTTTTTTTTTTTCTTTTTTAGAAGCTCTTTCAAG	AAATT	CTTCGATA	-1.1999999999999995	-0.1499999999999999	-2.4313516885155844	4	((....))	8	6	2	0	2	0	2	0	44	16	13	4	8	1	8	2	-4.0	-3.6	-0.9000000000000004	-6.299999999999999	-0.1431818181818181	6.1000000000000005	1.1690232335524502	....((((((((..(((((..............)))))..))))))))..............	0	0.0	0.83026665	0.0203392805	1	0	0.0060602174658928	0
Bacillus subtilis (1)	314839	+	CACTACATCAATAAACAAAAGCAGGTGCGCGAACAAACAGCCGCTTCAAAAGAAGAATAAAACAAAACAAGGAGGGAGGTTCAATGTCCTTCCTTTTTTGTTACCGAAATA	GGAGGGAGGTTCAATGTCCTTCC	CAAAACAA	TTTTTTGT	-6.6	-0.2444444444444	-4.6321819487401	44	(((((((.((...)).)))))))	27	5	11	2	9	1	9	1	27	5	11	2	9	1	9	1	-1.0	-6.3	-6.4	-13.2	-0.4888888888889	5.7	6.3021090603237	.......................................(((((((.((...)).)))))))	87	16.81	0.9872526	0.9046749375	1	0	0.8812014060630281	1
Bacillus subtilis (1) *SAMPLED*	314839	+	AGGAAGAGTTCAGAGCAAGTTTTTTCACTCAGCAATCAACTTGACGCTTTCTACAATGACAGTCATTCGGAGGTTAGACAAGGAAAAAAAATAAACGAAA	GAGTTCAGAGCAAGTTTTTTCACTCAGCAATCAACTTGACGCTT	AGGAA	TCTACAAT	1.0	0.0	-2.6998588885155845	0	...	0	0	0	3	0	0	0	0	44	10	12	12	4	2	6	6	-4.8	-5.9	-3.9	-4.700000000000001	-0.1068181818181818	5.5	2.171388038183771	((((......((((((..((........))..))))))..))))..................	0	0.0	0.0	0.03026067525	0	0	0.0092231670907145	0
Bacillus subtilis (1)	317641	+	GACGGCGCGAGACGAATTGCCCAGCTTCAGGATAATATTAAAAAAGCAGCATTGCAGCAATAATAAAAACCCCGCTTGTGGAACATAAGCGGGGTATTTCAATTACATCAT	ACCCCGCTTGTGGAACATAAGCGGGGT	TAATAAAA	ATTTCAAT	-16.6	-0.4742857142857	-1.8062131256771	100	((((((((((((...))))))))))))	35	5	15	2	3	1	12	1	35	5	15	2	3	1	12	1	-3.5	-1.8	-1.8	-19.8	-0.5657142857143	5.7	1.147807414186	...................................((((((((((((...))))))))))))	100	22.08	0.98757625	0.6229592125000001	0	0	1.0	1
Bacillus subtilis (1) *SAMPLED*	317641	+	GAAGGAGGAGTACCATAGCCGTTTATTGGGCCATTAACCAGCGCAAAAAGCAAATTACTACGCACTAAAAAGCATAGGAACAAAGTACGGCGATACTTAT	TTGGGCCATTAACCAGCGCAAAAAGCAAATTACTACGCACTAA	GCCGTTTA	AAAGCATA	1.0	0.0	-1.5339340837847042	0	...	0	0	0	3	0	0	0	0	43	9	11	14	4	3	4	4	-5.800000000000001	-4.0	-2.5	-2.9999999999999987	-0.069767441860465	3.7	1.2161530234113984	.((((((...(((...((.......))...)))....)).))))..................	0	0.0	0.0	0.0351880715	0	0	0.0026281920422826	0
Bacillus subtilis (1)	318961	+	AATCTTACTTGCGGTTGCTTGTATTTTGATTATGGGGAAAGAAACGAAACAAACTGAGCTAGAATAGGAAAAGCACCTCTTAAAAGAGGTGCTTTCAGCGTGTCGACAAAC	AAAGCACCTCTTAAAAGAGGTGCTTT	GAATAGGA	CAGCGTGT	-14.9	-0.5730769230769	-1.5882259256771	90	(((((((((((....)))))))))))	26	6	11	0	11	0	11	0	26	6	11	0	11	0	11	0	-7.8	-3.9	-1.9	-16.2	-0.6230769230769	5.3	1.0600520656326	....................................(((((((((((....)))))))))))	89	18.71	0.9835782	0.28537564	0	0	0.8812014060630281	1
Bacillus subtilis (1) *SAMPLED*	318961	+	AAGTTGTACTTGGAGGAATAAATCCCACAAAGCGGAAAAAAAAGTTGCGACTGGACCAGCTAATGTTTGGATCCAAAAGAAAGGAAGGATGTTAAGCGCG	TGGACCAGCTAATGTTTGGATCCA	GTTGCGAC	AAAGAAAG	-1.1999999999999995	-0.1499999999999999	-1.499294722523136	4	((....))	8	6	2	0	2	0	2	0	24	6	9	2	4	2	4	1	-5.8	-7.800000000000001	-0.6000000000000001	-7.300000000000001	-0.3041666666666667	3.6	1.5034500500406471	....................................(((((((((....)).))).))))..	0	0.0	0.0	0.02149598325	0	0	0.0318198794822701	0
Bacillus subtilis (1)	324036	+	AGATGGGGCTTGTTGTTCCTCAATATATGAAAAATGTCAACTCAATTGAAGATTTGAAGAAGTAATCAAAAAAGCAGCCTGTGTCAGGCTGCTTTTTTTGCGTTAAGAAGC	GCAGCCTGTGTCAGGCTGC	TCAAAAAA	TTTTTTTG	-20.0	-0.6451612903226	-2.5246396885156	100	((((((((...))))))))	31	5	14	0	14	0	14	0	31	5	14	0	14	0	14	0	-5.8	-2.7	-2.9	-19.4	-0.6258064516129	5.7	1.1295111852328	...........................................((((((((...))))))))	100	30.56	0.9905466	0.97708863	0	0	1.0	1
Bacillus subtilis (1) *SAMPLED*	324036	+	TTCGTTAGTCTGCAAATCGTGGCAATCTGTGTGTGGTGAGATTTTAGTCAAATTGTTGAAGGAATGTGTATGGAATTCTTCAGTTTCAGTATTCTTAAAA	GCAATCTGTGTGTGGTGAGATTTTAGTCAAATTGTTGAAGGAATGT	AAATCGTG	GTATGGAA	0.0999999999999999	0.0199999999999999	-2.191413125677056	1	(...)	5	5	1	0	1	0	1	0	46	6	12	18	3	4	3	4	-6.3	-4.6	-3.8	-7.199999999999999	-0.1565217391304347	5.0	1.374993871727497	..(((.(((....(..((..(((....)))..))..)....))).)))..............	0	0.0	0.0	0.029095829	0	0	0.0293732037661852	0
Bacillus subtilis (1)	326807	+	ATTTGGTTCTTGATCGGGCTTGTCTTTATCGTGATCGGAGTCATGATCAATTGGGGGCCGTTTTAACGATTGCTGCCCGCCGGCTTGTACGGCGGGCTTTTGAGTTATTCA	GCCCGCCGGCTTGTACGGCGGGC	CGATTGCT	TTTTGAGT	-13.4	-0.5826086956522	-4.1801824991601	84	((((((((.......))))))))	23	9	8	0	8	0	8	0	23	9	8	0	8	0	8	0	-3.3	-10.0	-3.1	-18.0	-0.7826086956522	3.5	9.5660620249245	.......................................((((((((.......))))))))	61	0.0	0.94445586	0.07515382	1	0	1.0	1
Bacillus subtilis (1) *SAMPLED*	326807	+	GGCCCGCTATACGGTTTTGCGATCGGGTGTGCATTTGGGCTTCTGAGCATTTTTTTTACGGTTGGCAATCCGGCCGTTTCGGGAATTTCGATCGGTGGAG	GCGATCGGGTGTGCATTTGGGCTTCTGAGCATTTTTTTTACGGTTGGCAATCCGGCCGT	ACGGTTTT	TTCGGGAA	-7.8	-0.39	-2.9234131256771	43	((((((((....))))))))	20	6	8	0	8	0	8	0	20	6	8	0	8	0	8	0	-8.4	-7.9	-1.7	-10.5	-0.525	5.1	1.2515099905326	...(((..(((((.(((..(((.....................)))...))))))))..)))	60	0.0	0.0	0.122849166	0	0	0.3147472075464582	0
Bacillus subtilis (1)	329652	+	TGGTTTATATAATGACTCGGGCTTAAGCGGTTCTCTTCCCCATTGAGGGCAAGGCTAGACGGGACTTACCGAAAGAAACCATCAATGATGGTTTCTTTTTTGTTCATAAAT	CCCCATTGAGGGCAAGGCTAGACGGGACTTACCGAAAGAAACCATCAATGATGG	GTTCTCTT	TTTCTTTT	-14.1	-0.4862068965517	-3.7184824991601	86	(((((...)))))	29	5	13	0	13	0	13	0	29	5	13	0	13	0	13	0	-3.3	-3.1	-2.0	-14.8	-0.5103448275862	5.7	1.3096006865147	....((.((((((((......((...(((......)))..))...)).))))))..))....	100	26.44	0.98669803	0.3572156875	0	0	0.9991016184564984	1
Bacillus subtilis (1) *SAMPLED*	329652	+	GGGGGTTTCTCGGACGCTAGGGAGGGGGTCCCCTGGGCAGGGGACACGCATAAAGAATTCGGGCCAATTGTTGCATCTGTGTCAACCCGGTTTATCGACG	GGACGCTAGGGAGGGGGTCCCCTGGGCAGGGGACACGCATAAAGAATTC	GGTTTCTC	GGGCCAAT	-0.2999999999999998	-0.0499999999999999	-1.5199372837847045	2	(....)	6	6	1	0	1	0	1	0	49	6	14	17	3	4	7	6	-10.3	-2.8	-5.3	-15.499999999999998	-0.3163265306122448	4.4	1.0576406837515755	(((..((......(.((((((((....))))))).).)....))..))).............	0	0.0	0.9267169	0.11952152075	0	0	0.103481575888163	0
Bacillus subtilis (1)	332398	-	ATTTATGGGAAAAGCCAGAGTGAAAACAACAGCCGAAATGACAAAGAAAGCAAATTAACATAAAAAAAGCAGTACATGCTGGGCATGTACTGCTTTTTTCTATTACACTCC	GCAGTACATGCTGGGCATGTACTGC	TAAAAAAA	TTTTTTCT	-22.7	-0.6135135135135	-2.4093196885156	100	(((((((((((...)))))))))))	37	5	17	0	17	0	17	0	37	5	17	0	17	0	17	0	-3.1	-2.7	-0.9	-22.9	-0.6189189189189	5.7	1.1761726616597	.....................................(((((((((((...)))))))))))	100	30.0	0.9910597	0.7708190075	1	0	1.0	1
Bacillus subtilis (1) *SAMPLED*	332398	-	ATAAAAAAATCAGGATTTGGTGATGGATTGCCTTGCCTAAAATAAAAAATACAAGGACGAAAAGGCTTGGCAAAGTGGCTTTCGATTGCAATTGTTCCAC	TTGCCTTGCCTAAAATAAAAAATACAAGGACGAAAAGGCTTGGCAA	GTGATGGA	AGTGGCTT	-0.8	-0.1142857142857143	-1.867346888515584	3	((...))	7	5	2	0	2	0	2	0	46	26	9	4	5	1	5	2	-8.1	-6.4	-2.8	-11.999999999999998	-0.2608695652173912	6.2	1.2165273302219837	.......(((((..((((........................))))..))))).........	0	0.0	0.0	0.065890722	1	0	0.0776170697717943	0
Bacillus subtilis (1)	332437	+	CTGATTCTGTTATTGATCATTTGTATATGGACGTTTATTCTTGCAAGATTAGGAGTGTAATAGAAAAAAGCAGTACATGCCCAGCATGTACTGCTTTTTTTATGTTAATTT	GCAGTACATGCCCAGCATGTACTGC	AGAAAAAA	TTTTTTTA	-21.4	-0.5487179487179	-2.4789883327734	100	(((((((((((...)))))))))))	39	5	18	0	18	0	18	0	39	5	18	0	18	0	18	0	-3.2	-3.1	-3.1	-24.2	-0.6205128205128	5.7	1.5138658127233	.....................................(((((((((((...)))))))))))	100	33.4	0.9900377	0.6409247225000001	0	0	1.0	1
Bacillus subtilis (1) *SAMPLED*	332437	+	CTTAATTCTTAATTAAGTGAATTATGCTTAGTGTTATTAGAGGCCATTATATTATGGATTTTTATGTGAACATTTCTGCCCCGCCTTTTTTTTTTTAACT	GCTTAGTGTTATTAGAGGCCATTATATTATGGATTTTTATGTGAACATTTCTGC	TGAATTAT	CCCGCCTT	0.1	0.02	-2.6534131256771	2	...	5	5	1	0	1	0	1	0	27	8	10	1	6	1	6	1	-6.5	-3.2	-3.7	-4.9	-0.1814814814815	4.6	1.182264410562	..((..((((((..((((((((((......)))).))))))....))))))...))......	0	0.0	0.8870618	0.5804867625000001	1	0	0.0048019292948407	0
Bacillus subtilis (1)	336130	+	AAAACAGGTATCGAAGTGCCCGTTTTCTTATTTAAAGAACATGTTCAACAAAATGAAATAAATCAAGGACTGGCAGGGCGATCTTTATGACCCTGCTTTTTTTGATAGATC	GCAGGGCGATCTTTATGACCCTGC	AAGGACTG	TTTTTTTG	-3.9	-0.15	-5.0061589487401	32	((((((..((....))..))))))	26	6	9	4	7	1	7	2	26	7	9	3	7	1	7	3	-0.8	-7.6	-3.9	-11.9	-0.4576923076923	3.6	11.6260907640014	......................................((((((...((.....))))))))	52	0.0	0.97051847	0.3871242399999999	0	0	0.8812014060630281	1
Bacillus subtilis (1) *SAMPLED*	336130	+	GTGGTTGTGACGAATATGTAAATCATCTGGGGTGCCATTAGAGCTTCTGGACTGCAACCGATCAGTTCGACCAGCTGTGGGGACCTGAGAAAGCCAAGGG	GGTGCCATTAGAGCTTCTGGACTGCAACCGATCAGTTCGACCAGCTGTGGGGACC	TCATCTGG	TGAGAAAG	-3.6	-0.5142857142857142	-2.248942083784704	13	((...))	7	5	2	0	2	0	2	0	55	10	18	11	3	4	7	3	-6.7	-5.5	-5.5	-18.0	-0.3272727272727272	5.1	1.938447329540904	.......(((.((..((.((((..(((((((........)))))))...)))).)))).)))	0	0.0	0.0	0.050303922	0	0	0.1286918801013939	0
Bacillus subtilis (1)	339109	-	CGAAGGTTCGCCGACAGATTAATGGTAAAGCTGAATCATATCCGCATCAAATAAAGCTTCTGTACACGACAAAAGCCCGCTCCGAGAGCGGGCTTTCTTCAACTTATTTCC	AAAGCCCGCTCCGAGAGCGGGCTTT	ACACGACA	CTTCAACT	-14.9	-0.4515151515152	-1.9538203327734	90	(((((((((((...)))))))))))	33	5	13	4	2	1	11	2	33	5	13	4	2	1	11	2	-2.8	-2.4	-1.2	-18.9	-0.5727272727273	5.7	1.2008543643117	.....................................(((((((((((...)))))))))))	100	24.81	0.99088264	0.760821915	0	0	0.9999999999929996	1
Bacillus subtilis (1) *SAMPLED*	339109	-	GACTCTTTTATAATTTGGGGCCGCACTGAATCAAGTTCTCTCTTTCAATTGTCAAATTGGACAATTTTCAAAAAACTTTTTTTGATAGCGGCCGCTTTCC	AATTGTCAAATTGGACAATT	TCTCTTTC	TTCAAAAA	-5.1	-0.255	-2.9234131256771	26	(((((((......)))))))	20	8	7	0	7	0	7	0	20	8	7	0	7	0	7	0	-3.5	-2.9	-0.3	-5.6	-0.28	4.0	1.1369707371138	................................(((((((......)))))))..........	57	0.0	0.81187356	0.160171761	0	0	0.0135328792690914	0
Bacillus subtilis (1)	339143	+	CTACAGCATGACTGAACATAAACGCCAGGTTCCGGCGTCTATGTTTGATGACTGGTGGAAATAAGTTGAAGAAAGCCCGCTCTCGGAGCGGGCTTTTGTCGTGTACAGAAG	AAGCCCGCTCTCGGAGCGGGCTT	GTTGAAGA	TTGTCGTG	-15.8	-0.4514285714286	-2.6534131256771	94	((((((((((...))))))))))	35	5	15	2	3	1	12	1	35	5	15	2	3	1	12	1	-6.3	-3.8	-0.9	-21.9	-0.6257142857143	5.7	1.0696207639488	.......................................((((((((((...))))))))))	100	24.05	0.99040484	0.916415625	0	0	1.0	1
Bacillus subtilis (1) *SAMPLED*	339143	+	GCGGTATCGTAAGAGTGAAAGTCAGTTGTTGACTAGAATCTCAAGGGCTGTGTCCCGGACTAGCGAAAGACCGCCGAAAGTGAGATGGAGAGCTCTCAGA	GTGAAAGTCAGTTGTTGACTAGAATCTCAAGGGCTGTGTCCCGGACTAGCGAAAGACCGC	TCGTAAGA	CGAAAGTG	-2.8999999999999995	-0.2416666666666666	-1.5339340837847042	10	(((......)))	12	8	3	0	3	0	3	0	60	7	18	19	3	5	4	5	-6.4	-3.9	-3.3	-11.9	-0.1983333333333333	4.1	1.222738623828077	..(((...(((.....(((.((((....((..(((.....)))..)))))))))..))))))	0	0.0	0.0	0.097388604	0	0	0.123422427304233	0
Bacillus subtilis (1)	340581	-	TTGAACCAAAACGGACAGCCCATCTCCTTTTGTTTAAAAGCGATTTTGATACAAGGGATAAAACGATAAAAAAAGCCGTGCGCTGCGCACGGCTTTTTACATCGGCTGATA	AAAAGCCGTGCGCTGCGCACGGCTTTT	ACGATAAA	TACATCGG	-17.6	-0.4512820512821	-1.7129011256771	100	((((((((((((...))))))))))))	39	5	16	4	3	1	13	2	39	5	16	4	3	1	13	2	-7.8	-3.5	-1.2	-19.9	-0.5102564102564	5.7	1.0356339834125	...................................((((((((((((...))))))))))))	100	27.31	0.9909284	0.8093369749999999	1	0	0.9999999999999724	1
Bacillus subtilis (1) *SAMPLED*	340581	-	AGCGGCTTATGAAAAAAAACTAATGCATTGACCGATTCTGCGGGGAACAACCTTCGTCGCGAATTATGACTTGCCCTTTAACTCACGCTGCGGGCACGAA	TTCTGCGGGGAACAACCTTCGTCGCGAA	TTGACCGA	TTATGACT	-5.4	-0.4909090909090909	-3.3567883327733754	22	((((...))))	11	5	4	0	4	0	4	0	28	7	10	3	3	2	4	1	-4.500000000000001	-3.3	-0.9000000000000004	-8.100000000000001	-0.2892857142857143	5.4	1.127038687829474	..................................(((.((((.(((.....))).)))))))	54	0.0	0.0	0.167547485	0	0	0.1205473505966603	0
Bacillus subtilis (1)	340615	+	CCCCGGAAGAGGTTGCCGATTACATTGTTGAGACATTAAAAATTGGCTGGGATCTTTATCAGCCGATGTAAAAAGCCGTGCGCAGCGCACGGCTTTTTTTATCGTTTTATC	GCCGTGCGCAGCGCACGGC	TGTAAAAA	TTTTTTTA	-19.8	-0.5076923076923	-3.2193412991601	100	((((((((...))))))))	39	5	17	2	4	1	13	1	39	5	17	2	4	1	13	1	-1.6	-4.5	-1.6	-22.0	-0.5641025641026	5.7	1.9382100742577	...........................................((((((((...))))))))	100	35.25	0.99059236	0.631522725	1	0	1.0	1
Bacillus subtilis (1) *SAMPLED*	340615	+	CAAGTGGTTGTTTATTGTGTGCGGGTTTATATTTCGTCTCAGGAGAAGCATTTTGGAAGTTGACCCATTCATTATCGCTCCGGTTCGAGGGCCATCTTTG	GGGTTTATATTTCGTCTCAGGAGAAGCATTTTGGAAGTTGACCC	TTGTGTGC	ATTCATTA	-1.2999999999999998	-0.2599999999999999	-2.600747532773376	4	(...)	5	5	1	0	1	0	1	0	44	6	13	14	5	2	5	7	-2.1	-8.8	-3.0	-8.7	-0.1977272727272727	4.4	7.591995154086026	..(((((....((((((((....))).......)))))...)))))................	0	0.0	0.6995279	0.05764622875	0	0	0.1059591769800522	0
Bacillus subtilis (1)	343537	+	TATCCCTGCTTTTCAAACTGAAAAACTTGCTTTCTTTAAGCAGCATCTTAAAGGCTGATAAATGTGAAAAGCCGCCGCATATCATCAGGCGGTTTTTTTCTGCAAACTGCC	GGCTGATAAATGTGAAAAGCCGCCGCATATCATCAGGC	ATCTTAAA	GGTTTTTT	-7.6	-0.2451612903226	-3.2871196885156	42	(((..((...))..)))	31	5	12	4	10	1	10	2	31	13	10	0	10	0	10	0	-5.7	-2.7	-3.1	-13.8	-0.4451612903226	4.4	1.1610838097621	......................(.(((((..(((((.........)))))...))))).)..	90	19.64	0.91513777	0.9760718625	0	0	0.8812014060630281	1
Bacillus subtilis (1) *SAMPLED*	343537	+	CCAAAGCAATGCCGCAAGAGCTTTTAAAGCGCACTGCTTAGCGATTTAAAGCCAAAAATTCTAGCAAAAGCAAAAGGCAAATAAGCAAATTTTGGCTGCT	GCCGCAAGAGCTTTTAAAGCGCACTGCTTAGCGATTTAAAGCCAAAAATTCTAGCAAAAGC	AAAGCAAT	AAAAGGCA	-2.6	-0.3249999999999999	-1.499294722523136	9	((....))	8	6	2	0	2	0	2	0	61	10	15	23	2	4	5	7	-8.2	-3.4	-1.9	-9.7	-0.1590163934426229	4.1	1.042590218164135	.((.((.((((((((.....(((........)))....))))).......))).))....))	0	0.0	0.0	0.037774734	1	0	0.057584783372475	0
Bacillus subtilis (1)	344386	+	AAAGATATGACATCTGAATTGAACCGTTTGCTTTTGAATACGGTTGAAGAAGTGTGGAAGGATGGAGGAAGCTGATGTTTTTTGTCGCTTCCTTTTCTCCTTTATTCGACA	TTGAACCGTTTGCTTTTGAATACGGTTGAA	CATCTGAA	GAAGTGTG	-2.0999999999999988	-0.0699999999999999	-1.648101125677056	7	((.((((((.(.(....).).)))))).))	30	6	10	6	2	3	6	1	30	6	9	8	2	2	6	3	-6.4	-0.9	-3.0	-7.800000000000001	-0.26	3.6	1.0517439621726197	...((.((((((...(....)...)))))).)).............................	65	0.0	0.9430053	0.052955531	0	0	0.2033812852535006	1
Bacillus subtilis (1) *SAMPLED*	344386	+	AGAGCGCTGACCGTGACCTTTTTCGATTCGTGATTGAACCTAAAAGGAATTTGCGTGGTGACGTTTGAAACCTCTTTGAATGATTCTGGCGTTGCACTTC	CGCTGACCGTGACCTTTTTCGATTCGTGATTGAACCTAAAAGGAATTTGCGTGGTG	AGAG	ACGTTTGA	0.0	0.0	-1.936639688515584	1	((...))	7	5	2	0	2	0	2	0	56	5	20	13	5	3	7	4	-5.1000000000000005	-6.0	-2.9000000000000004	-11.3	-0.2017857142857143	5.7	1.7122960297332497	...(((((..((..(((((((((((((...))))))....))))))...)..)))))))...	52	0.0	0.5950433	0.0335296835	0	0	0.010399347877521	0
Bacillus subtilis (1)	347072	+	GCCGGATTACTTGGCTCTGCATATGCAAGCAAAAACAATCAGTGAAATGTTCTAAGCGGGACTAAATGGGCATCCTCCCTGCGGGGGTGTCCATTTCATCCATATACTATA	AAATGGGCATCCTCCCTGCGGGGGTGTCCATTT	GCGGGACT	CATCCATA	-9.9	-0.2302325581395	-2.2693516885156	56	((((((((((((((.....))))))))))))))	43	7	17	4	3	1	14	2	43	7	17	4	3	1	14	2	-3.5	-5.7	-0.6	-23.0	-0.5348837209302	4.7	1.5185180826563	.............................((((((((((((((.....))))))))))))))	72	0.0	0.9725574	0.1480624099999999	1	0	0.999853420441963	1
Bacillus subtilis (1) *SAMPLED*	347072	+	ATATATGCAGGCATGGACATATCGGGCATCATTCTTAGCACTACAATAATAGGCATCTAGATGTGTGAAGGTGGCATTTTGGAGGCAAACATAAACAGAT	TTCTTAGCACTACAATAATAGGCATCTAGATGTGTGAAGGTGGCATTTTGGAG	GGGCATCA	GCAAACAT	1.0	0.0	-1.5199372837847045	0	...	0	0	0	3	0	0	0	0	53	6	14	21	4	3	4	6	-6.4	-5.1	-1.9	-8.100000000000001	-0.1528301886792453	4.4	1.2011560537950408	....((((.....((((.....((.((((....)))).))...))))......)))).....	0	0.0	0.0	0.03417792175	1	0	0.0090477633066487	0
Bacillus subtilis (1)	348618	+	TCACAAGCTGTCACAGACCAGTTCAACGACTACCAAGATACAATGTCGCAATAAAGATCGAAAGGAGGAGGAAGGGGCTGTCCCTTTTTCCTCTTTTCTCCTTTTAAGCGG	GAAAGGAGGAGGAAGGGGCTGTCCCTTTTTCCTCTTTTC	TAAAGATC	TCCTTTTA	-7.3	-0.146	-2.9234131256771	40	((((((((((((((((((...))))))))))))))))))	50	5	21	5	3	1	18	3	50	5	21	5	3	1	18	3	-7.8	-3.0	-5.8	-28.0	-0.56	5.7	1.2191361246379	.......................((((((((((((((((((...))))))))))))))))))	100	18.75	0.98319256	0.5565518825	1	0	1.0	1
Bacillus subtilis (1) *SAMPLED*	348618	+	AAGTTGAGTGACCGGAGTGCACCCTCTCTTTTCTTTCGCCGACTTGGATCAACTAAAAACTCCTAAACCAGGCTCTTCAGATTTTTCCAGATCAGACAGG	TCTTTCGCCGACTTGGATCAACTAAAAACTCCTAAACCAGGCTCTTCAGA	CTCTCTTT	TTTTTCCA	-1.1999999999999995	-0.1499999999999999	-4.565969299160065	16	((....))	8	6	2	0	2	0	2	0	50	17	10	15	3	2	4	5	-2.2000000000000006	-4.5	1.5	-4.4	-0.088	5.4	1.2062640425872635	............(((...(((...((((...............))))....))).....)))	0	0.0	0.0	0.050396882	0	0	0.0105238691274399	0
Bacillus subtilis (1)	349959	-	CAAAGTAACTGACTGGAATACCATTAAAAAACCTGATGATCCGTATGTTTACAGAGGATTTTAAGTGAAGACGAAACCAGTACAAGTACTGGTTTCTTTTTTATTTCTTTT	GAAACCAGTACAAGTACTGGTTTC	GTGAAGAC	TTTTTTAT	-10.1	-0.2657894736842	-4.6486136231101	67	((((((((((....))))))))))	38	6	16	2	6	1	10	1	38	6	16	2	6	1	10	1	-0.3	-3.2	-1.5	-17.3	-0.4552631578947	4.1	2.0690365483588	......................................((((((((((....))))))))))	91	24.91	0.99050725	0.7196660800000001	0	0	1.0	1
Bacillus subtilis (1) *SAMPLED*	349959	-	GAGGACTACTAACGAAACAAGTGATTAGAAACCCCAGACCTTTCATAATTCATTGTAGTTATTCTTTCTTGAGATACCACGTTTAGATTAGAGGACGTTG	GACTACTAACGAAACAAGTGATTAGAAACCCCAGACCTTTCATAATTCATTGTAGTT	GAG	ATTCTTTC	1.0	0.0	-2.942321299160064	0	...	0	0	0	3	0	0	0	0	57	13	15	16	6	3	6	4	-2.3	-5.6	-3.4000000000000004	-6.9	-0.1210526315789473	5.1	3.3132424817876145	.((((((....(((....((((..((...........)).))))..)))...))))))....	0	0.0	0.0	0.03494294025	0	0	0.0140958892952648	0
Bacillus subtilis (1)	355376	-	ACCACGGATGCGTCAAAACATATGAAACGCTGATCGAAGGAGAACATGTTTATCTCGTATATTGATCAAAAGACCGGATCACTTTTCTAGTGGTCCTTCATTTTTTACAGT	GGATCACTTTTCTAGTGGTCC	AAAAGACC	TTCATTTT	-7.6	-0.3619047619048	-3.6690757487401	43	((((((((.....))))))))	21	7	8	0	8	0	8	0	21	7	8	0	8	0	8	0	-1.0	-7.1	-1.9	-10.2	-0.4857142857143	4.8	4.7366936117133	.........................................((((((((.....))))))))	53	0.0	0.9545212	0.3554925725	0	0	0.8812014060630281	1
Bacillus subtilis (1) *SAMPLED*	355376	-	CGATTTAATTCAACGAGACAGGAGCATCTACGTCATGACGGGAACGTTAGGTTAGTTTCGGCTATTCAAATCAAAATTTTGAAGATTTTGGGCTCACGGC	ACGTCATGACGGGAACGTTAGGTTAGT	GAGCATCT	TTCGGCTA	1.0	0.0	-3.001351688515584	0	...	0	0	0	3	0	0	0	0	27	6	7	9	2	1	5	5	-7.4	-2.2	-4.0	-6.4	-0.237037037037037	1.6999999999999995	1.0956693198291774	.((....(((((....))))).....))..................................	0	0.0	0.0	0.0499544295	0	0	0.0177237724856128	0
Bacillus subtilis (1)	367255	-	GCCGCGGTCTTTCAGAATATCCTTGAGAAAAAATACGCTCATTATGTTTAAACAAACGTTTCATTAAAAAAAGCCGTTCCCCATGGGACGGCTTTTTTTCTATTGATTCAG	AAAAAAAGCCGTTCCCCATGGGACGGCTTTTTTT	GTTTCATT	CTATTGAT	-17.7	-0.5205882352941	-2.4789883327734	100	(((((((((((((((....)))))))))))))))	34	6	15	0	15	0	15	0	34	6	15	0	15	0	15	0	-3.3	-2.7	-3.1	-20.1	-0.5911764705882	4.8	1.4523884658658	............................(((((((((((((((....)))))))))))))))	100	32.01	0.98778623	0.98351345	1	0	1.0	1
Bacillus subtilis (1) *SAMPLED*	367255	-	CCCTCCAATTTCTCGTTTCCCCTGCCCATTAAAAGCCCAACGGCGCATATTTCTCCTCAAACTGACCAAAAAAATCGAAGCTCAATCTTATAAATCAAAT	TGCCCATTAAAAGCCCAACGGCGCA	GTTTCCCC	TATTTCTC	1.0	0.0	-3.519341299160064	2	...	0	0	0	3	0	0	0	0	25	16	5	1	3	1	3	1	-2.7	-5.5	0.1	-2.8999999999999995	-0.1159999999999999	5.4	1.4683375652174615	...................(((((..............)).)))..................	0	0.0	0.0	0.033843212	0	0	0.0045270874903662	0
Bacillus subtilis (1)	369709	+	TAATCGCGGGAACATATGTCACTTATGCGACACCAGGTGAAGAGGAACTTAATGCTGACGAAGAGATTAGAAAGAGCGAATAATGGTTCGCTCTTTTTATTTTTATGCATA	TAGAAAGAGCGAATAATGGTTCGCTCTTTTTA	GAAGAGAT	TTTTTATG	-8.8	-0.22	-2.7313516885156	49	((((((((((((((....))))))))))))))	40	6	17	2	3	1	14	1	40	6	17	2	3	1	14	1	-5.1	-1.9	-1.6	-17.8	-0.445	5.0	1.0731798768444	..............................((((((((((((((....))))))))))))))	100	21.69	0.98894584	0.7589329725	0	0	0.8812014060630281	1
Bacillus subtilis (1) *SAMPLED*	369709	+	ATCTCTATCGTTAGGAATCGTTGATATTTAGCAACTCTTTTGTAAGAAGATGAGTATTATTGACGAAGATATGAATTCGCATATTGTGGGTGGAACTTAC	GCAACTCTTTTGTAAGAAGATGAGTATTATTGACGAAGATATGAATTCGCATATTGT	GATATTTA	GGGTGGAA	-0.8999999999999997	-0.0999999999999999	-1.6609420837847042	3	(((...)))	9	5	3	0	3	0	3	0	57	11	15	18	4	3	5	6	-10.6	-5.5	-2.9000000000000004	-3.7	-0.0649122807017543	5.9	1.0523491737184136	....((((......(((..(((.....(((((.........)))))...))))))..)))).	0	0.0	0.0	0.0372700467499999	0	0	0.010924221525792	0
Bacillus subtilis (1)	371691	-	GTGCCGGCTGAAATGTCAGATTTGCACGCCGACACTTATATTATTGATGCTGTTTCTGTGTAATGAAAAACCCCTGAGAGAATAACTCTCAGGGACTCTTTATAAACTTTC	CCCTGAGAGAATAACTCTCAGGG	TGAAAAAC	ACTCTTTA	-13.5	-0.5869565217391	-2.1615475327734	80	(((((((((.....)))))))))	23	7	9	0	9	0	9	0	23	7	9	0	9	0	9	0	-3.3	-8.7	-1.7	-15.3	-0.6652173913043	4.5	3.9543412052955	.......................................(((((((((.....)))))))))	72	0.0	0.989944	0.6267993599999999	0	0	0.8812014060630281	1
Bacillus subtilis (1) *SAMPLED*	371691	-	TTCCATTGCTTTTGGTCTCCGCCTGAGGGGAGGATGAAACTGTGGACTTGAAAATTCTAATTCCTCGACTTCACTTGGGTGAGAAAACTAAATCTGGCTG	GCCTGAGGGGAGGATGAAACTGTGGACTTGAAAATTCTAATTCCTCGACTTCACTTGGGT	TGGTCTCC	GAGAAAAC	-1.1999999999999995	-0.1499999999999999	-1.499294722523136	4	((....))	8	6	2	0	2	0	2	0	60	6	17	22	3	5	4	5	-6.4	-7.9	-5.4	-16.0	-0.2666666666666666	2.7	4.3221748880790765	(((..((..((((.(((.....((((..(....).)))).....))).)))).))..)))..	0	0.0	0.95617664	0.06237819	0	0	0.0851815349703516	0
Bacillus subtilis (1)	374566	-	ACTCATGGAGAAAAAAGGTCTCGATTCTGAAACTATGTTCACTCACCACGCAAACCTTGAATAGCATCACACAACCGGCCTGAAGATCAGGCCGGTTTTATTTTTTCTAAA	CCGGCCTGAAGATCAGGCCGG	TCACACAA	TTTTATTT	-18.7	-0.748	-4.4056136231101	100	(((((((((...)))))))))	25	5	11	0	11	0	11	0	25	5	11	0	11	0	11	0	0.6	-6.4	0.4	-19.7	-0.788	5.7	2.9696038806671	.........................................(((((((((...)))))))))	100	28.46	0.9906849	0.7111958650000001	0	0	1.0	1
Bacillus subtilis (1) *SAMPLED*	374566	-	GTGGACTTTCTAAAAGGACCGAATAAAAAAGTCCTCACGACTTTCCCCGCGGCGAAAACCTTTGCGAGCGGAAGGCTGGCATGATTCTTGAAATCCAACT	TCACGACTTTCCCCGCGGCGAAAACCTTTGCGAGCGGAAGGCTGG	AAAAGTCC	CATGATTC	-1.2999999999999994	-0.0866666666666666	-1.933831688515584	4	(.(((.....))).)	15	7	4	2	1	1	3	1	45	6	17	7	3	4	6	2	-4.2	-3.6	-2.9000000000000004	-12.5	-0.2777777777777778	5.1	1.405633535948143	...............(((.(.((((((..((.(((((....)))))..))))))))))))..	49	0.0	0.7606499	0.0543308195	1	0	0.1158675516522655	0
Bacillus subtilis (1)	387835	+	AGGTGGCATATGAGCAAAAAATCGATTCAAAAGGTGTACGCACTGACACCAATGCAGGAGGGAATGCTGTATCATGCGATGCTTGATCCGCATTCTTCCTCGTACTTCACA	GTGTACGCACTGACACCAATGCAGGAGGGAATGCTGTATCATGCGATGC	TTCAAAAG	TTGATCCG	-6.2	-0.1722222222222	-2.5693516885156	33	((...))	36	5	14	5	7	3	7	1	36	5	14	5	7	3	7	1	-6.3	-5.4	-8.7	-12.4	-0.3444444444444	5.7	3.7805081032326	((((.((((.(((......(((((.(.....).)))))))))))))))).............	62	0.0	0.9077055	0.047428385	0	0	0.628655559248948	1
Bacillus subtilis (1) *SAMPLED*	387835	+	CACGACGACCTTGCAACGGCTCTTCAACACGAGCGCACTCATGACACGCTAAGAATAACGCTCTGCGCATGTGGATTCACGGAGTGTCTGGCCCATACAG	TGCAACGGCTCTTCAACACGAGCGCACTCATGACACGCTAAGAATAACGCTCTGCG	GACGACCT	CATGTGGA	-1.3	-0.26	-1.6481011256771	6	(((...)))	5	5	1	0	1	0	1	0	38	8	11	10	2	3	5	4	-7.4	-2.1	-0.7	-5.0	-0.1315789473684	4.9	1.0191788903239	......((((..(((..(((......((((...........))))..)))....))).))))	0	0.0	0.0	0.0349720645	1	0	0.018721271261396	0
Bacillus subtilis (1)	403152	+	AAACGGAAGAAGTCGCAGAACGGATTTTTGCGATCTTGAATCAGCATCCGATCATTCAACCGTGATCAAAAGCGGACAGCTTCGGCTGTTCCGCTTTTTTTGTGTTGAATG	AGCGGACAGCTTCGGCTGTTCCGCT	TGATCAAA	TTTTTTGT	-13.5	-0.4354838709677	-4.1890957487401	86	((((((((((....))))).)))))	31	6	13	1	8	1	8	1	31	6	13	1	9	1	9	1	-2.9	-2.7	-2.4	-21.5	-0.6935483870968	0.8	1.443349787119	.....................................((((((((((....)))).))))))	100	29.12	0.9829996	0.644776255	0	0	1.0	1
Bacillus subtilis (1) *SAMPLED*	403152	+	TGAACGTTCATTTGTGTGGATTCTCCGCACACGAGCAATGGCGGCATGATTTTTTGAAATTGAAAAGATTCCGGTTCAGATTTGGTTTGAGCAAGCATGC	GAGCAATGGCGGCATGATTTTTTGAAATTGAAAAGATTCCGGTTC	CCGCACAC	AGATTTGG	-1.2999999999999998	-0.2599999999999999	-1.936639688515584	4	(...)	5	5	1	0	1	0	1	0	45	9	15	8	4	2	8	5	-5.800000000000001	-5.5	-3.2	-5.8	-0.1288888888888889	5.2	1.5196156482121808	..............((((.....(((...((((((((.......)))))))))))))))...	0	0.0	0.95513076	0.1446257525	0	0	0.0075724764949699	0
Bacillus subtilis (1)	404439	-	AGAGGAGATGAACAGATTCAAGGAGATTATCCTTAAAAATACCGAAACAAAAAAACTCAAATTTAAAAAGGATCAGCATTGACAGTGCTGATCCTTTTATATTGAATGGTG	AAAAGGATCAGCATTGACAGTGCTGATCCTTTT	CAAATTTA	ATATTGAA	-17.3	-0.5242424242424	-2.4093196885156	100	(((((((((((((((...)))))))))))))))	33	5	15	0	15	0	15	0	33	7	14	0	14	0	14	0	-3.4	-2.7	-2.6	-20.1	-0.6090909090909	5.0	1.3438330706016	.............................((((((((((((((.....))))))))))))))	100	25.84	0.98863655	0.6064360525	0	0	1.0	1
Bacillus subtilis (1) *SAMPLED*	404439	-	AAAAATTGATCCAAACATGTTTTTAAAAAGATCTGGATACAATTTGACTCTAACCAAGCTAAAAGAATGGATGAAAAACGATTTGATGATAGAATTCGCA	AATTGATCCAAACATGTTTTTAAAAAGATCTGGATACAATT	AAA	TGACTCTA	0.5	0.0555555555555555	-2.472151688515584	0	(((...)))	9	5	3	0	3	0	3	0	41	6	15	7	5	3	5	3	-5.800000000000001	-2.9	0.6	-6.600000000000001	-0.1609756097560976	5.3	1.030684642112914	((((((((((...((.(((....))).)).))))).))))).....................	0	0.0	0.0	0.02038219575	1	0	0.0051603629099766	0
Bacillus subtilis (1)	404476	+	CGGCTGTAATAGAGCTGGTGCCGTTTTTAGATAAACAGAAGGCAAAAGAAACCCACCATTCAATATAAAAGGATCAGCACTGTCAATGCTGATCCTTTTTAAATTTGAGTT	AAAAGGATCAGCACTGTCAATGCTGATCCTTTT	TTCAATAT	TAAATTTG	-15.1	-0.4575757575758	-2.6415475327734	90	(((((((((((((.(...).)))))))))))))	33	5	14	2	13	1	13	1	33	9	13	0	13	0	13	0	-2.4	-2.7	-1.5	-17.9	-0.5424242424242	5.8	1.3063119169498	.............................(((((((((((((.......)))))))))))))	100	23.24	0.9875781	0.2783999225	0	0	1.0	1
Bacillus subtilis (1) *SAMPLED*	404476	+	GAAGAATCATGGTTCGGTCCAAAATGAGGTCACAAAAAAGAGAGACAAAGCAATGCCTAGTGTGGGTAATTAATATTAATTATAGGGATCCAGACCAAGT	ATGCCTAGTGTGGGTAATTAATATTAATTATAGGGAT	ACAAAGCA	CCAGACCA	0.2	0.025	-1.499294722523136	1	((....))	8	6	2	0	2	0	2	0	37	7	10	12	2	2	4	5	-8.1	-1.1	1.5	-5.0	-0.1351351351351351	5.3	1.0032448470295907	.......................((.((((.....((((.....)))).....)))).))..	44	0.0	0.0	0.05201628075	0	0	0.0091086538602754	0
Bacillus subtilis (1)	408212	-	GTCAATCCAGTTGCTGAATTATGCTGTGGCAAGGCGGACAGCCGCAGTGAAAGCATCTCCGCCTGTACACTAAAACAAAGCCGCCTTGGCTTTGTTTTTTTATTTTCTCCT	AACAAAGCCGCCTTGGCTTTGTT	TACACTAA	TTTTTATT	-13.2	-0.4888888888889	-4.6486136231101	88	((((((((((...))))))))))	27	5	12	0	12	0	12	0	27	5	12	0	12	0	12	0	0.6	-2.7	-1.2	-13.3	-0.4925925925926	5.7	1.9382100742577	.......................................((((((((((...))))))))))	100	23.41	0.985024	0.5939953	1	0	1.0	1
Bacillus subtilis (1) *SAMPLED*	408212	-	GCACCCTGACATGCATGTCGAGATATATGGCTGTAGTCATTCATGCTTTTTTTTCAGGGGCTTTCTTTGAGTTTTCTGCTCCTCTGTTTGTTCACAAGTG	TTCAGGGGCTTTCTTTGAG	GCTTTTTT	TTTTCTGC	-2.2	-0.3142857142857142	-4.369139299160064	17	((...))	7	5	2	0	2	0	2	0	19	5	8	0	8	0	8	0	-4.200000000000001	-5.1	-1.9	-6.3	-0.331578947368421	5.7	1.4728343958501813	...........................................((((((((...))))))))	0	0.0	0.0	0.15239801225	1	0	0.0713539493248051	0
Bacillus subtilis (1)	409130	-	ACCGGATTTTGAACCCGCTGTAATAAGAAAAACAGAGCGTCAGCGCCCTGTTTCAGATTATTGACAAAATCCTAAAACGATATTCGTTTTAGGATTTTGTGATTTTCAGCG	CAAAATCCTAAAACGATATTCGTTTTAGGATTTTG	ATTATTGA	TGATTTTC	-18.7	-0.4560975609756	-4.0756795327734	100	((((((((((((((((...))))))))))))))))	41	5	18	2	1	1	17	1	41	5	18	2	1	1	17	1	-4.4	-2.2	-1.5	-21.6	-0.5268292682927	5.7	1.1038309066333	...........................((((((((((((((((...))))))))))))))))	100	23.32	0.9826579	0.4766309525	0	0	1.0	1
Bacillus subtilis (1) *SAMPLED*	409130	-	CACACTTAAGAACCAGAATTTCCAACGAGTGTCATCCTTGTTAAGTACGAGGATTTTTTTTAATTAACCCATCCCGAAGATCGCACGGACCGTATTTTTA	ATCCTTGTTAAGTACGAGGAT	CGAGTGTC	TTTTTTTA	-6.2	-0.2952380952381	-5.4007229231101	51	((((((((.....))))))))	21	7	8	0	8	0	8	0	21	7	8	0	8	0	8	0	1.3	-6.8	-0.4	-9.0	-0.4285714285714	4.8	5.3169995901679	...((((((((.....))))))))......................................	0	0.0	0.8406324	0.3210048525	0	0	0.8812014060630281	0
Bacillus subtilis (1)	416233	+	CAGCCGATGCTGGAAGAACCGGAAGCCTTTGATCAAAGCTTCAGGAAATGGCTTGATCAATAAAAAACAGCCCGCAGATCAACATCCGCGGGCTGTTTCTGATTATAAGAC	AAACAGCCCGCAGATCAACATCCGCGGGCTGTTT	TCAATAAA	CTGATTAT	-18.3	-0.5382352941176	-2.2943083327734	100	(((((((((((.(((....))).)))))))))))	34	6	14	2	11	1	11	1	34	6	14	2	11	1	11	1	-3.3	-4.0	-3.0	-21.6	-0.6352941176471	5.5	1.7019559175551	............................(((((((((((.(((....))).)))))))))))	100	24.65	0.9897144	0.59122535	1	0	1.0	1
Bacillus subtilis (1) *SAMPLED*	416233	+	ATCAAAAATTCATGGAAACTGCGCAAAAAAGCAGAAGGGGGGCAAAGAGCAAAAATAGAAAAAGCTTGCTAAAATGCGGCACCAAAACGCGCCAGATCCT	TGCGCAAAAAAGCAGAAGGGGGGCAAAGAGCAAAAATAGAAAAAGCTTGCTAAAATGCGGCA	ATGGAAAC	CCAAAACG	-2.2	-0.3142857142857142	-1.499294722523136	7	((...))	7	5	2	0	2	0	2	0	62	22	13	16	3	2	6	7	-6.7	-5.5	-3.9	-8.200000000000001	-0.132258064516129	5.7	1.45347058334738	((((((....((((.......(((....................)))))))....))).)))	0	0.0	0.7268257	0.07250083175	1	0	0.0130942045654634	0
Bacillus subtilis (1)	428710	+	AAGAAGGGAAAGGCACAAAGTTCATCATCCGCCTTCCTTTAACGGCAAAACAGCAATAGCATACAGGGCGGCGCATCAACTGATGCATCCGCCTTTTTTGCACACCGCTTC	GGCGGCGCATCAACTGATGCATCCGCC	GCATACAG	TTTTTTGC	-8.3	-0.2677419354839	-4.0756795327734	50	(((((.(((((....)))))..)))))	31	6	12	3	7	1	7	2	31	6	12	3	7	1	7	2	-4.8	-6.0	-4.0	-18.1	-0.5838709677419	3.8	2.5264794557323	...................................(((((.(((((....)))))..)))))	93	0.0	0.79742754	0.6207435725	1	0	0.999999999982326	1
Bacillus subtilis (1) *SAMPLED*	428710	+	GCGCAGTTGCACAGCGGCTTCGCCGGGGGCCTTATGGCTTTAGAAAGCTCATTGCATCAAGACAAATGCAAAACTTCACGTTAGGGCCAATCCAAGGGGG	GGCTTCGCCGGGGGCCTTATGGCTTTAGAAAGCT	TGCACAGC	CATTGCAT	-3.1	-0.2214285714285714	-2.057858888515584	11	(((((....)))))	14	6	5	0	5	0	5	0	34	6	11	8	5	1	6	5	-5.000000000000001	-7.6	-6.1	-11.7	-0.3441176470588236	3.6	6.945791124665086	......(((((.....((((((....))))))...)))))......................	0	0.0	0.7469764	0.02726000575	1	0	0.2393117357788908	0
Bacillus subtilis (1)	430123	+	GCTGGCGTTTCTGCTAATGCGGAAGCACTCGACTTTCATGTGACAGAAAGAGGAATGACGTAAGAACAAGCCCCTTCTCATTAGCGAGAAGGGGTTTTTCTTTTCAAAAAA	CCCCTTCTCATTAGCGAGAAGGGG	AGAACAAG	TTTTTCTT	-12.9	-0.3146341463415	-2.9234131256771	76	(((((((((......)))))))))	41	8	17	1	5	1	12	1	41	8	17	1	5	1	12	1	-3.5	-5.4	-3.0	-23.3	-0.5682926829268	3.9	2.3373535282888	......................................(((((((((......)))))))))	100	28.16	0.9868369	0.927058995	0	0	1.0	1
Bacillus subtilis (1) *SAMPLED*	430123	+	AGTCCAAAAAGATTTAGTCGATAACTCCTGTTCTGAATTCCAACTTCTCCAAAAGCTTCGGAAAAGGTTCGAGAGTTTTGGGAATTGCTGAAAAAAAGGG	CTGTTCTGAATTCCAACTTCTCCAAAAGCTTCGGAAAAG	GATAACTC	GTTCGAGA	-3.3999999999999995	-0.1478260869565217	-2.353413125677056	12	(((.(((.((...)).))).)))	23	5	8	4	3	2	3	1	39	21	9	2	2	1	7	1	-5.8	-2.1	-3.7	-3.6	-0.0923076923076923	6.2	1.1343317984178176	.......................((.(((((((...................))))))).))	0	0.0	0.83777714	0.01935836675	0	0	0.0165291050547524	0
Bacillus subtilis (1)	430130	-	TATCCTCTTGATCATTGTGGGAACTGCATTTGTAGGAGGCTACTAAATAAACGTAATCTCCATGAAGGCGGCACCGCAAGACTATGTCTTGCGGTGTTTTTTTGAAAAGAA	CACCGCAAGACTATGTCTTGCGGTG	GAAGGCGG	TTTTTTTG	-11.8	-0.3025641025641	-1.4992947225231	69	(((((((((((...)))))))))))	39	5	17	2	4	1	13	1	39	5	16	4	4	1	12	2	-5.3	-2.0	-3.0	-21.2	-0.5435897435897	5.7	1.1239203074513	.....................................(((((((((((...)))))))))))	100	25.46	0.98941135	0.5481513875	0	0	0.8812014060630281	1
Bacillus subtilis (1) *SAMPLED*	430130	-	ACGGTTCAAATAGCGTCGAGGATTCGGGGGGCAAATTGGGCCCGTCGAATAAATGCAAAATGGCTTTTGCAAATCAGGTTGGATGCTCATTGGCCTTTCA	GCGTCGAGGATTCGGGGGGCAAATTGGGCCCGTCGAATAAATGC	TTCAAATA	AAAATGGC	-6.7	-0.2310344827586	-1.6609420837847	36	...	29	9	10	2	6	1	6	1	29	9	10	2	6	1	6	1	-6.0	-4.4	-1.3	-14.8	-0.5103448275862	4.5	1.1341825951278	...((((.....((((((.((((.......)))).))))))..))))...............	0	0.0	0.56650364	0.1184856525	1	0	0.4827727697959125	0
Bacillus subtilis (1)	430583	-	AGAAAGAAAAGCCGTTCAAGCGTTATACCAGGAATTTTTCGCGGGCGTGCTGATCTCTTAATCGTACATAAATAGCGGGCGGCAGCGCCCGCTATTTTTTTATATCACCTT	GCGGGCGTGCTGATCTCTTAATCGTACATAAATAGCGGGCGGCAGCGCCCGC	AATTTTTC	TATTTTTT	-18.6	-0.6642857142857	-4.5258937487401	100	(((((((....)))))))	28	6	12	0	12	0	12	0	28	6	12	0	12	0	12	0	-0.5	-2.9	-1.2	-20.3	-0.725	4.2	1.755673252181	........((((((((((((..(.((...............)).)..))))).)))))))..	100	26.29	0.99021834	0.7683682374999999	0	0	1.0	1
Bacillus subtilis (1) *SAMPLED*	430583	-	GCTAGCATATCTTCTCTTTCGGCATCGCAAAATGCTTTTTTAGAAGTCTATTAAGGTCCCGGCCGCAGGCGGTTTCCGCAAATTAAGGCGCCTCGCGGCG	CGGCATCGCAAAATGCTTTTTTAGAAGTCTATTAAGGTCCCGGCCGCAGGCGGTTTCCG	TTCTCTTT	CAAATTAA	-0.3	-0.05	-1.5199372837847	3	(((...)))	6	6	1	0	1	0	1	0	46	6	14	14	4	3	5	6	-10.9	-9.1	-2.7	-9.7	-0.2108695652174	3.5	1.2377504380504	..(((.(((((.....(((((..(((....)))..))......))).....)))))..))).	53	0.0	0.0	0.0731004415	1	0	0.0308924544777393	0
Bacillus subtilis (1)	435992	-	CTCTCATTCACATTAAAGAAACCTCAGCGCCCTGCCGAACAGCAGCCGGCACGCTGATTAACAAAAAAAGAGCCCCGCTATTTAGCGGAGGCTCTTTTTGGTTTTACTTTT	AAAAAGAGCCCCGCTATTTAGCGGAGGCTCTTTTT	ATTAACAA	GGTTTTAC	-11.3	-0.2568181818182	-3.6690757487401	67	(((((((((((((((....))))).))))))))))	44	6	18	4	3	2	10	1	44	6	18	4	3	2	10	2	-1.3	-3.1	-0.8	-23.1	-0.525	5.1	1.4613779388193	...........................(((((((((((((((....))))).))))))))))	100	30.86	0.9896462	0.990467075	0	0	1.0	1
Bacillus subtilis (1) *SAMPLED*	435992	-	GCAGCTTAGACCCCACACTCTTCTTTCCTAATTATTTTTGCACCTCCTTACTCTTCAAAGCGGCTGAACTAGAGGAGCTCATTTTTTACGCTTTCAGCTT	CTCCTTACTCTTCAAAGCGGCTGAACTAGAGGAG	TTTTGCAC	CTCATTTT	-0.1999999999999997	-0.0222222222222221	-2.446050499160064	1	((.....))	9	7	2	0	2	0	2	0	34	9	10	7	6	1	6	4	-1.6999999999999995	-7.8	-1.9	-7.399999999999999	-0.2176470588235293	5.4	4.199577827708977	........................((((((....((((.......))))...))))))....	0	0.0	0.7589352	0.09683951	1	0	0.0263395080094165	0
Bacillus subtilis (1)	436030	+	GGCGGACTTGAGTCTATGACGCAAATGATTAAAGAAGTGAAAGACGGTTTAGAAAAGTAAAACCAAAAAGAGCCTCCGCTAAATAGCGGGGCTCTTTTTTTGTTAATCAGC	AAGAGCCTCCGCTAAATAGCGGGGCTCTT	AAACCAAA	TTTTTGTT	-16.7	-0.4771428571429	-3.7184824991601	100	(((((((.(((((....))))))))))))	35	6	15	1	10	1	10	1	35	6	15	1	10	1	10	1	-2.5	-2.7	-1.6	-22.5	-0.6428571428571	5.1	1.3267527231966	.................................(((((((.(((((....))))))))))))	100	32.79	0.9904556	0.9983306225	1	0	1.0	1
Bacillus subtilis (1) *SAMPLED*	436030	+	GACTTAGCTAAGTACTAGAAAGCTGCGGAAAGTTTTAAATACTAAGGGAGACGGAGGAGTCGGGAGGCGGCGAAGACTTAGCTAGTTAAAGGGGAAATTG	GCTGCGGAAAGTTTTAAATACTAAGGGAGACGGAGGAGTCGGGAGGCGGC	ACTAGAAA	GAAGACTT	-2.6	-0.1999999999999999	-1.564897925677056	9	((((.....))))	13	7	4	0	4	0	4	0	50	6	12	22	5	4	5	6	-5.500000000000001	-6.9	-1.5	-7.4	-0.148	0.1999999999999997	1.609070863160173	............(((((......(((..(...((...(....)..))...)..))).)))))	0	0.0	0.77542734	0.0299255549999999	1	0	0.016567898849551	0
Bacillus subtilis (1)	438476	-	CCTGTACTATCCGCACATCCGTGAAATGCTTGAAAAACAAGGATTTAAAGTTGAAAAATAAGCTCTTATTCGGCCTGTCGGATTTTCCGGCAGGCCTTTCATTTACCCGGT	GGCCTGTCGGATTTTCCGGCAGGCC	TCTTATTC	TTTCATTT	-17.9	-0.716	-4.0578757487401	100	(((((((((((...)))))))))))	25	5	11	0	11	0	11	0	25	5	11	0	11	0	11	0	-1.0	-10.0	0.4	-20.6	-0.824	5.7	4.3655740042653	.....................................(((((((((((...)))))))))))	100	15.08	0.9702467	0.262127425	1	0	1.0	1
Bacillus subtilis (1) *SAMPLED*	438476	-	TCTCAATAAATTATCGGAACGAAAAATCCGAAAAAATAAAGGCGTGTGAGAAGTTTGCCGGGTAAGAACGATGGTAAAAACGTTAATTTTCTTTTCCGAG	GGCGTGTGAGAAGTTTGCCGGGTAAGAACGATGGTAAAAACGTT	AAAATAAA	AATTTTCT	-0.8	-0.1142857142857143	-2.529462499160063	3	((...))	7	5	2	0	2	0	2	0	44	6	15	10	5	3	7	5	-1.7999999999999998	-5.4	-2.3000000000000003	-5.800000000000001	-0.1318181818181818	5.1	2.7439531695404424	................(((((..(.....(((((((.((....))..)))))))))))))..	0	0.0	0.5031225	0.0458628455	0	0	0.0076248352226841	0
Bacillus subtilis (1)	440051	+	CGCTGAAGACCTTGAAAAGGCATTTCCGGGACTGCTTGAAGCCGTGCTGAATGTAGACCAGGACCGCTGGTGAATCAATCCCCTGTAACGGGGATTTTTTTATGTCCGTAA	CCGTGCTGAATGTAGACCAGGACCGCTGGTGAATCAATCCCCTGTAACGG	GCTTGAAG	GGATTTTT	-7.9	-0.395	-4.8290119487401	54	(((...)))	20	8	7	0	7	0	7	0	20	8	7	0	7	0	7	0	-0.8	-4.4	-3.1	-10.3	-0.515	4.0	3.7351540361968	.........((((((.((.((...(((((.....)))))....)).))....)).))))...	100	17.28	0.980582	0.7440216450000001	0	0	0.8812014060630281	1
Bacillus subtilis (1) *SAMPLED*	440051	+	TCCCGGTCGGCCTGTTGCGATGATTCGTTTTGGGCGTTCCCGTAAAAGTTCATTTTATCCGCTGATTCTGAAGTCGAAATGATGCCGTTTTCGCTAGAAA	GGCGTTCCCGTAAAAGTTCATTTTATCCGCTGATTCTGAAGTCGAAATGATGCC	TCGTTTTG	GTTTTCGC	-0.2999999999999998	-0.0499999999999999	-3.0439795327733763	2	(....)	6	6	1	0	1	0	1	0	54	6	16	18	6	4	6	4	-4.5	-8.1	-1.4	-7.5	-0.1388888888888889	4.8	2.285685766297496	.......((((((..((....(.((((....(((....)))..)))).)))....)))))).	0	0.0	0.80507284	0.036708631	1	0	0.0104214477536549	0
Bacillus subtilis (1)	444387	+	AGAAGGTATCGAGCCGTACCTTGAAACAAAATATTTGTCCATCGGTTTATAAAAGAATGCACGCTCCTGAGAGCTGCCGGATTTTCCGGCAGCTCTTTTTGTGTTCCGGCG	GAGCTGCCGGATTTTCCGGCAGCTC	GCTCCTGA	TTTTTGTG	-19.7	-0.6793103448276	-4.1890957487401	100	(((((((((((...)))))))))))	29	5	13	0	13	0	13	0	29	5	13	0	13	0	13	0	-2.9	-5.8	-4.6	-24.6	-0.848275862069	5.7	3.5671527314091	.....................................(((((((((((...)))))))))))	100	27.48	0.9894015	0.67723936	0	0	1.0	1
Bacillus subtilis (1) *SAMPLED*	444387	+	CCGGAGCCTTCGCCGTCGGAGATAAGCTTTCGCCGAAAGAGACAATTTTCTGTGGAATCCATCCGCTCGGCACCTGGCGCTTTGAACGGGAAAAGATTAC	GCCGTCGGAGATAAGCTTTCGCCGAAAGAGACAATTTTCTGTGGAATCCATCCGCTCGGC	GAGCCTTC	ACCTGGCG	-3.6	-0.5142857142857142	-1.6609420837847042	13	((...))	7	5	2	0	2	0	2	0	60	8	20	14	4	4	6	5	-10.9	-9.1	-5.199999999999999	-18.5	-0.3083333333333333	5.6000000000000005	1.6134304870617318	..((((.((((.....(.((((((.(((((......))))).)))))).)..))))..))))	47	0.0	0.0	0.0780359952499999	0	0	0.033719632843611	0
Bacillus subtilis (1)	446132	-	TGTCTGCGGCTGCCATTATTTTATCTGTAGCAGCACTTGTAAAGAAAAAGCGTGCCTAATAAAGAAAGCGATCCAGATGTCATGTCTGGGTCGCTTTTTATGTTTAACCGC	GCGATCCAGATGTCATGTCTGGGTCGC	TAAAGAAA	TTTTTATG	-10.9	-0.2422222222222	-2.9234131256771	63	((((((((((((...))))))))))))	45	5	20	2	3	1	17	1	45	7	19	2	3	1	16	1	-7.3	-2.4	-2.9	-24.0	-0.5333333333333	4.9	1.0615461798775	...................................(((((((((((.....)))))))))))	100	27.15	0.9899187	0.8030586449999999	0	0	1.0	1
Bacillus subtilis (1) *SAMPLED*	446132	-	TCAGCTTAATGCGGCCCTCTGCTCTAGTCAGTCGTAATGGTTCCTGTATTGCGTGCTTCGACGTTTTTAGCGCATTCTTTTATAGACCGTAATCTCCTGA	AGCTTAATGCGGCCCTCTGCTCTAGTCAGTCGTAATGGTTCCTGTATTGCGTGCT	TC	TCGACGTT	1.0	0.0	-2.347346888515584	0	...	0	0	0	3	0	0	0	0	55	6	18	15	3	4	8	3	-6.500000000000001	-5.5	-0.8999999999999999	-10.7	-0.1945454545454545	5.3	1.1398404223236829	.(((.((((((((.((..(((.((....))..)))..))...))))))))...)))......	40	0.0	0.0	0.04153091475	0	0	0.0173220196414836	0
Bacillus subtilis (1)	449570	+	TATTGTGAGTGAGCGGATGATTGCAAAGTACGTGATTCAAAATGGCAACATCATTTATAGAGGAAAGAGAAAAGGCTCCTGAAACCAGGAGCCTTTTTATTTTTAAAAAAT	AAGGCTCCTGAAACCAGGAGCCTT	AAAGAGAA	TTTATTTT	-13.8	-0.345	-2.2799059256771	83	((((((((((....))))))))))	40	6	17	2	4	1	13	1	40	6	17	2	4	1	13	1	-3.4	-2.4	-0.4	-21.4	-0.535	4.1	1.1193559926936	......................................((((((((((....))))))))))	100	35.53	0.99102	0.9724462175	0	0	1.0	1
Bacillus subtilis (1) *SAMPLED*	449570	+	TAAATGCTGATAAAAGGAACTGCAAAAACTGAGGAGCCGGGCTATGATTTTTGAAATTTGTTTGAAAATTTTTTGCTTAATTGAAACAATCATTGCAGAA	AAAGGAACTGCAAAAACTGAGGAGCCGGGCTATGATTTTTGAAATTTGTTT	TGCTGATA	GAAAATTT	-0.7	-0.0699999999999999	-1.6556668885155836	2	(((....)))	10	6	3	0	3	0	3	0	51	5	15	18	3	3	6	6	-2.5000000000000004	-1.8	-0.9000000000000004	-5.300000000000001	-0.103921568627451	5.7	1.1544500669660276	......(((.(((...((((((......(((...)))....))))))...))).))).....	0	0.0	0.7932753	0.0925435935	0	0	0.00243185716385	0
Bacillus subtilis (1)	452773	+	AGAGGTGTGCGGCATTCAGTCCCATGAACCGTTGCACGCCATCATTTTAAAGAAACTTAATCAATAACCGACCACCCGTGACACAATGTCACGGGCTTTTTTTACTATCTC	CCCGTGACACAATGTCACGGG	ACCGACCA	CTTTTTTT	-15.5	-0.7380952380952	-3.8356136231101	94	(((((((((...)))))))))	21	5	9	0	9	0	9	0	21	5	9	0	9	0	9	0	1.0	-9.0	0.2	-14.3	-0.6809523809524	5.7	5.2207370194383	.........................................(((((((((...)))))))))	100	16.47	0.9814521	0.8071863100000001	0	0	0.8812014060630281	1
Bacillus subtilis (1) *SAMPLED*	452773	+	CCCATCCTCTCCCAATTCCTGATTTAAATTGGTTGATCGAATTTGGTGCAGTTAGGGGAACAGCAATTCATAAACACTCCTGGATGGTTGCTAGCTATTA	TCCCAATTCCTGATTTAAATTGGTTGATCGAATTTGGTGCAGTTAGGGGA	CCATCCTC	ACAGCAAT	1.0	0.0	-1.5199372837847045	0	...	0	0	0	3	0	0	0	0	50	7	15	15	4	3	7	5	-7.200000000000001	-9.0	-0.6000000000000001	-12.500000000000002	-0.25	4.1	1.4513971114457744	......((((.....(((..(((((((.(.....).)))))))..)))....))))......	0	0.0	0.8725142	0.01941215225	0	0	0.0254547945328089	0
Bacillus subtilis (1)	453934	+	GGGACAAAGCACAACGGCTGAGGTCACTGATGAAATCTGTTCGCGCTTAAGAAAGCTCTGATGAATCAGGCCGGTGGCAGATGGCTGCCCCGGCCTGTCCATTTCCTTACG	CAGGCCGGTGGCAGATGGCTGCCCCGGCCTG	TGATGAAT	TCCATTTC	-14.6	-0.347619047619	-3.3369595327734	88	((((((((.(((((....)))))))))))))	42	6	17	4	3	3	8	1	42	6	16	6	3	2	8	3	-4.5	-3.2	-1.5	-27.8	-0.6619047619048	4.3	1.1691643476397	...............................((((((((.(((((....)))))))))))))	0	15.32	0.91082263	0.294583215	0	0	1.0	1
Bacillus subtilis (1) *SAMPLED*	453934	+	GCTTCAAGGGCACATTGACTTGATGCTGGAGCTGGACTCCTGTCGAAAGCATCCTCTCAGCTCTGGGGGCATCTGGATGGATCGGGGCTTCCCCCGCATG	TGCTGGAGCTGGACTCCTGTCGAAAGCATCCTCTCAGCTCTGGGG	TGACTTGA	GCATCTGG	-0.8999999999999992	-0.0642857142857142	-1.747893125677056	3	(((((....)))))	14	6	5	0	5	0	5	0	45	6	13	15	1	4	6	4	-8.3	-2.1	-3.0	-16.7	-0.3711111111111111	0.3999999999999994	1.0392287658729151	...............(.(..((((((((....((.(....)))...)).))))))..).)..	0	0.0	0.0	0.0920417015	1	0	0.1875921809944739	0
Bacillus subtilis (1)	454705	+	AAAGAACATGGAACATGACGGCACCGATAATAAAGCGCCGTGCACGTTTAAAAAAATGATGATGAAACGGTGCGGAGCCGGCTTTCCGCCCCGTTTTTTATGATAGAAAGC	AAAGCGCCGTGCACGTTTAAAAAAATGATGATGAAACGGTGCGGAGCCGGCTTT	CCGATAAT	CCGCCCCG	-9.6	-0.2823529411765	-3.4040275327734	55	...	34	8	13	2	7	1	7	1	34	8	13	2	7	1	7	1	-3.0	-3.1	-3.4	-17.4	-0.5117647058824	5.2	1.6684865709462	(((((.(((..(.(((((...............))))))..))).....)))))........	100	17.12	0.988233	0.810084635	1	0	0.9999999999998792	1
Bacillus subtilis (1) *SAMPLED*	454705	+	GAGGAGCGCGAATGCCGATTTGGCCCGGACCGAACCGAGAGTATTTAAACCGCGGCAATGGACGAGAACCCCGCCGTGGTGAGTTGCGCCAGAAAATTAA	GAGTATTTAAACCGCGGCAATGGACGAGAACCCCGCCGTGGTGAGTTGCGC	CGAACCGA	CAGAAAAT	-0.2999999999999998	-0.0272727272727272	-1.5199372837847045	2	(((.....)))	11	7	3	0	3	0	3	0	51	10	14	15	1	3	8	5	-4.8	-2.5	1.5	-16.700000000000003	-0.3274509803921569	4.1	1.0284302872335824	.........(.(((.....((((((((...((........)).))))))))....))).)..	38	0.0	0.0	0.03799289475	0	0	0.1071715573327147	0
Bacillus subtilis (1)	455775	+	CAAGGCATCAGTTGGAGAGCAGCCTGTTGCTGAAGCTGAAATCGGCATCTATATTGAAAAATGAAAAAAACCCTTCACAACATTTTGTGAGGGGTTCTATTTTGTGTCGTA	AACCCTTCACAACATTTTGTGAGGGGTT	ATGAAAAA	CTATTTTG	-13.6	-0.4857142857143	-2.7803212991601	81	((((((((((((....))))))))))))	28	6	12	0	12	0	12	0	28	6	12	0	12	0	12	0	-1.5	-6.4	-1.6	-16.7	-0.5964285714286	5.4	3.0376370324831	..................................((((((((((((....))))))))))))	100	23.45	0.9858459	0.8531858324999999	1	0	0.8812014060630281	1
Bacillus subtilis (1) *SAMPLED*	455775	+	TTTCAGTCCAATTGGATAAAAGGCCAAAAGCATTGTCTTAAAAATTGCGAGGTGTGGCAGTCAAACAAAGCAACTGCAAGTTCAAAATCAAAATGTGAAC	GCATTGTCTTAAAAATTGCGAGGTGTGGCAGTCAAACAAAGCAACTGC	GGCCAAAA	AAGTTCAA	-2.6	-0.3249999999999999	-1.806213125677056	9	((....))	8	6	2	0	2	0	2	0	48	10	14	12	3	2	6	6	-4.4	-5.5	-1.5	-7.800000000000002	-0.1625	4.0	1.4950606767581358	.........((((((.(((....(((((........)))))......)))))).))).....	0	0.0	0.72100943	0.02313696575	1	0	0.0105402767934077	0
Bacillus subtilis (1)	456852	+	GATTATATCACGGATACAAATATTGAGGATGGTGTCGCTAAAGCGATTCGCCATTGGGTACTATAAAAAAAGAGAGTCCTAAGATGGACTCTCTTTTTTAGTTTGGCAGGT	AAAAAAGAGAGTCCTAAGATGGACTCTCTTTTTT	GTACTATA	AGTTTGGC	-15.6	-0.4588235294118	-2.2293196885156	94	((((((((((((((......))))))))))))))	34	8	14	0	14	0	14	0	34	8	14	0	14	0	14	0	-7.4	-2.7	-4.1	-20.1	-0.5911764705882	3.4	1.1219441929979	............................((((((((((((((......))))))))))))))	100	31.58	0.9901155	0.9350034	0	0	1.0	1
Bacillus subtilis (1) *SAMPLED*	456852	+	ATAGGTGAGATAACCTTAGTTGATGAAAGCTAGATTGGTAAATACTACTGAACGCCGTCAAAATAAGGAGCCAAAGGGCTAAAATGGAAGCAAATGTGCT	AGCTAGATTGGTAAATACTACTGAACGCCGTCAAAATAAGGAGCCAAAGGGCT	TTGATGAA	AAAATGGA	-4.9	-0.49	-2.3358931256771	25	((((....))))	10	6	3	0	3	0	3	0	51	8	13	19	3	3	5	5	-5.9	-5.5	-0.6	-6.2	-0.121568627451	5.1	1.1619437791731	.........((((...(((((.....((..(((......))).....))..)))))..))))	0	0.0	0.7239728	0.03249286125	0	0	0.0295210871489854	0
Bacillus subtilis (1)	462497	+	TAACGTATCGACGTTCAAGAGTGGAGGAAAGAACATGGTGCTTCGATATACAGCTCTGGGCGATTCCTTGACGACAGGGAGAGGCTCCGGGCTGTTTTCACCCGGCTTCGT	CAGCTCTGGGCGATTCCTTGACGACAGGGAGAGGCTCCGGGCTG	TCGATATA	TTTTCACC	-8.0	-0.1818181818182	-4.0756795327734	48	((((((.((((..(((((((....)))))))..)))).))))))	44	6	17	6	6	2	7	2	44	6	17	6	6	2	7	2	-4.1	-7.6	-1.2	-22.6	-0.5136363636364	4.5	2.1736426265811	..................((((((.((((..(((((((....)))))))..)))).))))))	77	0.0	0.0	0.16780431625	0	0	0.8812014060630281	1
Bacillus subtilis (1) *SAMPLED*	462497	+	CTCTAGTGCGAGAGGGGGATTACATGTCATTCGCTAGTCGTCAACGGACGAACTCGAGCGGGCCTCCTTGGGAGGTGCCATTAGCGCGTTCTATCCGCTT	GGGGGATTACATGTCATTCGCTAGTCGTCAACGGACGAACTCGAGCGGGCCTCC	GTGCGAGA	TTGGGAGG	-1.3	-0.13	-1.9338316885156	6	((...))	10	6	3	0	3	0	3	0	33	6	11	7	6	1	6	5	-6.2	-4.4	-1.0	-12.8	-0.3878787878788	4.2	1.10873645593	(((((......(((...(((....(((((....)))))...))))))..)))))........	38	0.0	0.9595883	0.10609176825	0	0	0.0971682697447864	0
Bacillus subtilis (1)	463105	+	GCAAAGGCTATCAAGCGATGGCTGAAGCCGTTCACAAGCTAGGCTATAAAGAATTATCAGTTTCATAGAAAACGCGCCTCATGACAGGCGCGTTTTTTATGTGTGATCGAA	CATAGAAAACGCGCCTCATGACAGGCGCGTTTTTTATG	ATCAGTTT	TGTGATCG	-18.0	-0.4736842105263	-2.7838396885156	100	((((((((((((((((......))))))))))))))))	38	8	16	0	16	0	16	0	38	8	16	0	16	0	16	0	-6.6	-4.5	-4.1	-23.0	-0.6052631578947	5.3	1.3505141171171	........................((((((((((((((((......))))))))))))))))	100	28.5	0.9889244	0.9727428575	1	0	1.0	1
Bacillus subtilis (1) *SAMPLED*	463105	+	CTGTTGGCTCTCAGAATCAGCGAGCCGGCTTGGCTCAGTTCTTCTCCGATTCTAAGATATTCACTCAGCTCAAGCAGAGTAATCCTTGCAAGCGCGTCGA	GCGAGCCGGCTTGGCTCAGTTCTTCTCCGATTCTAAGATATTCACTCAGCTCAAGCAGAGT	CAGAATCA	AATCCTTG	-5.5	-0.3055555555555556	-1.933831688515584	21	((((.((....)).))))	18	6	6	2	4	1	4	1	61	11	16	20	2	4	5	6	-5.1	-2.5	-1.2000000000000002	-12.700000000000005	-0.2081967213114754	6.2	1.072482995365573	.((......((((((((.(((...(((.........))).....))).))).)))))...))	40	0.0	0.0	0.0637700265	1	0	0.1915049883381851	0
Bacillus subtilis (1)	466978	+	ATACAAGCTTGACCAGGATCAATGGTTCCGCATTTTTACAGCCGTACAGGGTTACGATATTCCATAAAAAGCATCAGTTTACCAGCTGATGCTTTTTCAATATTGTCACAC	AAAAAGCATCAGTTTACCAGCTGATGCTTTTT	TATTCCAT	CAATATTG	-14.0	-0.4375	-1.8258316885156	84	((((((((((((((....))))))))))))))	32	6	14	0	14	0	14	0	32	8	13	0	13	0	13	0	-3.0	-2.7	-1.8	-16.6	-0.51875	4.8	1.292729983253	..............................(((((((((((((......)))))))))))))	93	24.41	0.98586655	0.2754330177499999	0	0	0.8812014060630281	1
Bacillus subtilis (1) *SAMPLED*	466978	+	GAACTCACTCAGGATCACATATCATTGACTAGCAAATACCCCCGTTTTCCTAAACCAATGGCGTCAGAGCCCAACACTGCCACCCAGGTGGTTACCATTT	CCAATGGCGTCAGAGCCCAACACTGCCACCCAGGTGG	TTCCTAAA	TTACCATT	-5.8	-0.4833333333333	-3.0710203327734	30	((((....))))	12	6	4	0	4	0	4	0	37	7	12	8	3	3	5	2	-3.9	-5.4	-1.6	-6.6	-0.1783783783784	4.5	1.5980762698653	.........................(((.(((.(((((.(.....).)))..)))))..)))	0	0.0	0.81658757	0.043357633	0	0	0.063753575489796	0
Bacillus subtilis (1)	469255	+	TTGTATCAGCGGTTAAACCGCATATTTTTCACATGGATGAAAGAAAAAAACATACTGTAAACCTGCATGGCACACGTCAAAAATTTGGCGTGTGTTTTTCTGTGGATGGGG	CACACGTCAAAAATTTGGCGTGTG	CTGCATGG	TTTTTCTG	-9.2	-0.3285714285714	-4.0323412991601	55	((((((((((....))))))))))	28	6	12	0	12	0	12	0	28	6	12	0	12	0	12	0	-4.0	-5.1	-3.1	-15.7	-0.5607142857143	5.3	1.8805543694194	......................................((((((((((....))))))))))	100	17.5	0.98234856	0.20549153775	0	0	0.8812014060630281	1
Bacillus subtilis (1) *SAMPLED*	469255	+	ATCATGTAATTGGGTTTCACCACTGCGGGAGAATTGGGGGTTTCATCTTTGTTTGAATATTAGAATTTTCGAAATGAGGGGGTCATCGGCAAACAAACAC	GAGAATTGGGGGTTTCATCTTTGTTTGAATATTAGAATTTTC	CACTGCGG	GAAATGAG	-1.1999999999999995	-0.1499999999999999	-1.5961420837847042	4	((....))	8	6	2	0	2	0	2	0	42	10	13	8	7	2	7	2	-5.8	-4.3	-1.4000000000000004	-5.3	-0.1261904761904762	4.5	1.1466812436600018	...............(((((((..((..((((........))))..))..))))))).....	0	0.0	0.51643956	0.0780962635	0	0	0.0025082428352299	0
Bacillus subtilis (1)	475541	-	CGCTTTCGTCCCATTCGGAAATTTTTTGTACGACCGCGGATTAAGGAACTATAAATAAGGAAGCGCAAAAAGGCTGGATCTTTATGATCCAGCCTTTCTTATTAAAACCAC	AAAGGCTGGATCTTTATGATCCAGCCTTT	AAGCGCAA	CTTATTAA	-16.2	-0.5586206896552	-2.7669595327734	100	((((((((((((.....))))))))))))	29	7	12	0	12	0	12	0	29	7	12	0	12	0	12	0	-1.3	-3.9	-1.5	-20.4	-0.7034482758621	3.6	1.9684147716746	.................................((((((((((((.....))))))))))))	100	29.51	0.99043196	0.6089368175	1	0	1.0	1
Bacillus subtilis (1) *SAMPLED*	475541	-	AAGGGAGCGAAAAGAAAATTGATAGGACTCAAGAAACGCCTGCGGAAATCATCGGAGACAGAGGAAGGGGGGATTATACCGAATTGAATATTTACACAAT	CTCAAGAAACGCCTGCGGAAATCATCGGAG	TGATAGGA	ACAGAGGA	-1.2999999999999998	-0.2599999999999999	-1.499294722523136	4	(...)	5	5	1	0	1	0	1	0	30	6	7	12	3	2	3	4	-9.0	-4.5	-0.6000000000000001	-2.4000000000000004	-0.08	3.2	1.027840999312509	..........................(((..((..((....))....))....)))......	0	0.0	0.0	0.061436355	0	0	0.0065828458568892	0
Bacillus subtilis (1)	478776	+	AATAAAGATGAGCCGATTAACAACGCGCTGGCAGAACAGCTGAAAAAACTCGGTTTGGATAAATAATAAAAAAACCTGTGCCTATCGCACAGGTTTTTTATTGGACTTAGG	AAAAAACCTGTGCCTATCGCACAGGTTTTTT	AAATAATA	ATTGGACT	-15.7	-0.5064516129032	-2.3998588885156	94	(((((((((((((.....)))))))))))))	31	7	13	0	13	0	13	0	31	7	13	0	13	0	13	0	-6.8	-2.7	-2.8	-17.2	-0.5548387096774	4.7	1.085053837522	...............................(((((((((((((.....)))))))))))))	100	30.48	0.99079573	0.89820531	0	0	0.9999999999999992	1
Bacillus subtilis (1) *SAMPLED*	478776	+	AGCTTGGAAAAATTTGTCGCTGCTGCGCATACTTGCCGTTGACTGAGAAGAAAATGGTAATATAAATACTGCGGTGCGGAGGGACCGGAGGAAAAATGGG	CGCTGCTGCGCATACTTGCCGTTGACTGAGAAGAAAATGGTAATATAAATACTGCGGTGCG	AAATTTGT	GAGGGACC	-3.6	-0.5142857142857142	-1.499294722523136	13	((...))	7	5	2	0	2	0	2	0	61	6	22	13	3	4	8	6	-11.3	-5.8	-3.1	-16.5	-0.2704918032786885	4.199999999999999	1.053111913806783	(((.((((((.(((.((((((((..((....))..)))))))))))......))))))))).	0	0.0	0.5233079	0.0368670075	1	0	0.0364286046654108	0
Bacillus subtilis (1)	490681	-	AATAACCTATTATGAGAAGAGTTCTGTAAGATTTGATAAGAATAAGCATGCAAGGACAAATGCATCTTCCTTTGAAACAAGATGCATTTGTCCTTTTGTCTGTTTCGAGTA	AAGGACAAATGCATCTTCCTTTGAAACAAGATGCATTTGTCCTT	AAGCATGC	TTGTCTGT	-4.7	-0.094	-2.6049595327734	24	(((((((((((((((((..........)))))))))))))))))	50	12	19	2	2	2	15	1	50	12	19	2	3	1	16	2	-4.1	-5.5	-4.6	-24.0	-0.48	6.2	2.4435203398204	..................(((((((((((((((((..........)))))))))))))))))	100	23.45	0.89742583	0.07711955925	1	0	0.8812014060630281	1
Bacillus subtilis (1) *SAMPLED*	490681	-	GCAGCATTTAGCATGACATGAGCATCAGTTACACTGATTTCAATATTTGCAGAAGCCTGTCATCCATTGCGTAAAAGTTCCAGAGATAAAAATGTTGAAA	TTAGCATGACATGAGCATCAGTTACACTGATTTCAATATTTGCAGA	GCAGCAT	AGCCTGTC	1.0	0.0	-1.648101125677056	0	...	0	0	0	3	0	0	0	0	46	5	15	13	2	3	6	5	-8.6	-1.3	-5.199999999999999	-9.300000000000002	-0.2021739130434783	5.7	1.0557127604222174	((.(((.....((((.((((((...)))))))))).....))).))................	0	0.0	0.0	0.01530138375	0	0	0.0504606760810787	0
Bacillus subtilis (1)	491117	-	TGGTGTCTTGGCTGATTGCTGTATTGATCGTTGCTTTGAATGTGTTTTTAATTGTAGATACGTTTCGATAAAAAAACCGGCTTCTAAAGCCGGTTTTTATTTTTCCGCAAA	AAAAACCGGCTTCTAAAGCCGGTTTTT	TTCGATAA	ATTTTTCC	-16.8	-0.6222222222222	-3.3374392991601	100	((((((((((((...))))))))))))	27	5	12	0	12	0	12	0	27	5	12	0	12	0	12	0	-2.2	-2.7	-2.2	-15.5	-0.5740740740741	5.7	1.4534705833474	...................................((((((((((((...))))))))))))	100	32.02	0.9903548	0.8304426699999999	1	0	1.0	1
Bacillus subtilis (1) *SAMPLED*	491117	-	AATTTATTGACGTTTTGCTTATGTGTGTGCGTATTTAAATAACCTTTGTTTAAAATCCTTTTATTGTAGTTAACAAGGTAAGCGGTTGAATGAATTCTGA	ATTTATTGACGTTTTGCTTATGTGTGTGCGTATTTAAAT	A	AACCTTTG	0.2	0.025	-1.7610316885155837	1	((....))	8	6	2	0	2	0	2	0	39	6	12	11	5	2	5	3	-5.0	-2.9	0.6	-6.200000000000001	-0.158974358974359	3.6	1.0472995535775298	(((((...((((..(((....)))...))))...))))).......................	50	0.0	0.8978529	0.06185385525	1	0	0.0022065903030096	0
Bacillus subtilis (1)	495702	-	GAAAAACCGGAGTTAAAACCAGCACCGCCTTTTGTTCATAATACACTTCCGGGACGCGAGTAAAGAGACAAGCCCAAAACATGATGTTTTGGGCTTTGATTATGCCTTCAG	AAGCCCAAAACATGATGTTTTGGGCTT	AAAGAGAC	TGATTATG	-16.8	-0.6222222222222	-2.8262275327734	100	((((((((((((...))))))))))))	27	5	12	0	12	0	12	0	27	5	12	0	12	0	12	0	-4.0	-6.4	-0.6	-16.4	-0.6074074074074	5.7	1.5138658127233	...................................((((((((((((...))))))))))))	100	19.89	0.9881822	0.15170307425	1	0	0.8812014060630281	1
Bacillus subtilis (1) *SAMPLED*	495702	-	ATTACAAATTTGAAATTTGAAATATTGGCCAGTGAGACAACAACAAGCCGGCCTTGAAAACGCCAACCTAGCACCGCCGCCTAAGAGGAAGAGGCTTAGC	GGCCAGTGAGACAACAACAAGCCGGCC	GAAATATT	TTGAAAAC	0.7000000000000002	0.1	-2.9234131256770555	0	(.....)	7	7	1	0	1	0	1	0	27	9	7	6	4	2	4	2	-5.1	-10.0	0.1999999999999999	-6.299999999999999	-0.2333333333333332	4.800000000000001	2.13980775400534	((((.((..(.......)..)).))))...................................	0	0.0	0.7028244	0.0256194397499999	1	0	0.0254830863380512	0
Bacillus subtilis (1)	495739	+	TTCACGATCTGTTACATAACCCCGATATCCGGTACGAACCAAACTGGACGGTTCTGAAGGCATAATCAAAGCCCAAAACATCATGTTTTGGGCTTGTCTCTTTACTCGCGT	AAGCCCAAAACATCATGTTTTGGGCTT	CATAATCA	GTCTCTTT	-8.2	-0.2733333333333	-3.4484824991601	46	((((((((((((...))))))))))))	30	5	13	1	1	1	12	1	40	5	15	7	4	1	11	7	-3.3	-6.1	-3.8	-16.5	-0.4125	5.7	2.9696038806671	...................................((((((((((((...))))))))))))	100	21.16	0.9802941	0.3989756399999999	0	0	0.9952933962896336	1
Bacillus subtilis (1) *SAMPLED*	495739	+	ATTGTGGAACACGCCGCACGAACCTGTAAATGGTATCGGTGGGTTCATCCGCATGGCATATGGAACTACCACTGGAACTGGCCGGGAATCTCTTAATTAC	TCGGTGGGTTCATCCGCATGGCATATGGAACTACCACTGG	AAATGGTA	AACTGGCC	-3.6	-0.5142857142857142	-1.6609420837847042	13	((...))	7	5	2	0	2	0	2	0	40	6	13	10	7	2	7	6	-10.2	-5.0	-4.3	-11.7	-0.2925	4.5	1.1026747783063824	......................(((((((((((..((....))......))))..)))))))	0	0.0	0.0	0.06346973775	0	0	0.1095067530325933	0
Bacillus subtilis (1)	501465	+	TGAATTTGATGAAGCAAAAAGCATAGAGGCTGTTGAAGGCATGAAAAAAATGAAAACAGCAGTCTGAAAAAAGAACGGCCCATCCATGGGCCGTTTTTTTAATTGTTTAAG	CGGCCCATCCATGGGCCG	AAAAAGAA	TTTTTTTA	-16.8	-0.525	-2.3632504991601	100	(((((((....)))))))	32	6	14	0	14	0	14	0	32	6	14	0	14	0	14	0	-2.1	-2.7	-0.7	-20.2	-0.63125	5.3	1.2587478401634	............................................(((((((....)))))))	100	30.03	0.9909742	0.948676445	1	0	1.0	1
Bacillus subtilis (1) *SAMPLED*	501465	+	GTATGCAAAAAAAAAAAAAAATTGAAGCAATTTGGGAGATTAAAAAAAAAGAACCATTGTTTTGAAGTTTGCTGGAAAAAATGGTTGCCCAGACAAAAAA	AACCATTGTTTTGAAGTTTGCTGGAAAAAATGGTT	AAAAAAAG	GCCCAGAC	-0.9000000000000015	-0.0257142857142857	-1.499294722523136	3	(((((((.((((..((....))..)))))))))))	35	6	13	5	7	2	7	2	35	6	13	5	7	2	7	2	-9.9	-6.4	1.5	-8.3	-0.2371428571428571	3.3999999999999995	1.0169050669588746	........................(((((((.((((..((....)).)))).)))))))...	0	0.0	0.0	0.04017677825	1	0	0.0176760665588164	0
Bacillus subtilis (1)	505058	+	GGGTTACCTGACATATATGCTGATTTATCTCGGCATGAAACAAGACCGGGATGCAAATCCTGTGTAATCGCGCTGTTCCCTTGGGGAACGGCGTGTTTTTCTATACTGGGC	CGCGCTGTTCCCTTGGGGAACGGCGTG	TGTGTAAT	TTTTTCTA	-16.6	-0.6148148148148	-4.8290119487401	100	((((((((((((...))))))))))))	27	5	12	0	12	0	12	0	27	5	12	0	12	0	12	0	-0.7	-6.3	-0.8	-19.6	-0.7259259259259	5.7	2.8479647675558	...................................((((((((((((...))))))))))))	100	19.26	0.815029	0.4287876825	1	0	1.0	1
Bacillus subtilis (1) *SAMPLED*	505058	+	TTGCGACTGTGCCACTCTGGACCTCTCTGGTGGAATTCGCAAACTGCCCTACCTGTAGGCCCTAATCACATAACCTGGGGTGACGGCGGTGGCCTGCATC	ACCTCTCTGGTGGAATTCGCAAACTGCCCTACCTGTAGGCCCTAATCACATAACCTGGGGT	CACTCTGG	GACGGCGG	-4.5	-0.5	-1.499294722523136	17	(((...)))	9	5	3	0	3	0	3	0	61	9	15	24	5	3	5	6	-12.2	-7.6	-2.0	-11.7	-0.1918032786885246	5.1000000000000005	1.0465113886822546	.(((((....(((..(((......((((.......)))).....)))..))).....)))))	0	0.0	0.0	0.08142019775	0	0	0.0557168382732438	0
Bacillus subtilis (1)	506296	-	AAGCTGATGAACGTTATTTATGACAGGATCGACCGCAAGCATCAAAAAAATCTGCAAGAGCAAAACAATACATAAAAAGAGCCGGTAAGGCTCTTTTTTTTATGACTCAAA	GAGCCGGTAAGGCTC	CATAAAAA	TTTTTTTT	-11.6	-0.464	-3.8569795327734	70	(((((.....)))))	25	7	10	0	10	0	10	0	25	7	10	0	10	0	10	0	-3.8	-2.7	-3.0	-13.5	-0.54	3.4	1.3719860577642	...............................................(((((.....)))))	100	21.52	0.98573244	0.796975265	1	0	1.0	1
Bacillus subtilis (1) *SAMPLED*	506296	-	AAAACTCGACTCTAGAAGAAATTTTTGACGATTATTGAAATATAATTCGCAATTGACAAGCGCCTTGTATATTGGATTCTATAGGAGCATTTTTCAGAAG	TTGACGATTATTGAAATATAATTCGCAA	AGAAATTT	TTGACAAG	-0.8	-0.1142857142857	-2.9234131256771	4	((...))	7	5	2	0	2	0	2	0	28	8	10	2	3	1	6	1	-5.8	-3.0	-0.5	-3.4	-0.1214285714286	4.6	1.0546329157227	..................(((.(((((((......)))).))))))................	54	0.0	0.0	0.0329104885	0	0	0.0022794831721395	0
Bacillus subtilis (1)	506327	+	CCGGTCTTCACAACCCGCCGATGGATGACGCCGTGATACACAAGCTGGCAGCTGAAGCGTTTGAGTCATAAAAAAAAGAGCCTTACCGGCTCTTTTTATGTATTGTTTTGC	AAAAAGAGCCTTACCGGCTCTTTTT	GTCATAAA	ATGTATTG	-11.6	-0.464	-2.4387475327734	67	((((((((((.....))))))))))	25	7	10	0	10	0	10	0	25	7	10	0	10	0	10	0	-3.8	-2.7	-3.0	-12.7	-0.508	4.2	1.3606967081164	.....................................((((((((((.....))))))))))	87	17.94	0.98587406	0.8679365250000001	1	0	0.8812014060630281	1
Bacillus subtilis (1) *SAMPLED*	506327	+	ACCTTTGCTGAATTTCCAGCCTTTTCTCACCCAGTGACAAACGCAACACTTTGTGTTTGCTCGAGCCGACGTGCCTTGTATTTCTGAGACAAACTCCTGA	GACAAACGCAACACTTTGTGTTTGCTC	CACCCAGT	GAGCCGAC	-8.1	-0.3681818181818	-1.9489420837847	45	(((((((((((....))))))))).))	22	6	9	0	9	0	9	0	22	6	9	0	9	0	9	0	-8.9	-3.9	-3.1	-7.6	-0.3454545454545	5.4	1.062355432566	...................................(((((((((((....))))))))).))	0	0.0	0.0	0.0347435625	0	0	0.0389408433142407	0
Bacillus subtilis (1)	507675	-	TTTTATCTGAACATATAAGCTAATTCGTTAAACAGCCTTATTTTATGTCGTCAGGCTCTACATGAACATGAACATGAGTGACATCGTGTTCATGTTTTATTTTGTCTTCTA	CATGAACATGAGTGACATCGTGTTCATG	TACATGAA	TTTTATTT	-9.8	-0.2882352941176	-3.7941937487401	58	(((((((((((......)))))))))))	34	8	14	0	14	0	14	0	34	8	14	0	14	0	14	0	-1.7	-4.4	-2.8	-18.2	-0.5352941176471	4.3	2.6548484269212	..................................(((((((((((......)))))))))))	100	20.45	0.9875877	0.06219523325	1	0	1.0	1
Bacillus subtilis (1) *SAMPLED*	507675	-	TTATACAAATCGCGTAATTGTTCACAATAAACGATTAATTACATCATTCGCTCTAGTGTTCTAACATTTCGAGCATCATTCTTCTCACTGCGACTAATTC	ACAAATCGCGTAATTGTTCACAATAAACGATTAATTACATCATTCGCTCTAGTGT	TTAT	TCTAACAT	0.0999999999999999	0.0199999999999999	-2.6998588885155845	1	(...)	5	5	1	0	1	0	1	0	55	7	12	26	3	3	3	5	-4.8	-4.300000000000001	-0.7000000000000002	-4.5	-0.0818181818181818	5.0	1.1630066577167213	(((....(((....(((....(((.....)))....))).....))).....))).......	42	0.0	0.81094766	0.01647428425	0	0	0.002312788154365	0
Bacillus subtilis (1)	509353	+	CTTGTGGAGCTTGCAAAAGAACGCCACGCTGAAAAACAATTGATTAAGCATACATTCTAATGAAGAAGGACACTGCCGGTAAAAGGGCAGTGTTTTTTCCCGTATATACAA	CACTGCCGGTAAAAGGGCAGTG	AAGAAGGA	TTTTTTCC	-7.4	-0.23125	-2.3823388885156	40	(((((((........)))))))	32	10	12	0	12	0	12	0	32	10	12	0	12	0	12	0	-6.9	-2.0	-1.8	-16.7	-0.521875	4.0	1.0390635522594	........................................(((((((........)))))))	90	17.94	0.987576	0.6298132725	0	0	0.8812014060630281	1
Bacillus subtilis (1) *SAMPLED*	509353	+	CAAAACACAGATGAAATAAGCTTAAAAAAACCAGAATGCCAGAGCATAGCAAAAGATAATGTCATTTGGAAGATACATCTAGAAAAGAAGCAGAGGTGTT	CAGATGAAATAAGCTTAAAAAAACCAGAATGCCAGAGCATAGCAAAAGATAATGTCATTTG	CAAAACA	GAAGATAC	-2.3999999999999995	-0.1263157894736842	-1.5572620837847042	8	((((.(((...))).))))	19	5	7	2	4	1	4	1	61	31	10	12	7	1	7	6	-5.9	-4.0	1.5	-4.300000000000001	-0.0704918032786885	6.2	1.0297332591046229	.(((((((......(((.............................)))......)))))))	0	0.0	0.0	0.01797712625	0	0	0.0026058967478848	0
Bacillus subtilis (1)	512685	+	AAGCGTTCAAACGATCGCCGTTCTTCAGGTGACAGACGCCAGAAAAAATCTTACTAATTTGATCGATTCAGAGCCCAAAACATGATGTTTTGGGCTTTTTTATGTTCGTGA	GCCCAAAACATGATGTTTTGGGC	GATTCAGA	TTTTTTAT	-15.5	-0.5344827586207	-4.1890957487401	100	((((((((((...))))))))))	29	5	13	0	13	0	13	0	29	5	13	0	13	0	13	0	-1.7	-4.0	-1.2	-17.4	-0.6	5.7	1.6310201750562	.......................................((((((((((...))))))))))	100	27.34	0.98890615	0.7557257625	0	0	1.0	1
Bacillus subtilis (1) *SAMPLED*	512685	+	GCGACAGCCAGTCGAGAATCTTGAACGCTGAATTTTGTTGAATTCGGATGCCAATACTCGGATTCTGAGTCGCAATTCACAAAGACGAGACAGGCTTAAT	AGTCGAGAATCTTGAACGCTGAATTTTGTTGAATTCGGATGCCAATACTCGGATTCTGAGT	CGACAGCC	CGCAATTC	-6.4	-0.4266666666667	-1.6092211256771	34	((((((...))))))	15	5	6	0	6	0	6	0	29	9	9	4	7	1	7	2	-5.8	-4.4	-4.0	-7.7	-0.2655172413793	4.4	1.4847909634044	.(.((.(((((((((....((((((((....))))))))....))......))))))))).)	0	0.0	0.0	0.02686066175	0	0	0.0516231542494979	0
Bacillus subtilis (1)	517292	+	AAAGATCTTTCTAAAGAGGAAATGGTGACAGTAGCGAAAAGCATGCAGGGACAATCATCGAAATAACCGCCAAAGGCCAAACATGATTTGGCCTTTTTTTCGTTAGACATC	GGCCAAACATGATTTGGCC	CCGCCAAA	TTTTTTTC	-11.6	-0.464	-4.4077957487401	74	(((((((.....)))))))	25	7	10	0	10	0	10	0	25	7	10	0	10	0	10	0	-2.0	-3.9	-1.6	-12.3	-0.492	5.5	1.6468371654688	...........................................(((((((.....)))))))	100	21.89	0.98996603	0.596342135	0	0	0.8812014060630281	1
Bacillus subtilis (1) *SAMPLED*	517292	+	GGCGCCGTAGCTCATTGAGGGGAATTGGGGCAGCTGGGTTCCCAAAACAATTTGCCAACGATGCGCTAAGCTGAGGTTTCCCAATTTTCAATTGTTCACA	GCCGTAGCTCATTGAGGGGAATTGGGGCAGCTGGGTTCCCAAAACAATTTGCCAACGATGC	GGC	GCTAAGCT	-1.2999999999999998	-0.2599999999999999	-1.7999059256770562	4	(...)	5	5	1	0	1	0	1	0	61	6	20	17	2	5	7	4	-7.500000000000001	-3.4	-6.4	-17.2	-0.2819672131147541	4.199999999999999	1.4299318130561096	(((((.((..((((..(((((((.((....)).)))))))....))))..))..)))..)).	0	0.0	0.7789157	0.03097935775	0	0	0.0605565142175848	0
Bacillus subtilis (1)	519330	+	TGATGAAATGATGGATAAGGTTGATGAAGCCTTACAAATCAGTTTGGCACTCATTGATTTTTAGACATATTTGCAGGTTGCTCAAATAGAGCAACTTTTTTTGTTTTCAAA	GTTGCTCAAATAGAGCAAC	ATTTGCAG	TTTTTTTG	-8.5	-0.3695652173913	-5.0641436231101	61	(((((((.....)))))))	23	7	9	0	9	0	9	0	23	7	9	0	9	0	9	0	-0.6	-4.9	-3.1	-11.7	-0.5086956521739	4.1	4.4983231800901	...........................................(((((((.....)))))))	100	18.38	0.9874598	0.312734835	0	0	0.9999955536230076	1
Bacillus subtilis (1) *SAMPLED*	519330	+	AATAGTGCACTTTTGTTGTTATTAAATGAAACATTTGATTGGAAATTTTGAAAGGGACTTTTTGAGTTTTCATGTTGACAGTTTGCCTCATATTGTTGTC	GTGCACTTTTGTTGTTATTAAATGAAACATTTGATTGGAAATTTTGAAAGGGAC	AATA	TTTTTGAG	-1.2999999999999998	-0.2599999999999999	-4.565969299160065	17	(...)	5	5	1	0	1	0	1	0	54	5	20	11	2	3	8	4	-2.400000000000001	-2.2	-0.6000000000000001	-7.7	-0.1425925925925926	5.7	1.1686204153248283	((.(.((((((..(((((((((((...))))))))....)))..))))))).))........	42	0.0	0.94564223	0.04175096	0	0	0.0021010807944388	0
Bacillus subtilis (1)	524290	+	AAAATGTATACGACATCGAGAAAAGATGACCTGACCTATATTCTCGGACAGCTGTCCTAAAAAACCAGAAAAAGAAGCTGGACATCCGGCTTCTTTTTTTTGCGGTTGACT	GAAGCTGGACATCCGGCTTC	CAGAAAAA	TTTTTTTT	-14.1	-0.4147058823529	-2.4138316885156	84	((((((((....))))))))	34	6	15	0	15	0	15	0	34	6	15	0	15	0	15	0	-8.7	-2.8	-4.9	-19.7	-0.5794117647059	3.5	1.1016785390537	..........................................((((((((....))))))))	100	26.79	0.9895088	0.91426751	1	0	1.0	1
Bacillus subtilis (1) *SAMPLED*	524290	+	GATTAAATCTACGTAAAGTAAACCGAAGATTGAAGCGGAACTGTGGTGACTAAAGAGGGACGGGATTCAAAATCTCAACGTGCACGAGCAAATGAAAAAA	AGATTGAAGCGGAACTGTGGTGACTAAAGAGGGACGGGATTCAAAATCT	TAAACCGA	CAACGTGC	-2.7	-0.2076923076923077	-1.5572620837847042	9	(((((...)))))	13	5	5	0	5	0	5	0	49	6	13	19	4	5	4	6	-8.0	-5.6	-0.8999999999999999	-7.500000000000002	-0.1530612244897959	0.1999999999999997	1.0843435684758274	............((((((((.(.(..((..(....)......))..).)..))))..)))).	0	0.0	0.0	0.05238234925	0	0	0.0348591634581751	0
Bacillus subtilis (1)	525677	+	AGCCTTCTTTGCAGCTGCGATGAAAAAAGAGAATTTTCTGAGCGGCTTACAGGAACTATTGAAACATGAGTAAAGATACGGGCAGCGCCAGCTGTCTTTTTTTATGTGTTT	GCGGCTTACAGGAACTATTGAAACATGAGTAAAGATACGGGCAGCGCCAGCTGT	TTTTCTGA	CTTTTTTT	-5.5	-0.3055555555556	-5.2412906231101	45	(((((....)))))	18	6	7	0	7	0	7	0	18	6	7	0	7	0	7	0	0.6	-6.1	-2.2	-10.3	-0.5722222222222	3.4	7.5787976945006	.......((((((.....(..(((((...((....))...)))).)..)......)))))).	73	0.0	0.9628839	0.4719030975	0	0	0.8812014060630281	1
Bacillus subtilis (1) *SAMPLED*	525677	+	GGGAAAAATTGAAACTGCCATGATGAGGTAACTTTAGAGAATTGGACGCTTCGGGCCTTTTGGCTGAGAAGGGCTGGTGCTTCATAAAGCCACAGCGTGC	GCCATGATGAGGTAACTTTAGAGAATTGGACGCTTCGGGCCTTTTGGC	TTGAAACT	TGAGAAGG	-4.9	-0.4899999999999999	-2.248942083784704	18	(((....)))	10	6	3	0	3	0	3	0	48	11	13	13	4	3	5	4	-8.6	-8.799999999999999	-0.6000000000000001	-8.799999999999999	-0.1833333333333333	5.1000000000000005	1.211011077357728	..............((((....(((((....(..(((.........)))..)))))).))))	42	0.0	0.54549944	0.0529654845	0	0	0.0686957219648724	0
Bacillus subtilis (1)	527932	+	ATATTGTGACAGTTTGGGTTGACGGCGTAGATGTACAAAAAGGCAGAGTATCGCTGTCTATGGTAAAATAAAAGCACTGCTTACGAGCAGTGTTTTTTCCTATAGAAATAC	CACTGCTTACGAGCAGTG	AATAAAAG	TTTTTTCC	-12.2	-0.4357142857143	-2.6218396885156	71	(((((((....)))))))	28	6	12	0	12	0	12	0	28	6	12	0	12	0	12	0	-5.3	-2.7	-1.8	-14.7	-0.525	5.1	1.1039101738864	............................................(((((((....)))))))	100	20.73	0.98154867	0.54958427	1	0	0.8812014060630281	1
Bacillus subtilis (1) *SAMPLED*	527932	+	AAAAAGATGTGCTGGGCACAAGTCTATTATAGAGTGGCGCTTTTGCTAGCTTAACTTAACTATAAGACGCAGTTACCGGAAGAGTTAACGCAGTATAGTG	AGATGTGCTGGGCACAAGTCTATTATAGAGTGGCGCTTTTGCTAGCTTAACT	AAAA	TAACTATA	-0.1999999999999998	-0.0222222222222222	-2.472151688515584	1	((.....))	9	7	2	0	2	0	2	0	52	6	20	8	2	4	7	1	-3.6	-2.1	0.6	-12.8	-0.2461538461538461	5.0	1.0585219756560595	((.((.(((((.((.(((((((((....))))).)))).))))))).)).))..........	0	0.0	0.0	0.06144236825	1	0	0.0165355878160399	0
Bacillus subtilis (1)	529421	-	TAGATGACTTACTTTAGGTAAGTGGGCAGTTTGTGGGCAGTAAATCATTTGAAAATAAACACAAAAAAATACCAAGGGTGTCAAAACCCTTGGTATCATTGATGCGGCCGA	ATACCAAGGGTGTCAAAACCCTTGGTAT	ACAAAAAA	CATTGATG	-12.9	-0.4607142857143	-2.0893516885156	76	(((((((((((......)))))))))))	28	8	11	0	11	0	11	0	28	8	11	0	11	0	11	0	-4.3	-4.6	-1.5	-17.8	-0.6357142857143	4.0	1.3482649920507	..................................(((((((((((......)))))))))))	81	0.0	0.97901964	0.303933235	0	0	0.8812014060630281	1
Bacillus subtilis (1) *SAMPLED*	529421	-	GGGAGTAATAAACATTAGGGATCTTATTGTGGCAAGTAAATAAAAAAAATCGCAATACCGTTGTATAATGGGTTTAAGAGCATGGGTGGGTCAAATTGGG	CATTAGGGATCTTATTGTGGCAAGTAAATAAAAAAAATCGCAATACCGTTGTATAATG	GTAATAAA	GGTTTAAG	-0.7999999999999998	-0.0666666666666666	-2.2293196885155844	3	((((....))))	12	6	4	0	4	0	4	0	58	19	16	9	5	2	8	3	-4.7	-4.1000000000000005	-3.8000000000000007	-7.000000000000002	-0.1206896551724138	6.2	1.5205110136868354	...(((((..(((..((((((((.................))))))))..)))...))))).	43	0.0	0.58369887	0.043325559	0	0	0.0176027454406106	0
Bacillus subtilis (1)	545999	+	ATGATCGTCTGGGGTTATCAAAGAAAACACCAGACTATGAAGAAGTAAAAGGAGAAGAGACAGAGTTAGAGGAGTAAACCGTGTGTTTACTCCTCTTTTAGTTTTATTGAC	GAGGAGTAAACCGTGTGTTTACTCCTC	CAGAGTTA	TTTTAGTT	-14.8	-0.5103448275862	-4.0578757487401	94	(((((((((((.....)))))))))))	29	7	12	0	12	0	12	0	29	7	12	0	12	0	12	0	-1.2	-6.6	-1.5	-17.1	-0.5896551724138	4.8	3.6179794821841	...................................(((((((((((.....)))))))))))	100	19.94	0.9848926	0.231605245	0	0	1.0	1
Bacillus subtilis (1) *SAMPLED*	545999	+	TACTGAGAGACTGAATGGTTAAAGACACACAGACGGATAGTAAGAAAACCCACCAGGTGTCCCCTCCCGAAGTTAGGATACAGTGTAAGAGTAGTGTTGT	GAGACTGAATGGTTAAAGACACACAGACGGATAGTAAGAAAACCCACCAGGTGTC	TACTGA	CCCTCCCG	-1.2999999999999998	-0.2599999999999999	-1.6609420837847042	4	(...)	5	5	1	0	1	0	1	0	55	15	11	20	2	3	4	5	-9.4	-2.4	-3.0	-5.500000000000001	-0.1	5.3	1.02452041140115	......((.(((....((((....((.............)).....)))).....))).)).	0	0.0	0.0	0.0378688575	1	0	0.0196110942922283	0
Bacillus subtilis (1)	548619	+	ACTGAAATTAAAGTTGCTGCAGATCGGGTAGGGGCATAGCTTAGATAATTGGAAAAGAGGAAAAAAGCTTAATCTTTTTTCGAAGGTTAAGCTTTTTCTTTTATTTATAAA	GCTTAGATAATTGGAAAAGAGGAAAAAAGCTTAATCTTTTTTCGAAGGTTAAGC	GGGGCATA	TTTTTCTT	-7.7	-0.163829787234	-2.9127595327734	42	(((((((((((....)))))))))))	47	6	21	1	8	1	13	1	47	6	21	1	10	1	11	1	-1.3	-2.5	-1.3	-19.2	-0.4085106382979	5.5	1.4259771875029	........((((((....((.(((((((((((......))..))))))))).))..))))))	100	22.17	0.98204875	0.5454587049999999	1	0	0.8812014060630281	1
Bacillus subtilis (1) *SAMPLED*	548619	+	AAGCTGTAGCAGTTTTTTGCTTTTTGGGGCGGAAAAAAGAATTTTTCTTTATTTAAAAGGCTCTAGGAGAGCTTTAAAAGTCTTTGGCATAAATTTACAA	GTTTTTTGCTTTTTGGGGCGGAAAAAAGAATTTTTCTTTATTTAAAAGGCTCTAGGAGAGC	CTGTAGCA	TTTAAAAG	-0.3	-0.05	-1.5648979256771	3	(((((...)))))	6	6	1	0	1	0	1	0	43	5	16	8	7	2	7	5	-6.9	-3.7	-7.2	-8.4	-0.1953488372093	5.7	1.7714661732154	.(((((((((((((((((..(((((((....)))))))...))))))))))....)))))))	73	0.0	0.9404743	0.08233396675	1	0	0.0214041634874949	0
Bacillus subtilis (1)	557493	+	AAAATGGGCAAACCTTGGACAAGTACTCCTGCAAAAGTAGATTTACCTAATAGCTAATTTTAAAATCACTTTGTCTTTATAAAGGACAAAGTGATTTTTTGTTATACAGAA	TCACTTTGTCTTTATAAAGGACAAAGTGA	TTTTAAAA	TTTTTTGT	-17.7	-0.4783783783784	-3.7893412991601	100	(((((((((((((...)))))))))))))	37	5	17	0	17	0	17	0	37	5	17	0	17	0	17	0	-2.1	-2.7	-2.1	-19.0	-0.5135135135135	5.7	1.4534705833474	.................................(((((((((((((...)))))))))))))	100	22.45	0.9861765	0.1461887025	0	0	1.0	1
Bacillus subtilis (1) *SAMPLED*	557493	+	AACTATTTTAAATTATGCTAAAAGATTACTGTTCAGTAGAAAAAAGACTTTTTTTTGGCATCAAAGAAATATATTATTTCAGCCATATAGTGAAGGTTTA	GAAAAAAGACTTTTTTTTGGCATCAAAGAAATATATTATTTC	GTTCAGTA	AGCCATAT	-5.8	-0.3866666666667	-1.5882259256771	30	((((((...))))))	15	5	6	0	6	0	6	0	42	6	14	10	4	2	8	4	-6.8	-4.2	-1.6	-4.7	-0.1119047619048	4.4	1.0986266099558	....................((((.((....((((((((....))))))))....)).))))	53	0.0	0.0	0.121647701	1	0	0.008435815437257	0
Bacillus subtilis (1)	558111	+	GGACTTTTTAGCAAAGAATCAGTAAAACAAGCACAGCAAGCAAATTAAAAGTCATAAAGTTGGGAAAGAAGGATGTTACTTATGTAGTATCCTTCTTTATTATTCCTTGAA	AAAGAAGGATGTTACTTATGTAGTATCCTTCTTT	AAGTTGGG	ATTATTCC	-12.7	-0.3735294117647	-2.7669595327734	75	(((((((((((((((....)))))))))))))))	34	6	15	0	15	0	15	0	34	6	15	0	15	0	15	0	-3.3	-3.9	-4.6	-16.3	-0.4794117647059	3.6	2.5470784703646	............................(((((((((((((((....)))))))))))))))	100	19.09	0.97626907	0.228505735	1	0	1.0	1
Bacillus subtilis (1) *SAMPLED*	558111	+	AAGTCAGAAGTTCTCAGGAAAAAGAAAAAATCATTACTGAAATTTTAATCTTTTGGAGGTCTTTTAAGTTCTTATGAGGCAAGAAGTTAAGCATCTTTCA	GAAGTTCTCAGGAAAAAGAAAAAATCATTACTGAAATTTTAATCTTTTGGAGGTCTTT	AAGTCA	TAAGTTCT	1.0	0.0	-2.594308332773376	0	...	0	0	0	3	0	0	0	0	58	6	17	20	4	4	4	4	-4.0	-4.300000000000001	-0.6000000000000001	-8.000000000000002	-0.1379310344827586	5.3	1.2172376586321298	((((..(((..(((....((((..(((....)))..))))....)))..)))..))))....	0	0.0	0.0	0.1288020074999999	0	0	0.0058464839980526	0
Bacillus subtilis (1)	559513	+	CGTTGAGCAAGGTGCTCGTGGAGCTCAAGCTGCTAACGTTCAAAAAGCTTAATCTTCAATCGTTTATACAAACAGGCTCTTTATATAGGGCCTGTTTTTTTATGTCTATAT	CAGGCTCTTTATATAGGGCCTG	TATACAAA	TTTTTTTA	-10.7	-0.3821428571429	-4.5258937487401	69	((((((((......))))))))	28	8	11	0	11	0	11	0	28	8	11	0	11	0	11	0	-1.7	-4.0	-2.8	-16.0	-0.5714285714286	4.6	2.3673755141	........................................((((((((......))))))))	100	29.38	0.9907822	0.9387711375	0	0	1.0	1
Bacillus subtilis (1) *SAMPLED*	559513	+	TTCTTATGAGGTCGGGTTTTGCTTCAACATTGTAAAAAATGGCGTTCGGCTAGTTAAAAGAAAAGCTAGCTGGCTGCTGCTTTACTTACATAAGGCGCAA	GTAAAAAATGGCGTTCGGCTAGTTAAAAGAAAAGCTAGCTGGCTGCTGCTTTAC	TCAACATT	TTACATAA	-2.5999999999999988	-0.0999999999999999	-3.053839688515584	9	(.(((((.(((.....)))))))).)	26	7	9	3	1	2	5	1	54	10	18	10	5	2	9	4	-3.2	-4.4	-0.6000000000000001	-18.500000000000004	-0.3425925925925926	5.1	1.326752723196588	......(((((....((((..(((((((((........)))))))))..))))..)))))..	43	0.0	0.0	0.1703775225	0	0	0.2123840883212619	0
Bacillus subtilis (1)	568186	+	GCAAGAATAAAAAAGATATATAATCATCGAATTGTTATTTTTTCAGATTGTCAGTGAAATAATTATACAAAAAGAGAAGGCTTGTGGGCCTTCTTTTTTTGTTGTTGCATC	ACAAAAAGAGAAGGCTTGTGGGCCTTCTTTTTTTGT	ATAATTAT	TGTTGCAT	-15.0	-0.4166666666667	-3.0867883327734	90	((((((((((((((((....))))))))))))))))	36	6	16	0	16	0	16	0	36	6	16	0	16	0	16	0	-5.9	-5.2	-1.8	-21.1	-0.5861111111111	5.0	1.242414845698	..........................((((((((((((((((....))))))))))))))))	100	22.18	0.98819953	0.921512175	0	0	1.0	1
Bacillus subtilis (1) *SAMPLED*	568186	+	GGGGTTAAAGTATTTAATTTAAAAGAAATGTAATTCGCTCAAAAAAATTAGCAATGAAGTTACATCAATTTTGCAATAAATCATGCAATGAGAGAAACAT	TCAATTTTGCAATAAATCATGCAATGA	AAGTTACA	GAGAAACA	-4.0	-0.3636363636363636	-1.499294722523136	14	((((...))))	11	5	4	0	4	0	4	0	27	10	8	3	3	1	5	3	-6.300000000000001	-4.5	-1.6	-4.0	-0.1481481481481481	5.3	1.1337860716379409	...................................(((...(((((........))))))))	0	0.0	0.96833205	0.025327927875	0	0	0.0119341907112436	0
Bacillus subtilis (1)	573402	-	CCTATTGTTTATGATGTTTTAACCTCTTATTTTTCAAAGGAAACCCGCTAACATCTTTCACCCATCTGCTTCAATCGAGCCCGCGAAAAGCGGGCTTTCTGAGTTATCGTT	AGCCCGCGAAAAGCGGGCT	TTCAATCG	TTCTGAGT	-10.4	-0.4952380952381	-2.8010203327734	59	(((((((.....)))))))	21	7	8	0	8	0	8	0	21	7	8	0	8	0	8	0	-5.3	-6.8	-3.6	-15.8	-0.752380952381	3.4	2.5008955080823	...........................................(((((((.....)))))))	90	0.0	0.9867731	0.0556345805	0	0	0.8812014060630281	1
Bacillus subtilis (1) *SAMPLED*	573402	-	TTTTATTCATTGCAATCTGATCGCTGCTTTCAAGATGGATGCCGCTCCCAAGGAATTTTCTTGCACTGCCTCGGTTCTGATTGCAAAATGAAATCCATTG	TCTGATCGCTGCTTTCAAGATGGATGCCGCTCCCAAGGA	CATTGCAA	ATTTTCTT	-4.5	-0.5	-3.3760957487400964	18	(((...)))	9	5	3	0	3	0	3	0	39	5	11	14	3	3	4	6	-1.0	-4.5	-0.5	-6.699999999999999	-0.1717948717948717	5.7	1.771466173215431	..............(((....((.((.((((...)))).)).))......))).........	0	0.0	0.87372506	0.04302264775	1	0	0.0460948724373776	0
Bacillus subtilis (1)	575666	-	TAAAGACAGGATTGATAAGCTCGAAGCAGCACGTAAAGCTGAAGATAAAATCTAATAACCAGAAAAAATACCAAGGGTTTTGACGCCCTTGGTATTTCTGTGATTCAGACC	AAATACCAAGGGTTTTGACGCCCTTGGTATTT	ACCAGAAA	CTGTGATT	-12.5	-0.390625	-2.3390203327734	74	(((((((((((((......)))))))))))))	32	8	13	0	13	0	13	0	32	8	13	0	13	0	13	0	-4.5	-2.9	-5.1	-18.6	-0.58125	5.3	1.6615441661563	..............................(((((((((((((......)))))))))))))	85	19.91	0.9849535	0.5871695450000001	0	0	0.9999975138698778	1
Bacillus subtilis (1) *SAMPLED*	575666	-	GACGCTATTACACCCAGACTTTGACCAGTCATAAGAGAGCTGATTACATTGATGAATCCAATTGAAGAAAATAACGCAAGTTGACACAGAAATTTCTCTA	AACGCAAGTT	AAGAAAAT	GACACAGA	-2.1	-0.2099999999999999	-1.499294722523136	7	(((....)))	10	6	3	0	3	0	3	0	10	6	3	0	3	0	3	0	-7.3	-3.1	0.5	-2.7000000000000006	-0.2700000000000001	0.3999999999999994	1.019976022896251	....................................................(((....)))	0	0.0	0.0	0.03383439	0	0	0.0074301941606533	0
Bacillus subtilis (1)	575706	+	AATTTAATCAAAAACACTTTTTTGAGGCTTGTGGGTGAATAACCGGTGAAGGTCTGAATCACAGAAATACCAAGGGCGTCAAAACCCTTGGTATTTTTTCTGGTTATTAGA	TACCAAGGGCGTCAAAACCCTTGGTA	CACAGAAA	TTTTTTCT	-11.4	-0.3166666666667	-2.9007475327734	66	(((((((((........)))))))))	36	10	14	0	14	0	14	0	36	10	14	0	14	0	14	0	-5.7	-2.8	-4.4	-18.8	-0.5222222222222	4.5	1.2979186943652	....................................(((((((((........)))))))))	100	23.48	0.9908425	0.5898539150000001	0	0	1.0	1
Bacillus subtilis (1) *SAMPLED*	575706	+	TTTCAGAAGTTACAGAATTTTTTAGTGTTTTCAATAAAACAAGGGCAGGTTTGAGGAATACTTTACTTGAGGAGTAAAAATGATGGAAAAGCTCAGGTTT	ATTTTTTAGTGTTTTCAATAAAACAAGGGCAGGTTTGAGGAATACTTTACTTGAGGAGT	GTTACAGA	AAAAATGA	-1.7999999999999998	-0.1636363636363636	-1.5572620837847042	6	((((...))))	11	5	4	0	4	0	4	0	59	10	18	15	8	3	8	5	-4.7	-3.3	-0.7999999999999998	-7.300000000000001	-0.123728813559322	4.199999999999999	1.1189009705288655	(((((((((((..(((....((((........))))...))).....))).))))))))...	0	0.0	0.65319335	0.03450923425	1	0	0.0025142855510183	0
Bacillus subtilis (1)	579260	+	ATTTAAACAACAGGGGAAAATCGATGGCCATTATGTAGGTGTCATGGCAATGGAAAAAATACTTGCAATGTAAACAGGCCTCTAAAGAGACCTGTTTTTTAATATCCAGAT	TAGGTGTCATGGCAATGGAAAAAATACTTGCAATGTAAACAGGCCTCTAAAGAGACCTG	CCATTATG	TTTTTTAA	-10.5	-0.4038461538462	-3.8302624991601	62	((((.(((....))).))))	26	6	10	2	7	1	7	1	26	6	10	2	7	1	7	1	-1.3	-4.0	-2.0	-11.7	-0.45	3.9	2.2295954753961	...(((((.((..(((....(......(((.......)))..)..)))......)).)))))	100	18.71	0.98542696	0.6304062875	0	0	0.8812014060630281	1
Bacillus subtilis (1) *SAMPLED*	579260	+	ATAGGATGGAGAAATTATTTCTACATTAGTAGTAAGCATTACATAAATCGTGGGAGCAGTGGCAACCCACAAAATGAATAAACGATGGTTCTGTCTGGAA	GTGGGAGCAGTGGCAACCCAC	CATAAATC	AAAATGAA	-5.8	-0.4833333333333	-1.5961420837847	30	((((....))))	12	6	4	0	4	0	4	0	21	6	7	3	5	1	5	2	-4.7	-7.6	-2.3	-7.6	-0.3619047619048	4.2	2.4792345054332	.........................................(((((.((....))..)))))	0	0.0	0.53254545	0.027789749	0	0	0.1428566533080052	0
Bacillus subtilis (1)	586629	+	ACCTAAACGTGAAGATTTAGGATTTTGAAGCGGAAACATCAGATGATGAGGCACGATATCTAGGAGGAGTAAGATTTGTTCTAATCTTACTCCTTCTTCTTATTTTGAAGC	GGAGGAGTAAGATTTGTTCTAATCTTACTCCTTC	GATATCTA	TTCTTATT	-6.5	-0.1354166666667	-3.5301196885156	36	((((((((((((((......))))))))))))))	48	8	18	6	3	1	15	3	48	8	18	6	3	1	15	3	-5.7	-2.4	-2.3	-21.5	-0.4479166666667	4.6	1.0977302643128	............................((((((((((((((......))))))))))))))	91	17.7	0.9770769	0.155164435	1	0	1.0	1
Bacillus subtilis (1) *SAMPLED*	586629	+	TTGATAACCCTGAATTGAATTTTCTGATTTTTTCTCCTAGAGGAGGAGGTTCTCGGGAGACTTTCTTCGCTGGCTCGGACGAGATTGGCTGAACCCCTCG	GAATTGAATTTTCTGATTTTTTCTCCTAGAGGAGGAGGTTCTCGGGAGACTTTCTTC	ATAACCCT	GCTGGCTC	-4.1	-0.3153846153846154	-1.820901125677056	15	(((((...)))))	13	5	5	0	5	0	5	0	57	6	21	11	3	3	8	3	-10.1	-3.3	-1.7999999999999998	-16.900000000000002	-0.2964912280701754	3.9	1.0166852556805923	.....(((..((.((((((((..((((((((....))))))))...)))))))).))..)))	46	0.0	0.947018	0.04180543875	1	0	0.0858977135951876	0
Bacillus subtilis (1)	589654	+	GCAGTAACGATTGCCATGCAAAAAGGTATTCTGACAATAGACAACTAAACTGCATATTTGAAAATTGCCCAAACGTACATGCCCGAATGTACGTTTTTTTCATTTCATTGT	CGTACATGCCCGAATGTACG	TGCCCAAA	TTTTTTTC	-9.2	-0.3538461538462	-4.4077957487401	58	(((((((......)))))))	26	8	10	0	10	0	10	0	26	8	10	0	10	0	10	0	-1.0	-4.0	-0.6	-11.3	-0.4346153846154	4.0	1.7645539080686	..........................................(((((((......)))))))	89	19.74	0.989382	0.1810507724999999	0	0	0.8812014060630281	1
Bacillus subtilis (1) *SAMPLED*	589654	+	GCAAATTCCATAACACGTTGCAAAAAAGAATTACACAAAAAGCACACGCACAAACCATGTTTAATGGCACTTTTATTATTACATTTTGCATTTGAGGAAA	CCATGTTTAATGG	CGCACAAA	CACTTTTA	-3.3999999999999995	-0.2615384615384615	-2.053547532773376	12	((((.....))))	13	7	4	0	4	0	4	0	13	7	4	0	4	0	4	0	-2.0	-6.5	-1.9	-2.3000000000000007	-0.176923076923077	4.199999999999999	3.381622353408123	..............................................((((.....))))...	0	0.0	0.6042021	0.4317882125	1	0	0.0063300234253278	0
Bacillus subtilis (1)	592204	-	AAGGGCTTATAAGATAGTGATTTGCATTCATAAAGTCCTGCAATATGCTTCTAGCCGGGCACTTCAAAAAATAGAGTCCCTCTTATGGACTCTATTTTTCTTGGACAAAAC	AAAAATAGAGTCCCTCTTATGGACTCTATTTTT	GCACTTCA	CTTGGACA	-13.7	-0.4151515151515	-2.3534131256771	81	(((((((((((((.(...).)))))))))))))	33	5	14	2	13	1	13	1	33	9	13	0	13	0	13	0	-6.8	-2.7	-4.3	-15.4	-0.4666666666667	5.1	1.1619437791731	.............................(((((((((((((.......)))))))))))))	91	22.53	0.9893426	0.09473080125	1	0	0.8812014060630281	1
Bacillus subtilis (1) *SAMPLED*	592204	-	ACCTGACTTTATCAAGTGCCTATTTAAGAAAACTTAGGATTAAGTCTTAAAGGCCTTGTACCTGTCTAAATTAGGTATTCCATCTCCTCCCAATACTCCT	CAAGTGCCTATTTAAGAAAACTTAGGATTAAGTCTTAAAGGCCTTG	GACTTTAT	TACCTGTC	-1.2999999999999998	-0.2599999999999999	-2.472151688515584	4	(...)	5	5	1	0	1	0	1	0	46	6	18	6	4	3	5	3	-6.800000000000001	-5.1	-3.6999999999999993	-12.8	-0.2782608695652174	5.8	1.3335967954487715	((((.((((..(((((...(((((....))))))))))))))))))................	0	0.0	0.0	0.0367034147499999	0	0	0.0923326972032203	0
Bacillus subtilis (1)	604084	+	TCCTTTTCTTATCGAATAATAGAAAGTCCAGGAATTAACTGAATCAGTAAAATAGAGCTCCATTTCTGTGTTATTCGTCCGGCATCAGCTGGGCTTTTTTTATAAAGGAGG	GTCCGGCATCAGCTGGGC	TGTTATTC	TTTTTTTA	-6.9	-0.3833333333333	-5.4007229231101	55	(((((((....)))))))	18	6	7	0	7	0	7	0	18	6	7	0	7	0	7	0	1.3	-7.3	0.2	-10.1	-0.5611111111111	4.1	5.9146264196076	............................................(((((((....)))))))	100	0.0	0.0	0.5063675925	0	0	0.8812014060630281	1
Bacillus subtilis (1) *SAMPLED*	604084	+	CTTAAGGAAACAATCTTAGCTTCGTAGGTGGGGCTCCTTTGGTCCAGCCAGCCTAGTCTATGATTTCTTTTGGGCTGTTCTCGTTTAATATTAAAATCTC	TCGTAGGTGGGGCTCCTTTGGTCCAGCCAGCCTAGTCTATGA	TCTTAGCT	TTTCTTTT	-2.2	-0.3142857142857142	-4.648613623110144	21	((...))	7	5	2	0	2	0	2	0	42	5	15	9	7	2	7	5	-0.3000000000000003	-5.199999999999999	-0.6000000000000001	-16.0	-0.3809523809523809	5.7	2.360526784421146	....................(((((((..((((.....((((...))))))))..)))))))	0	0.0	0.0	0.116385945	0	0	0.8812014060630281	0
Bacillus subtilis (1)	604716	+	GAAGCGGTGGCAGGGTACTATAAGTCATCATTAGAAAGATTAAGGTCATGGGAGGCTTGAACATATAAAGAAAAAGGACAACAGCTGTTGTCCTTTTCAATGCCGCTTGAA	AAAAGGACAACAGCTGTTGTCCTTTT	TATAAAGA	CAATGCCG	-13.5	-0.5192307692308	-1.6609420837847	80	(((((((((((....)))))))))))	26	6	11	0	11	0	11	0	26	6	11	0	11	0	11	0	-7.8	-2.7	-0.9	-14.1	-0.5423076923077	3.8	1.0239770439648	....................................(((((((((((....)))))))))))	88	22.0	0.9607692	0.1184652075	1	0	0.642332046896763	1
Bacillus subtilis (1) *SAMPLED*	604716	+	AATGAGAGTCATCGAGGGTTATGTCCATTGTTAAATAAGGATTCTTAGGAGGAACACAAGCATTGGATGGGACAAAATTAAGGAGAGATAGCTGAAACTC	GAGAGTCATCGAGGGTTATGTCCATTGTTAAATAAGGATTCTT	AAT	AGGAGGAA	-2.1	-0.2099999999999999	-1.499294722523136	7	(((....)))	10	6	3	0	3	0	3	0	43	7	14	10	7	3	7	7	-9.9	-5.800000000000001	0.5	-7.400000000000001	-0.172093023255814	5.199999999999999	1.0188514820546355	((((((((.((((((.....))).))).).......)))))))...................	0	0.0	0.0	0.02257251725	1	0	0.0362007427202561	0
Bacillus subtilis (1)	606656	-	GGTTTGGTTTATTTTGCTGATTGTGATTTATAAAGTGAGAAAAGCGAAGCATCAATAAGACTCAAAACTCCTGCCTCAAAAATGAGAGCAGGAGTTTTTTTGATGAAAATG	CTCCTGCCTCAAAAATGAGAGCAGGAG	ACTCAAAA	TTTTTTTG	-15.3	-0.4371428571429	-3.7257595327734	94	(((((((((((....)))).)))))))	35	6	15	1	11	1	11	1	35	6	15	1	11	1	11	1	-4.0	-2.7	-3.0	-21.1	-0.6028571428571	5.3	1.3078883649085	...................................(((((((((((....)))).)))))))	100	23.61	0.9868796	0.808021485	1	0	1.0	1
Bacillus subtilis (1) *SAMPLED*	606656	-	GCTTCTGTCCATATTTAAAAAAATTGTTTTCGATTGAGAAAAAAAAGAAGGAGCTTTGTGAGAGAATATTCTGGAGATTGAACAAAAGATTTTTGCTGCT	TCGATTGAGAAAAAAAAGAAGGAGCTTTGTGAGAGAATATTCTGGAGATTGAACAAAAGA	AATTGTTT	TTTTTGCT	1.0	0.0	-4.722723748740098	14	...	0	0	0	3	0	0	0	0	60	7	14	27	2	4	4	5	-2.900000000000001	-2.4	-1.0	-3.9	-0.065	5.0	1.186126717282212	..((..(((...((....((((....(((.....)))....)))).....))...)))..))	0	0.0	0.0	0.0189868137499999	1	0	0.0018841087737286	0
Bacillus subtilis (1)	608213	-	CAGGCTACGCATCCGCACCGACAGATTACGGGCTCTACCTGTTTATGACAAAAACTGAAAAAGCATAAAAAAGCGGCTCCCTAAATGGAGCCGCTTTTTCGGGAAATAGTC	AAAAAGCGGCTCCCTAAATGGAGCCGCTTTTT	AAAGCATA	CGGGAAAT	-17.5	-0.546875	-1.5199372837847	100	(((((((((((((......)))))))))))))	32	8	13	0	13	0	13	0	32	8	13	0	13	0	13	0	-8.6	-2.7	0.4	-21.4	-0.66875	4.6	1.0090634114816	..............................(((((((((((((......)))))))))))))	100	29.68	0.9909719	0.7750320225	1	0	1.0	1
Bacillus subtilis (1) *SAMPLED*	608213	-	GGGACGAGACGGCCAACAGGCCACTCCGCGCTCGGCAAACGGGCTGGCTGATCTTACTCTAATTTAGGCTAGGGAATAGGCGGCCGGCCCGGAGCTATTC	CGGGCTGGCTGATCTTACTCTAATTTAGGCTAGGGAATAGGCGGCCGGCCCG	TCGGCAAA	GAGCTATT	-2.2	-0.044	-1.5882259256771	10	(((((((((((.((((.(((((........))))).).))))))))))))))	50	10	19	4	10	2	10	1	50	10	18	6	10	2	10	3	-8.0	-10.0	-5.4	-25.8	-0.516	5.1	3.904462349052	.........(((((((((((.(((..(((((........)))))...)))))))))))))).	0	0.0	0.0	0.2243612784999999	0	0	0.2401749859196548	0
Bacillus subtilis (1)	612084	+	TCATTGCGACCTTTGGAGAAGGAAACTGGTGGCCGTTCGGCAGGAAGAAAGGAAAAGAGTAATCGAGAGAAGAGTGATGAATGGTCATCACTCTTTTTTCATGACTAAACG	GAGTGATGAATGGTCATCACTC	CGAGAGAA	TTTTTTCA	-15.0	-0.4166666666667	-2.0358931256771	90	(((((((((....)))))))))	36	6	16	0	16	0	16	0	36	6	16	0	16	0	16	0	-5.3	-4.3	-2.8	-20.7	-0.575	5.3	1.321511987684	........................................(((((((((....)))))))))	100	23.62	0.9838003	0.124176396	0	0	1.0	1
Bacillus subtilis (1) *SAMPLED*	612084	+	CGGAAGTGGAGTTTAGGCGGGTTTGCGTTGACTTTCCCAAAGAAAGAGAATTTGAGAGTTGAAGAGAGAAGCATTCAATGGGATGTCAGAGAAGAAAATA	GCGGGTTTGCGTTGACTTTCCCAAAGAAAGAGAATTTGAGAGTTGAAGAGAGAAGC	GAGTTTAG	ATTCAATG	-1.2999999999999998	-0.2599999999999999	-2.4313516885155844	4	(...)	5	5	1	0	1	0	1	0	56	19	12	15	2	3	6	3	-3.9	-3.4	-2.9000000000000004	-8.700000000000001	-0.1553571428571429	6.2	1.3753343432382032	..((...(((...(..((((((.................))))))..)...)))..))....	0	0.0	0.79418445	0.03098653225	0	0	0.0353507558112002	0
Bacillus subtilis (1)	614880	+	TGTGACAGCTGTCATCGGCTCACTGGCGTTTTTTGGATTAACGAAAGAACGAGTAGGGCAGAATTCATAAAAAAACCTGACATGACGTCAGGTTTTTTGTTTTATTTAGAA	AAAAAACCTGACATGACGTCAGGTTTTTT	AATTCATA	GTTTTATT	-13.4	-0.4620689655172	-3.3760957487401	80	((((((((((((.....))))))))))))	29	7	12	0	12	0	12	0	29	7	12	0	12	0	12	0	-0.3	-2.7	-1.8	-14.7	-0.5068965517241	4.1	1.9823154512944	.................................((((((((((((.....))))))))))))	100	28.84	0.9905859	0.8820583675	1	0	1.0	1
Bacillus subtilis (1) *SAMPLED*	614880	+	TACATCGACGTCAAGATGAAAATTTTTGGTTATTGTTAAGAGGATTATCGCATTACTAGACTTCGTTCTGGAAAAGCAGGTATTTTTGAGAAGGCACGGG	TATCGCATTACTAGACTTCGTTCTGGAAAAGCAGGTA	AAGAGGAT	TTTTTGAG	1.0	0.0	-4.565969299160065	13	...	0	0	0	3	0	0	0	0	37	8	13	5	4	3	5	1	-2.400000000000001	-4.2	-3.3000000000000007	-7.3	-0.1972972972972972	5.2	2.2718492884548374	.........................((((((.((.(((((......))))).)).)).))))	0	0.0	0.0	0.1019094889999999	0	0	0.0345954957895795	0
Bacillus subtilis (1)	616592	+	AATCATGACTGTGAGCATTTGAAGCATGTGCTTGAAGAAGGTAAAGAGAATTGATTTGTATGATCCGGTACCAAGGGAGAGCAGAACCCTTGGTATTTTTTTATGTATTCA	TACCAAGGGAGAGCAGAACCCTTGGTA	TGATCCGG	TTTTTTTA	-5.5	-0.1774193548387	-4.8290119487401	40	(((((((((.........)))))))))	31	11	11	0	11	0	11	0	31	11	11	0	11	0	11	0	-0.8	-3.2	-2.9	-15.1	-0.4870967741935	5.3	2.3528122512171	...................................(((((((((.........)))))))))	100	18.41	0.9836685	0.5162716700000001	0	0	1.0	1
Bacillus subtilis (1) *SAMPLED*	616592	+	GTTTAGCTGCAGATGTTTAAGTTGTAAGGTTGATGAATGTGGTGAATGTAGGGGAGTGCAGAGGTGCATGGGCATTTTGATTGGAATGGGAAAGAGGGAG	TGATGAATGTGGTGAATGTAGGGGAGTGCAGAGGTGCATGGGCA	TGTAAGGT	TTTTGATT	-3.5	-0.35	-4.4077957487400985	23	(((....)))	10	6	3	0	3	0	3	0	44	8	12	14	2	3	5	4	-1.5000000000000009	-2.1	-2.9000000000000004	-6.1	-0.1386363636363636	5.2	1.6684865709461845	..................((....(((((.(...((((......))))..).)))))...))	0	0.0	0.9634681	0.02194941025	1	0	0.0250420615795289	0
Bacillus subtilis (1)	619319	+	ATGTATGGACATGGAAGAAGTGATGGAGCGGATTGATGAGTTGATTCGCCAAAAAAACAAATAAGAAAAAGAACTCCCGTACCTTGTACGGGAGTTCTTGATTTAAAACTT	GAACTCCCGTACCTTGTACGGGAGTTC	AAGAAAAA	TTGATTTA	-21.4	-0.6903225806452	-2.2293196885156	100	((((((((((((...))))))))))))	31	5	14	0	14	0	14	0	31	5	14	0	14	0	14	0	-2.1	-5.4	-1.3	-22.0	-0.7096774193548	5.7	1.9749586442286	...................................((((((((((((...))))))))))))	100	21.83	0.9908569	0.62493007	1	0	1.0	1
Bacillus subtilis (1) *SAMPLED*	619319	+	TTACGTTGTGTTACGGGAGATTGAAAGTGGAGAAGGTGACTTCAAAGGAAAATGATGTATGACTTGAGTTATGATGATTTTTATTGTTAAAATGGGTTAC	GAAGGTGACTTC	AAAGTGGA	AAAGGAAA	-4.4	-0.3666666666666666	-1.499294722523136	16	((((....))))	12	6	4	0	4	0	4	0	12	6	4	0	4	0	4	0	-6.9	-5.4	-0.6000000000000001	-5.2	-0.4333333333333333	0.1999999999999997	1.1104707947663346	................((((....))))..................................	0	0.0	0.5073407	0.05066106425	1	0	0.0472210519867981	0
Bacillus subtilis (1)	622217	-	CTTGTTTGATGAAAAGCAGCAATAGATGATCAAAACGAAAAATAGACAAATGAAAAGGCGTAACATATTTTATACAGCTCATATGTTATGCCTTTTTCTTCATTTCCGCCA	GGCGTAACATATTTTATACAGCTCATATGTTATGCC	AATGAAAA	TTTTTCTT	-6.5	-0.1413043478261	-2.7052504991601	35	((((((((((((............))))))))))))	46	14	17	0	17	0	17	0	46	14	17	0	17	0	17	0	-1.7	-3.1	-3.5	-19.0	-0.4130434782609	6.2	1.9957107209928	..........................((((((((((((............))))))))))))	74	17.72	0.0	0.20636587	1	0	0.9999999999987136	1
Bacillus subtilis (1) *SAMPLED*	622217	-	ATGCAGCAGAACACAATCACTTTTTTATCACGACAATAATTTTTTTGCAGCACTGCGTCCTGACTGTTAATTTGTGTCGCCAATTATATATTGCTATTTT	TGCAGCAGAACACAATCACTTTTTTATCACGACAATAATTTTTTTGCAGCA	A	CTGCGTCC	-2.2	-0.3142857142857142	-2.035893125677056	7	((...))	7	5	2	0	2	0	2	0	51	33	9	2	3	1	6	1	-8.5	-5.5	0.1	-5.164619781173993	-0.1012670545328233	6.2	1.0340006610946275	.(((.((((((...............................)))))).)))..........	0	0.0	0.0	0.0161146595	0	0	0.0203957263351177	0
Bacillus subtilis (1)	624374	+	AAAAGGTGAGGAAAATGGGTGAGGCCGCTTATCAAAAAGCAAAAAAAGGTGTGTATATAAAAATCTTAAAGCAGTAATTGCCGCCTGACAGCGGCTTTTTTTATGTTTGGC	GCCGCCTGACAGCGGC	CAGTAATT	TTTTTTTA	-7.5	-0.46875	-5.4007229231101	59	(((((......)))))	16	8	5	0	5	0	5	0	16	8	5	0	5	0	5	0	1.3	-9.1	-0.7	-8.1	-0.50625	4.4	9.8072244033243	..............................................(((((......)))))	100	16.07	0.9789984	0.8064990724999999	1	0	0.8812014060630281	1
Bacillus subtilis (1) *SAMPLED*	624374	+	AGAGCAATAAAGTAATGAGTGCGCAAATAAAACGCGCCCTGCTGGCCGCCAAAAGTAATTTAACTAAACTGCTTGTGTGTGCCAAAGAGGCAAAACAGAT	GCCCTGCTGGCCGCCAAAAGTAATTTAACTAAACTGCTTGTGTGTGCCAAAGAGGC	TAAAACGC	AAAACAGA	-3.9	-0.3545454545454545	-1.499294722523136	14	(((.....)))	11	7	3	0	3	0	3	0	56	6	20	12	3	5	5	3	-6.0	-6.699999999999999	1.5	-18.2	-0.325	5.1	1.1039101738863564	.....(((((..(((((((...(((((.(((....))).)))))..))).)))).)).))).	0	0.0	0.0	0.0751817677499999	1	0	0.073011509328624	0
Bacillus subtilis (1)	644493	-	AAGCTTAATCAGGAGCTGGAATCTCTTTTGTCCGAATGGGAAGAACTATCCACAGAAGAAGATTAAAAAAGTCAAGCACCTCTTTTTAGAGGTGCTTTTTATCCACAGAAC	GCACCTCTTTTTAGAGGTGC	AAAGTCAA	TTTTTATC	-14.0	-0.5833333333333	-3.8569795327734	86	((((((((....))))))))	24	6	10	0	10	0	10	0	24	6	10	0	10	0	10	0	-3.3	-6.4	-1.2	-15.8	-0.6583333333333	4.8	1.9682403791998	..........................................((((((((....))))))))	100	18.65	0.9866653	0.6459007775000001	1	0	1.0	1
Bacillus subtilis (1) *SAMPLED*	644493	-	GAAAAGCAAATTTCCAGTCTCTCATTCATTAAGCTTCAAGAAGATTTCAGTTTCAATACTAGAGCTAGTAGGGATGAAGGCTGTTCACTAATGGATTCTG	AGTCTCTCATTCATTAAGCTTCAAGAAGATTTCAGTTTCAATACTAGAGCT	AAATTTCC	AGTAGGGA	1.0	0.0	-1.7689420837847043	0	...	0	0	0	3	0	0	0	0	51	7	16	14	2	3	6	5	-9.3	-4.6	-4.6	-4.000000000000002	-0.0784313725490196	4.1	1.1492092361218391	.......((.((((.....((((((((((.....))....))))).)))...))))))....	0	0.0	0.0	0.02683465175	0	0	0.0054021427182072	0
Bacillus subtilis (1)	648704	-	AACATCAGCATTTCTTTTAAGATGTTCGCCTTTTCATTTAAAATCAAAAAGAACCAAAAATAAAGAAAATCCATTTCTCGCATGAGAAATGGATTTTTTATTATTGCCCAG	TCCATTTCTCGCATGAGAAATGGA	AAAGAAAA	TTTTTTAT	-15.8	-0.4388888888889	-2.7669595327734	94	((((((((((....))))))))))	36	6	16	0	16	0	16	0	36	6	16	0	16	0	16	0	-4.0	-2.8	-2.7	-18.8	-0.5222222222222	4.5	1.2979186943652	......................................((((((((((....))))))))))	100	27.59	0.98772955	0.6935290924999999	1	0	1.0	1
Bacillus subtilis (1) *SAMPLED*	648704	-	TTTTTCAGGCAGATTCCCCCGCTATATCTTCAATGCCCCCAATTTCAATTTCAATATCATTTTTTGCAAGAGCGAATTTCCATGGCAGCCAACCCAAACA	TGCCCCCAATTTCAATTTCAATATCATTTTTTGCAAGAGCGAATTTCCATGGCA	ATCTTCAA	GCCAACCC	0.0999999999999999	0.0199999999999999	-1.499294722523136	1	(...)	5	5	1	0	1	0	1	0	54	11	14	17	4	3	5	5	-9.9	-8.8	-0.6000000000000001	-4.399999999999999	-0.0814814814814814	5.300000000000001	1.1171289501208213	....((((...(((((...((.(((.........))).))....))))).....))))....	52	0.0	0.0	0.022318013	1	0	0.0046783525195762	0
Bacillus subtilis (1)	648743	+	CCGCTTATCGGAAAGCACAGAAAAGCAGTGCTGCCGATCGGGACGTGTCTTCTGGGCAATAATAAAAAATCCATTTCTCATGCGAGAAATGGATTTTCTTTATTTTTGGTT	AAAATCCATTTCTCATGCGAGAAATGGATTTT	AATAATAA	CTTTATTT	-11.2	-0.2488888888889	-4.4077957487401	71	((((((((((((((....))))))))))))))	45	6	19	3	4	2	14	1	45	6	18	5	4	1	14	3	-3.3	-3.3	-3.0	-17.8	-0.3955555555556	4.1	1.5865115114591	..............................((((((((((((((....))))))))))))))	100	26.73	0.98750365	0.4818456075	0	0	1.0	1
Bacillus subtilis (1) *SAMPLED*	648743	+	GGGAAAAAAAGAATTATCCAATGCTTTTTTGCTTAATATTTCGGATTACTGCTTGCCTTCTGTTGGCATGCCTAATTGATCGGCTTGAAGGCACGGCTGT	GCTTGCCTTCTGTTGGCATGC	GGATTACT	CTAATTGA	-3.899999999999999	-0.1857142857142856	-2.2246396885155844	14	((.((((.......)))).))	21	9	6	2	2	1	4	1	21	9	6	2	2	1	4	1	-3.4000000000000004	-3.4	-3.1000000000000005	-7.199999999999999	-0.3428571428571428	3.9	1.6187778781281073	.........................................((.((((.......)))).))	0	0.0	0.8450106	0.03367935125	0	0	0.1464100492486937	0
Bacillus subtilis (1)	651990	+	ACATCAATGTTTTAACCGTCTTAAAAAACTAGACAAAGCGTGAATAAAAAAAGAGAAGGTCTTTCATCAGTTTACTAAACTGTTGGGAGACCTTTTCTCCATATTAGCGGT	AGAGAAGGTCTTTCATCAGTTTACTAAACTGTTGGGAGACCTTTTCT	ATAAAAAA	CCATATTA	-17.6	-0.3744680851064	-1.8258316885156	100	(((((((((((((((.((((((...)))))).)))))))))))))))	47	5	21	2	15	1	15	1	47	5	19	6	11	2	11	2	-3.1	-5.1	-0.9	-26.5	-0.563829787234	5.7	1.4929581280515	...............(((((((((((..((.((((((...)))))).))..)))))))))))	100	24.2	0.9851731	0.13025322325	0	0	1.0	1
Bacillus subtilis (1) *SAMPLED*	651990	+	TGGAATTTCCTCGTAAAACAAATCTTGGGGAAAACTTAAATTTCCATAGGTTTTCAGAAAAAATTCAACTGTCAACCTAAAACTTATCTTTTCCTTTATA	TAGGTTTTCAGAAAAAATTCAACTGTCAACCTA	AATTTCCA	AAACTTAT	1.0	0.0	-1.7295388885155836	0	...	0	0	0	3	0	0	0	0	33	13	9	4	6	1	6	2	-3.6	-6.7	-0.3	-7.399999999999999	-0.2242424242424242	5.5	1.620769918836323	....................((((((..(((...........)))..)))))).........	0	0.0	0.98684573	0.0308711905	0	0	0.0062307016818362	0
Bacillus subtilis (1)	657761	+	AGAACGTTGTAAGGATAGGCAACTTCAAAAGGTTTAACTTTTCACATTAAAGAGAGCATACTAAAAAGTATCGGAGCTGGATAAAACCAGCTCCGTTTTTTATCTTTAATT	CGGAGCTGGATAAAACCAGCTCCG	AAAAGTAT	TTTTTTAT	-13.9	-0.5791666666667	-5.2412906231101	100	(((((((((......)))))))))	24	8	9	0	9	0	9	0	24	8	9	0	9	0	9	0	0.6	-8.1	-1.8	-16.8	-0.7	4.3	9.1484972112925	......................................(((((((((......)))))))))	100	25.31	0.9908292	0.7299720175	0	0	1.0	1
Bacillus subtilis (1) *SAMPLED*	657761	+	ATTTATCGACTAAGTTATCATTTAAGAAGAGAGGGAAGTATTTTCATTTATTTGAATTTAGAACTCCAAAATACACGATTTCTAAGTTTAGAAAGCTGGA	TTTGAATTTAGAACTCCAAAATACACGATTTCTAAGTTTAGA	TTCATTTA	AAGCTGGA	-3.0	-0.2499999999999999	-1.5961420837847042	10	((((....))))	12	6	4	0	4	0	4	0	42	12	15	2	13	1	13	1	-9.1	-2.9	-3.4000000000000004	-9.800000000000002	-0.2333333333333334	5.6	1.0410824471495486	....................(((((((((((((.((..........)).)))))))))))))	0	0.0	0.0	0.049946494	0	0	0.0186504046555187	0
Bacillus subtilis (1)	664731	+	AATGATACGCTTTCCTTTATACGAGAAAAACTGGTTTGATACATTTGTAGACTTTAATAAGAAACGAAAGGCCAACTGCGACTTCAGTTGGCCTTTCCTATTTATAATAAA	GAAAGGCCAACTGCGACTTCAGTTGGCCTTTC	TAAGAAAC	CTATTTAT	-17.5	-0.546875	-2.7094624991601	100	(((((((((((((......)))))))))))))	32	8	13	0	13	0	13	0	32	8	13	0	13	0	13	0	-1.2	-4.2	-1.3	-20.8	-0.65	4.9	1.9586973410545	..............................(((((((((((((......)))))))))))))	100	28.42	0.98827076	0.6524896	0	0	1.0	1
Bacillus subtilis (1) *SAMPLED*	664731	+	AGCTTTACTTAAAAAAAAAAAAATGGATTTTAATGTGACTTCTAATCCATTATTTACGATTTTTAGCGAAACGGCTAACGCTAGAAAATCCGAAAGGTTT	AAAAAATGGATTTTAATGTGACTTCTAATCCATTATTT	TAAAAAAA	ACGATTTT	-1.5543122344752197e-15	-4.0902953538821554e-17	-1.8307003327733764	1	(((.((((((((..((......))..)))))))).)))	38	8	13	6	3	2	8	2	38	8	13	6	3	2	8	2	-3.5000000000000004	-1.8	-1.2000000000000002	-6.1000000000000005	-0.1605263157894737	5.1000000000000005	1.1187388469819954	......(((.((((((((..((......))..)))))))).)))..................	0	0.0	0.89037883	0.249983389	1	0	0.0210356589059034	0
Bacillus subtilis (1)	671102	+	GCGATTGATGCACTGCCGAGTTTGGATGAGATTGGAGTTTCTTTGTAAATCATTGAAGATGTTTCTTGAAAGTCTTTGGACTTTTGGGGGCATCTTTTTTTATTGCTTACA	GATGTTTCTTGAAAGTCTTTGGACTTTTGGGGGCATC	TCATTGAA	TTTTTTTA	-4.2	-0.1024390243902	-5.0641436231101	35	((((((.((((((((((....))))))))))))))))	41	6	18	1	8	1	10	1	41	6	16	5	8	2	8	2	0.6	-5.4	-0.8	-19.0	-0.4634146341463	3.8	3.9072999809526	.........................((((((.((..((((((....))))))..))))))))	83	0.0	0.870749	0.5625275024999999	1	0	0.8812014060630281	1
Bacillus subtilis (1) *SAMPLED*	671102	+	GATGGCTTCAAAACTCTCTGGAGTTTATTGCGAATGGGGCTTAAAATGGTGGATTGGTGTAATGATTTTTTTTGAATTTTTTTTTTGTTGATGGCATGAA	TCTCTGGAGTTTATTGCGAATGGGGCTTAAAATGGTGGATTGGTGTAATGATTTTTTTTGA	TTCAAAAC	ATTTTTTT	1.0	0.0	-5.7534204346652	23	(...)	0	0	0	3	0	0	0	0	41	8	12	11	8	2	8	3	1.7	-3.4	-2.3	-5.2	-0.1268292682927	4.6	4.2182942436999	((...((((.((((((((...(..(((......)))...)...)))))))).))))...)).	0	0.0	0.7093792	0.05708266725	1	0	0.2123974481206696	0
Bacillus subtilis (1)	674835	+	AAAACGGGCGAAGCCAATTTTTGTCCGAATTGCGGCCAGAAGCTTGTATAAGAATCATACAGTGAAAAGTCCGGAGTGATCAGCACTCGGGACTTTTTTATTTAGGAGAAT	GTCCGGAGTGATCAGCACTCGGGAC	AGTGAAAA	TTTTTTAT	-12.3	-0.3514285714286	-3.3439795327734	73	((((.(((((.....))))).))))	35	7	14	2	9	1	9	1	35	7	14	2	9	1	9	1	-4.1	-3.1	-1.5	-19.9	-0.5685714285714	4.3	1.193302947132	.....................................((((.(((((.....))))).))))	100	24.35	0.98986375	0.9008834	0	0	1.0	1
Bacillus subtilis (1) *SAMPLED*	674835	+	GGGATTCACCATGGAATTTCCTTAGACGCCTTTCTTAGGACCGAGAGTCGAGTTATTGCGGACAAGGCTGATGTATCCAGCCATTTTTCGATTATAGGGA	GCCTTTCTTAGGACCGAGAGTCGAGTTATTGCGGACAAGGC	CCTTAGAC	TGATGTAT	0.4000000000000003	0.0363636363636364	-2.691508332773376	1	((.......))	11	9	2	0	2	0	2	0	41	5	14	10	5	3	5	5	-4.9	-8.799999999999999	-2.9000000000000004	-10.4	-0.2536585365853658	5.7	3.09567542578287	.......((((((((...((((((...))).))).....))).)))))..............	54	0.0	0.74592966	0.1018579067499999	0	0	0.1685341874832174	0
Bacillus subtilis (1)	677867	-	TTCGGGGCTCTTATTAAAGAGAAAAGCCAAGTCAAAATCCTTGTTAGACCTAACTAATTTGAAACCAAAAAGAATCCGCACTCGGGTGCGGATTCTTTTTTAAATTATCCA	GAATCCGCACTCGGGTGCGGATTC	ACCAAAAA	TTTTTTAA	-19.9	-0.5852941176471	-2.5943083327734	100	((((((((((....))))))))))	34	6	15	0	15	0	15	0	34	6	15	0	15	0	15	0	-2.1	-2.7	-1.7	-22.1	-0.65	3.8	1.437746009946	......................................((((((((((....))))))))))	100	31.54	0.990713	0.92181092	0	0	1.0	1
Bacillus subtilis (1) *SAMPLED*	677867	-	AAGGGGAAAGATTTTTCTTTCTTCAATTTAGGGAAGCAATAAAGGATGATAGAAAAGAAGAGAGAACTCTAATCGGGGGCACTCCTACGAAAAAAAGGAT	GAGAGAACTCTAATCGGGGGCACTC	GAAAAGAA	CTACGAAA	-2.3	-0.2555555555555555	-1.9489420837847045	7	(((...)))	9	5	3	0	3	0	3	0	25	7	7	6	3	2	3	2	-5.5	-4.5	-0.6000000000000001	-5.4	-0.216	4.199999999999999	1.1300079194592811	....................................(((.(..(((.....)))..).))).	0	0.0	0.8876298	0.0559839535	1	0	0.0239843083283766	0
Bacillus subtilis (1)	679810	+	GCTTGGATACCCATTAAGCAAAGGTAAAGTAGCGGGGCATTACAGCTATTAATGTACATATATAATCTGGAAAGCAAGAAGTCACATTCTTGCTTTTTCTATTGGTGGAGA	GCAAGAAGTCACATTCTTGC	TCTGGAAA	TTTTTCTA	-7.9	-0.2821428571429	-3.0669595327734	43	(((((((......)))))))	28	8	11	0	11	0	11	0	28	8	11	0	11	0	11	0	-5.5	-3.1	-2.0	-12.7	-0.4535714285714	4.3	1.1294785806228	..........................................(((((((......)))))))	86	19.14	0.9758959	0.1265602615	0	0	0.8812014060630281	1
Bacillus subtilis (1) *SAMPLED*	679810	+	CAGGGAATGCACTAGGGGATATTAGAGTACAATTTGGCAATCATGCAGAGGTTTTTCAATCAATCTGGTAAGAACTTAGGGACACTAGGAATTATGGGTC	GGATATTAGAGTACAATTTGGCAATCATGCAGAGGTTTTTCAATCAATCT	GCACTAGG	GGTAAGAA	0.0999999999999999	0.0199999999999999	-1.7689420837847043	1	(...)	5	5	1	0	1	0	1	0	50	6	14	18	4	4	4	6	-6.6	-5.6	-3.8000000000000007	-5.100000000000001	-0.102	5.3	1.4933918351914086	...........(((((((..((.((......(((....)))....)).))..)))..)))).	0	0.0	0.72469985	0.03722109625	0	0	0.0122336019568903	0
Bacillus subtilis (1)	680872	-	TTGTCGGTACCTCTGATTCATATCTTTAAATGGCTCGGATCATTAGCCCTGCACCTCATCCATTAAAAAAGCCACTCAGCTCATGCCGAGTGGTTTTTATTAGTTAATCAC	GCTCGGATCATTAGCCCTGCACCTCATCCATTAAAAAAGCCACTCAGCTCATGCCGAGT	TTTAAATG	GGTTTTTA	-12.4	-0.3875	-2.6007475327734	73	((((.((....)).))))	32	6	13	2	11	1	11	1	32	6	13	2	11	1	11	1	-2.3	-2.7	-2.7	-17.3	-0.540625	3.6	1.6270285401069	.((((((..(((.(((...((..................))......))).)))))))))..	100	22.86	0.9738741	0.93443445	0	0	1.0	1
Bacillus subtilis (1) *SAMPLED*	680872	-	TGATTTAGGGTCTCAGCCGCCGCACCCAATTCTTGATTGCATGCACTAAACTTCGACAAGATTGCGTATTTTCTACACCAAATTGATTGTGGCTATTTCT	GTCTCAGCCGCCGCACCCAATTCTTGATTGCATGCACTAAACTTCGAC	GATTTAGG	AAGATTGC	1.0	0.0	-1.683093125677056	0	...	0	0	0	3	0	0	0	0	48	5	13	19	3	3	5	6	-6.4	-4.6	-2.8	-5.5	-0.1145833333333333	5.7	1.219136124637862	...(((..((.....(((..(((((...)))))..)))......))..)))...........	0	0.0	0.9717114	0.0283334104999999	1	0	0.0077475895543741	0
Bacillus subtilis (1)	680909	+	AGACCTTCAAAAAAGTATGGGAAAATCCGAACGGCATCATCAACAGCTTTTTTGTGATTAACTAATAAAAACCACTCGGCATGAGCTGAGTGGCTTTTTTAATGGATGAGG	CCACTCGGCATGAGCTGAGTGG	AATAAAAA	CTTTTTTA	-12.4	-0.3875	-3.1413196885156	73	(((((((((....)))))))))	32	6	13	2	4	1	9	1	32	6	13	2	4	1	9	1	-5.4	-2.7	-1.6	-16.5	-0.515625	4.1	1.0954420214456	........................................(((((((((....)))))))))	91	25.13	0.97831047	0.96552935	0	0	0.9999998664050924	1
Bacillus subtilis (1) *SAMPLED*	680909	+	AAGCGCCAATTTCTAACAACTTTACCACGAGGTAAATGGGCAGAGACCAAGCTCAAAGGGAAAAAAGGCCTATCAAGAATTTGACATCTACCACATTCTG	CCACGAGGTAAATGGGCAGAGACCAAGCTCAAAGGG	CAACTTTA	AAAAAAGG	-2.3	-0.2555555555555555	-1.499294722523136	7	(((...)))	9	5	3	0	3	0	3	0	36	9	9	11	2	3	3	4	-6.6	-3.3	-2.4	-5.499999999999999	-0.1527777777777777	3.5000000000000004	1.106338264400929	..((..(((.(...(((.......)))).)))....))........................	0	0.0	0.0	0.03187938	0	0	0.0324580145857622	0
Bacillus subtilis (1)	681108	-	AACGGAGACAAAATTCTATATTTCAGAATAAAAGCCTCTCATTGCAAGAGGCCAAATACGAAGAAAGAAGCCCAAAACTGTAAACGTTTAGGGCTTTTTTGTCTGTTTTAA	GCCCAAAACTGTAAACGTTTAGGGC	AGAAAGAA	TTTTTTGT	-8.9	-0.2405405405405	-2.5432504991601	50	((((.((((.......)))).))))	37	9	14	2	10	1	10	1	37	9	14	2	10	1	10	1	-3.5	-2.4	-3.0	-15.1	-0.4081081081081	4.5	1.3551211021253	.....................................((((.((((.......)))).))))	88	21.98	0.98765266	0.7991104375	0	0	0.8812014060630281	1
Bacillus subtilis (1) *SAMPLED*	681108	-	TGTAAAAAAAACTTAAAAAGCCTTCGGCTTTTTTAAAAAACTTGTCTTGAAAATAAGGCAAACGACTTAGAGCTTTCGTCTCCGGGGAAAAAATCAGAAT	GGCTTTTTTAAAAAACTTGTCTTGAAAATAAGGCAAACGACTTAGAGCT	AAGCCTTC	TTCGTCTC	1.0	0.0	-3.258227532773375	1	...	0	0	0	3	0	0	0	0	49	6	16	13	5	2	8	5	-5.300000000000001	-7.6	-1.0	-9.2	-0.1877551020408163	5.8	1.574092773514041	...(((((...(((.....((((((((....)))))))).....))))))))..........	0	0.0	0.9805341	0.06520804025	1	0	0.0089237737080283	0
Bacillus subtilis (1)	685113	-	TGAGCGAGAAAGCGGCTGCCAACCCAGTCACACAGCAGCAACCCGATATCCTGCCTTAATGCTGATCAAATCCTAAACGGCCTGCCGTTTAGGATTTTGTTATTTTCTTCT	TCCTAAACGGCCTGCCGTTTAGGA	TGATCAAA	TTTTGTTA	-12.4	-0.31	-4.6321819487401	81	((((((((((....))))))))))	40	6	17	2	4	1	13	1	40	6	17	2	4	1	13	1	-1.6	-3.7	-0.5	-20.5	-0.5125	3.2	1.5102518681681	......................................((((((((((....))))))))))	100	24.69	0.98792875	0.10028393625	0	0	1.0	1
Bacillus subtilis (1) *SAMPLED*	685113	-	AAGTGACGCACGACTCATGAACCCAAAAGCCAAACGCTCTTGCGTGCCTGCAACACTCTCAAAAACAGCTAATTGAGCAGCTTAAAAATTTGAAGTGCTG	AAGCCAAACGCTCTTGCGTGCCTGCAACACTCTCAAAAACAGCTAATTGAGCAGCTT	GAACCCAA	AAAAATTT	-0.8999999999999997	-0.0999999999999999	-1.6556668885155836	3	(((...)))	9	5	3	0	3	0	3	0	57	21	12	14	4	3	4	5	-2.2	-6.4	-0.7000000000000002	-7.4	-0.1298245614035088	5.800000000000001	2.073926057996914	...((((.....((((..((((...................)).)).....)))).))))..	0	0.0	0.0	0.030686214	0	0	0.015120456209612	0
Bacillus subtilis (1)	692701	+	ATTAGTGAATATTATCGGAGTCTGGGAGCGAGTTGGCCTGACTCCGGCAAACGGCCTTGCCAAAGAGGGCGGAGCGAGCTTCATATCTGTCCTCGTTTTTTTCTGTGTCAA	GGCCTGACTCCGGCAAACGGCCTTGCCAAAGAGGGCGGAGCGAGCT	AGCGAGTT	TCATATCT	-2.1	-0.07	-3.8356136231101	13	((....))	30	5	12	3	9	2	9	1	30	5	11	5	9	1	9	3	0.8	-7.8	-1.0	-12.7	-0.4233333333333	5.7	5.0842421311691	.(((.((.(((((.(....(((...)))......).))))))).)))...............	56	0.0	0.88463044	0.6571814274999999	0	0	0.8812014060630281	1
Bacillus subtilis (1) *SAMPLED*	692701	+	TTCCTATGAGAAAAGGCTCCGGGGAAATCCGATCTAGGGGAGCGGCCCTTAGGGTGTAAAAGCTCATGCCACGCTTCCGCAGACAGCATTGATCTCCTTC	GGCTCCGGGGAAATCCGATCTAGGGGAGCGGCCCTTAGGGTGTAAAAGCTCATGCC	TGAGAAAA	ACGCTTCC	-4.4	-0.2588235294118	-1.7478931256771	22	.((....)).	17	7	6	0	6	0	6	0	45	9	12	14	4	2	5	5	-8.1	-4.4	-5.4	-10.3	-0.2288888888889	5.6	1.2995943048738	..(((....(((.....((..(((((((.....)))))))..))......)))..)))....	0	0.0	0.8082984	0.4560953199999999	1	0	0.2030375807291933	0
Bacillus subtilis (1)	694338	+	ATGATATTACAAGTAAGCCGCCTGCGACGATTGAGTGGGAATAAGAATCAATTAATGGAAACCATCTTTTTGGCAATTTTGCCGGGAAGATGGTTTTATTTGTTTATTACG	CCATCTTTTTGGCAATTTTGCCGGGAAGATGG	AATGGAAA	TTTTATTT	-13.8	-0.345	-3.2448757487401	83	((((((((((((((....))))))))))))))	40	6	18	0	18	0	18	0	40	6	18	0	18	0	18	0	-1.3	-3.1	-2.1	-24.4	-0.61	5.3	1.7797800191449	..............................((((((((((((((....))))))))))))))	100	25.1	0.9903046	0.0663881	0	0	1.0	1
Bacillus subtilis (1) *SAMPLED*	694338	+	TTTTTTCGATCACGGCGGGCGTTGATAATGATAATAATGAATTAAAATAATGGATGGGATGAGATTTGCCCGAATGGACGAATCCTTTGATTTTGATGAC	GATTTGCCCGAATGGACGAATC	TGGGATGA	CTTTGATT	-5.1	-0.2318181818181818	-2.938530499160064	19	((((((.((....)).))))))	22	6	8	2	6	1	6	1	22	6	8	2	6	1	6	1	-2.2	-4.4	-3.9	-5.5	-0.25	4.5	3.04679636061988	.......................................((((((.((....)).)))))).	52	0.0	0.96965873	0.031373173	1	0	0.0674038907588388	0
Bacillus subtilis (1)	696023	+	TTCATCCAATCATGTACGGGCTGTTTGTCGTATTTATCCTGTACTTTATCTTCTTAAAATAAGGAATGAAAAACCAGCTGCACTGGCAGCTGGTTTTTTTGTTGCAAAAGA	CCAGCTGCACTGGCAGCTGG	ATGAAAAA	TTTTTTTG	-16.8	-0.525	-3.0171196885156	100	((((((((....))))))))	32	6	14	0	14	0	14	0	32	6	14	0	14	0	14	0	-6.0	-3.1	-2.1	-21.4	-0.66875	4.2	1.10873645593	..........................................((((((((....))))))))	100	33.92	0.98858345	0.8798466	0	0	1.0	1
Bacillus subtilis (1) *SAMPLED*	696023	+	AAAATGGGTCCAAACTTAGTAATTATTGCACTCTCTTTTTTGGTAGGCTTAGGGCAAGGAAAAACCTGTTATTTGTTAACAACTAATCATCAACAATCTT	TTGGTAGGCTTAGGGCAAGGAAAAACCTGTTATTTGTTAACAA	TCTCTTTT	CTAATCAT	-2.1	-0.2099999999999999	-2.1406588885155844	7	(((....)))	10	6	3	0	3	0	3	0	43	7	12	14	3	3	4	4	-3.6	-3.0	0.6	-5.300000000000001	-0.1232558139534883	4.5	1.089795210029235	..................(((...(((....((((.((.....))))))....)))..))).	0	0.0	0.52608204	0.08069138975	1	0	0.0063122736098975	0
Bacillus subtilis (1)	697032	+	GCTGTTTACGGCAGTGACTTGGCCGTTTATTTCTGAATATATTACGGCGTCGTTGATTCCGCTTTAATGAAAAAACCGGCTAATCCTAGCCGGTTTTTTTATGTCACACTT	ATGAAAAAACCGGCTAATCCTAGCCGGTTTTTTTAT	CCGCTTTA	GTCACACT	-17.2	-0.4777777777778	-1.9799059256771	100	((((((((((((((((....))))))))))))))))	36	6	16	0	16	0	16	0	36	6	16	0	16	0	16	0	-6.4	-3.4	-1.0	-20.8	-0.5777777777778	5.1	1.0608347393824	..........................((((((((((((((((....))))))))))))))))	100	34.1	0.990488	0.8714791474999999	1	0	1.0	1
Bacillus subtilis (1) *SAMPLED*	697032	+	TGACCGTACACGCTTTAATTCCTTAGCTTTTGCTTTGTTCAACAAGCTTGCCTAAACCGTCCTATCCTAACGTTTTTCTTGCTCCCGATAAATTATCCCT	GCTTTAATTCCTTAGCTTTTGCTTTGTTCAACAAGC	CCGTACAC	TTGCCTAA	-2.599999999999999	-0.1624999999999999	-3.053839688515584	9	((((.((...))))))	16	5	6	1	4	1	4	1	36	6	8	16	4	2	4	6	-6.0	-6.4	-2.0	-4.6	-0.1277777777777777	3.6	1.46098473475424	.((((......(..(((....)))..)......)))).........................	0	0.0	0.6754067	0.0256579815	1	0	0.0304734763719449	0
Bacillus subtilis (1)	697369	+	TGAGTGAGCTTGAGAAAGAATACAAGTCCCTTCAGAAAATGAAAAAAGAGATCTGACAATAGATATAAAGAGGTGAGTCTGCTGAAAAGCGGGCTTTTTTGTTTTGATTTT	GTCTGCTGAAAAGCGGGC	AGAGGTGA	TTTTTTGT	-5.1	-0.2318181818182	-4.8673136231101	38	(((((((....)))))))	22	6	9	0	9	0	9	0	22	6	9	0	9	0	9	0	-0.6	-5.9	-2.2	-13.7	-0.6227272727273	2.7	5.2415768240862	............................................(((((((....)))))))	91	0.0	0.98367286	0.9342870025	1	0	0.8812014060630281	1
Bacillus subtilis (1) *SAMPLED*	697369	+	CATGAAGAGAAGACCGAATAGAAAAAGGATTCTCAGAAGATTTCCTTCTTTGTTTTCTTGGAGAGAAGTAATCAATTGAAAATGACAGTTAAGGGATGAA	GAGAAGACCGAATAGAAAAAGGATTCTCAGAAGATTTCCTTCTTTGTTTTCTT	CATGAA	GGAGAGAA	1.0	0.0	-1.499294722523136	0	...	0	0	0	3	0	0	0	0	53	6	18	13	8	3	8	5	-8.3	-5.800000000000001	-0.6000000000000001	-12.7	-0.2396226415094339	5.4	1.0623554325660487	.((((((((.....(((...((((.(((....)))..)))))))..))))))))........	0	0.0	0.97540236	0.58283777	0	0	0.0201457634804483	0
Bacillus subtilis (1)	706919	+	TTTACCAGGATACAGTGCTTCCTCACGTAAAAGAAGCAGTATTAACCAAATAAAACTTGAAAAATGACATAAAGGCAGCGCAGTTCGGCTGCCTTTCTCTTTCTGCCCTCG	AAAGGCAGCGCAGTTCGGCTGCCTTT	AATGACAT	CTCTTTCT	-9.1	-0.35	-2.7094624991601	51	(((((((((........)))))))))	26	10	9	0	9	0	9	0	26	10	9	0	9	0	9	0	-3.0	-3.9	-0.9	-14.2	-0.5461538461538	4.0	1.3482649920507	....................................(((((((((........)))))))))	72	14.15	0.98635656	0.74479191	1	0	0.8812014060630281	1
Bacillus subtilis (1) *SAMPLED*	706919	+	TTCATGTAAGTGACGCACTTATATTACATACAGAACTCAAGTTACCAATAGAGTAAATATAAGGCCATTAAAAATGTGTTAGTGGACTCAAAAAGTTCCC	GCACTTATATTACATACAGAACTCAAGTTACCAATAGAGTAAATATAAGGC	TAAGTGAC	CATTAAAA	1.0	0.0	-2.011413125677056	0	...	0	0	0	3	0	0	0	0	51	6	17	13	2	3	9	5	-2.5	-3.4	-2.6	-7.000000000000002	-0.1372549019607843	3.9	1.7361486291567352	((.((((((((((.((...(((....))).....))..))).)))))))))...........	48	0.0	0.7106065	0.02111115325	0	0	0.0028763355210554	0
Bacillus subtilis (1)	711418	-	GCCCATGGAAAACCAACCACGCTCGTTGTGCTTTCTTCTTCTAGCTGCCATCCCGCTTTTTGATAACAAAAAACCCGCAGCTATTCTGCGGGTTTTCCTCACTTATTTTTG	AAAACCCGCAGCTATTCTGCGGGTTTT	GATAACAA	CCTCACTT	-15.3	-0.5666666666667	-1.8673468885156	94	(((((((((((.....)))))))))))	27	7	11	0	11	0	11	0	27	7	11	0	11	0	11	0	-5.5	-2.7	-0.9	-16.4	-0.6074074074074	5.1	1.0636158368287	...................................(((((((((((.....)))))))))))	95	25.02	0.9876934	0.365517406	0	0	0.8812014060630281	1
Bacillus subtilis (1) *SAMPLED*	711418	-	CTCCCAAATTGAAAGCTTTTTGCATTTGCGTTCTAACCCAGAACCCGTGAAAAAAAACGTTGAATTTTTTTTCCTTGCTTTCCCGTTTAAACCCTCTGTT	AGCTTTTTGCATTTGCGTTCTAACCCAGAACCCGTGAAAAAAAACGTT	AAATTGAA	GAATTTTT	-0.8	-0.1142857142857143	-2.158050499160064	3	((...))	7	5	2	0	2	0	2	0	48	7	15	13	3	4	4	3	-0.8999999999999999	-3.1	-2.7	-6.799999999999999	-0.1416666666666666	5.3	2.1610734755169165	...........(((.((((...((..((((((.....))))..))..))..)))).)))...	47	0.0	0.8713722	0.07925680125	0	0	0.010774683802924	0
Bacillus subtilis (1)	711453	+	CAAACCGGGACTCTTTTTCAGAAAAGACATTGGGGCACGCGCTTTAAAGGCTGCCCAAAAATAAGTGAGGAAAACCCGCAGAATAGCTGCGGGTTTTTTGTTATCAAAAAG	CCCGCAGAATAGCTGCGGG	GAGGAAAA	TTTTTTGT	-12.7	-0.4096774193548	-2.5713196885156	75	(((((((.....)))))))	31	7	13	0	13	0	13	0	31	7	13	0	13	0	13	0	-3.1	-2.7	-3.0	-19.0	-0.6129032258065	4.3	1.4875513512241	...........................................(((((((.....)))))))	100	32.56	0.99010134	0.9151539	1	0	1.0	1
Bacillus subtilis (1) *SAMPLED*	711453	+	TACGCGTAACCATGTTCAAAAGTGCAATAAAAATTGTGGCAGGACATCCGAAGCTAGACGTAAGGCCTTCAGCATTGGAAATTTTATCCAAAAAAGCCTA	TCCGAAGCTAGACGTAAGGCCTTCAGCATTGGA	GCAGGACA	AATTTTAT	-0.7999999999999997	-0.0666666666666666	-2.529462499160063	3	((((....))))	12	6	4	0	4	0	4	0	33	6	11	7	5	3	5	2	-0.8999999999999997	-7.1	-0.9000000000000004	-9.6	-0.2909090909090909	1.3999999999999997	4.842787086734864	...........................(((((.(((((.(....)..))..))).)))))..	0	0.0	0.0	0.02884082475	0	0	0.0725977477619798	0
Bacillus subtilis (1)	715512	+	AAAAGAGCAGGGAGCCGACATATGAAAAAATGGATGACAGTTTGCGCGCTGTGTTTCGTGTTTTTTCTGCTGGTATCCTGCCAGCAGAAGGATGCTGTCCCGGATACTGCA	TTCTGCTGGTATCCTGCCAGCAGAA	CGTGTTTT	GGATGCTG	-12.0	-0.3870967741935	-2.6218396885156	70	(((((((((((...)))))))))))	31	5	14	0	14	0	14	0	31	5	14	0	14	0	14	0	-8.4	-2.4	-2.1	-18.6	-0.6	5.7	1.0249019907726	.....................................(((((((((((...)))))))))))	73	0.0	0.97722876	0.3507841975	1	0	0.8812014060630281	1
Bacillus subtilis (1) *SAMPLED*	715512	+	TGTTTAAACCAGTATGCCAATGCTGCATTGTTGATGCTAAGAATGCACTAAGAGCAGATTATGCTGGGCGCTCAGCAGAAGCAACCGAGTGGAACTGAAG	TGCTGCATTGTTGATGCTAAGAATGCACTAAGAGCAGATTATGCTGGGCGCTCAGCA	TATGCCAA	GAAGCAAC	-5.4	-0.3375	-1.499294722523136	21	((((((....))))))	16	6	6	0	6	0	6	0	57	9	18	14	5	4	5	3	-7.700000000000001	-7.6	-4.0	-13.7	-0.2403508771929824	4.4	1.847314729978576	.....(((((...((((.(.(((((...(((.......)))..))).))).))))..)))))	0	0.0	0.0	0.0371030422499999	0	0	0.1701550173516448	0
Bacillus subtilis (1)	716781	+	ATGACGCTTATGAAATGGCGCTTGACCGTGTGAAGGAGACGGAAACAGAGTCTTCTTCCAAATAAAAAACCGCCCTGCCGTCTGGCAAGGGCGGTTTCTTTATGAAACAAA	AAACCGCCCTGCCGTCTGGCAAGGGCGGTTT	CAAATAAA	CTTTATGA	-14.8	-0.352380952381	-1.4992947225231	90	(((((((((((((....)))).)))))))))	42	6	18	2	5	2	9	1	42	6	18	2	5	2	10	1	-5.2	-3.3	-1.8	-23.6	-0.5619047619048	4.5	1.14668124366	...............................(((((((((((((....))).))))))))))	100	26.74	0.98301995	0.9397534575	0	0	0.9999998136506522	1
Bacillus subtilis (1) *SAMPLED*	716781	+	CGATGGTTAGATTCCGACTCTGGATTACCGATCAACAAAAGAATATTGCTCTATCGCTAAACGGAGATCTCCGTCTGCGAACTGCTGCCCGTGAATTTAG	GACTCTGGATTACCGATCAACAAAAGAATATTGCTCTATCGCTAAACGGAGATC	TAGATTCC	TCCGTCTG	-5.9	-0.2185185185185	-1.8558931256771	31	(....)	27	6	10	3	4	2	5	1	27	6	9	5	4	1	5	3	-9.4	-8.2	-2.0	-12.0	-0.4444444444444	4.4	1.2198080273435	...(((((((..(((.((((...(((.......)))....)))).))).))))).)).....	0	0.0	0.0	0.041102334	0	0	0.2691782867433217	0
Bacillus subtilis (1)	724865	+	GGAAGCGGTCATTATCCGCAATGCCGGAGATAAAGAGCCGACTGTTCACATTTATGACTGATAGAAAACCCTTGTGCCATATTGGCACAAGGGTTTTTATGTTACAATTAA	CCCTTGTGCCATATTGGCACAAGGG	ATAGAAAA	TTTTTATG	-14.2	-0.3227272727273	-1.6830931256771	86	(((((((((((...)))))))))))	44	5	20	1	4	1	16	1	44	5	20	1	4	1	16	1	-3.6	-3.7	-1.2	-25.8	-0.5863636363636	5.7	1.249600996895	.....................................(((((((((((...)))))))))))	100	33.79	0.9907423	0.6368878250000001	1	0	1.0	1
Bacillus subtilis (1) *SAMPLED*	724865	+	TAGCCCTGGATTAGCGGCACTTACATTTTGTGAGAGCAACATGAGCAAAATCATGGCAATTTACAATTGAAATGCAAGCAATCGTATTCGCCAGAGGGAC	TTGTGAGAGCAACATGAGCAAAATCATGGCAATTTACAA	CTTACATT	TTGAAATG	-0.8	-0.1142857142857143	-3.001351688515584	3	((...))	7	5	2	0	2	0	2	0	39	8	12	9	7	1	7	5	-4.5	-5.2	-3.500000000000001	-9.4	-0.241025641025641	4.300000000000001	1.9687782064549653	....................(((((((.....(((((......)))))....)))))))...	0	0.0	0.0	0.03455962975	0	0	0.017101825910524	0
Bacillus subtilis (1)	726039	+	GAAGAGATATAGAGAATGGCACGCCGATTACAGCATTTGATTTTTCAGCACTGGTGTAGATAGAAAAAGCCAATGGGATTCCAGTCCCATTGGCTTTTATAATGTATCACA	AAAAGCCAATGGGATTCCAGTCCCATTGGCTTTT	TAGATAGA	ATAATGTA	-17.7	-0.5205882352941	-2.1721516885156	100	(((((((((((((((....)))))))))))))))	34	6	15	0	15	0	15	0	34	6	15	0	15	0	15	0	-3.6	-2.7	-1.3	-23.1	-0.6794117647059	5.0	1.1780831476916	............................(((((((((((((((....)))))))))))))))	100	32.3	0.98902357	0.44293584	0	0	1.0	1
Bacillus subtilis (1) *SAMPLED*	726039	+	CGTTCTAATTTAGATTTTTATGTGATCGATCAGCCAGATCCGATGGACACTATACATCAGATTTTATTGGGAGGGAGAATACCTTTTGGTTTTGATGTTA	TCAGCCAGATCCGATGGACACTATACATCAGATTTTATTGGGAGGGA	GTGATCGA	GAATACCT	1.0	0.0	-1.691905925677056	0	...	0	0	0	3	0	0	0	0	47	11	13	12	2	3	5	5	-5.800000000000001	-2.4	-2.4000000000000004	-8.4	-0.1787234042553191	4.0	1.1001640441635356	..((..(((((((.((((.........)))).))))).....))...)).............	0	0.0	0.0	0.047705733	1	0	0.0146762757043618	0
Bacillus subtilis (1)	726802	-	CCTGCAAAAGCCTCTTACCGATTATTCGGTGTCATGGAAAAGCTGTTAAAACGCAAAAAGTAAGCAATAAGCCATCAAGCGCAGCTTGGTGGCTTTTGTGCTCTTGTTTTG	AAGCCATCAAGCGCAGCTTGGTGGCTT	TAAGCAAT	TTGTGCTC	-13.8	-0.345	-3.0990757487401	83	((((((((((((...))))))))))))	40	5	17	3	4	2	12	1	40	5	16	5	4	1	12	3	-1.3	-7.6	-1.5	-23.4	-0.585	5.7	3.7805081032326	...................................((((((((((((...))))))))))))	100	23.05	0.9821281	0.3879733975	1	0	1.0	1
Bacillus subtilis (1) *SAMPLED*	726802	-	TCAAAAAAAGTTAAATCCTCAGGCAACAAACCACGCTGCTTGCAAAAGCGCAAAGGTGCTTTGCGCGGGTGCGCTCCCTGCAGCAAGGCAATACAAAAAC	GCAACAAACCACGCTGCTTGCAAAAGCGCAAAGGTGCTTTGC	ATCCTCAG	GCGGGTGC	-7.5	-0.2205882352941	-1.9489420837847	41	((((((...))))))	34	9	13	1	8	1	8	1	34	9	13	1	8	1	8	1	-4.4	-7.6	-0.7	-18.5	-0.5441176470588	4.9	1.8129134290007	..................((((...(((..((.((((....))))))...)))...))))..	52	0.0	0.9328155	0.0672703005	1	0	0.8403210718454901	0
Bacillus subtilis (1)	731972	+	CGTCCAAAGGACAAGCCAACCCGCCGATGGTCAACAAAATTCTGCTTGAAGAAATTAAAAAACGCTAATAAAAAAGCAGCCCTTAGAGGCTGCTTTTTTTATGGTCAAATT	AAAAAAGCAGCCCTTAGAGGCTGCTTTTTT	ACGCTAAT	TATGGTCA	-13.8	-0.46	-2.7838396885156	83	((((((((((((......))))))))))))	30	8	12	0	12	0	12	0	30	8	12	0	12	0	12	0	-6.4	-2.7	-4.1	-16.5	-0.55	4.4	1.184066075963	................................((((((((((((......))))))))))))	100	31.69	0.9904673	0.97782538	1	0	1.0	1
Bacillus subtilis (1) *SAMPLED*	731972	+	ATAAGCTCCAAAAAATTCAAGGGCAATCGCAACCAAAAAATTCTAACGGAGAAATTTAATTAAACACAAAGAAAATTAAAGCGGGCAAAACGCCACTAAG	TTCTAACGGA	CCAAAAAA	GAAATTTA	-0.9	-0.1	-1.7610316885155837	3	(((...)))	9	5	3	0	3	0	3	0	10	6	3	0	3	0	3	0	-2.1	-2.8	-1.4000000000000004	-0.6000000000000008	-0.06	2.2	1.4176334402731168	...............................(((....))).....................	0	0.0	0.0	0.015703283	0	0	0.0003917566772464	0
Bacillus subtilis (1)	736149	+	TGCCAATCGTATATGAAGTATTGGCGAAGTTCCGCAAGAAAAAACCGGGAACGGAAGAAGAGTAAAAAACAAAAAGCCTCAGCTCTGCTGAGGCTTTCAGCTTGTTGAAAA	AAAGCCTCAGCTCTGCTGAGGCTTT	AAAAACAA	CAGCTTGT	-17.3	-0.692	-1.7295388885156	100	(((((((((((...)))))))))))	25	5	11	0	11	0	11	0	25	5	11	0	11	0	11	0	-6.1	-3.9	-3.7	-17.0	-0.68	5.7	1.2721292797639	.....................................(((((((((((...)))))))))))	100	19.21	0.9873918	0.6618058649999999	1	0	0.8812014060630281	1
Bacillus subtilis (1) *SAMPLED*	736149	+	ATTAACTCGCAAAAAGCTGAAATTATCTGGAGCGCTTCTAAGATAAGAGTAGGCTTTTTCAAGGAAAGATTGCAAAAAAAAAAAACCGCTGGAAAAAAAG	AAAAAGCTGAAATTATCTGGAGCGCTTCTAAGATAAGAGTAGGCTTTTT	TAACTCGC	CAAGGAAA	1.0	0.0	-1.499294722523136	0	...	0	0	0	3	0	0	0	0	49	5	18	10	8	2	8	5	-6.8	-2.7	-0.8999999999999999	-13.900000000000002	-0.2836734693877552	5.7	1.0340741646897953	.....((((((((....((((((((((...)))).)))))).....))))))))........	0	0.0	0.596499	0.05492493575	1	0	0.0231335709426817	0
Bacillus subtilis (1)	737420	+	GGAGAAAGCGGAACAGTTGGATGACTAAAACTTGGCTTGGTAAGCCAAGCTCAGAATGTTGACAAAATCCTAAAACAGTTTTCGTTTTAGGATTTTGTCATCTTTTCAGCG	TGACAAAATCCTAAAACAGTTTTCGTTTTAGGATTTTGTCA	CAGAATGT	TCTTTTCA	-12.6	-0.28	-3.5301196885156	75	(((((((((((((((((.......)))))))))))))))))	45	9	18	2	1	1	17	1	51	9	20	4	3	1	17	4	-5.9	-4.5	-4.0	-22.6	-0.443137254902	4.4	1.4847909634044	.....................(((((((((((((((((.......)))))))))))))))))	79	16.93	0.9889376	0.1325771575	0	0	1.0	1
Bacillus subtilis (1) *SAMPLED*	737420	+	TGGAGAAGACGAGATTGAGCGGTTTCGACATTTTTAAATGTGAGGTTGGTGGTGCTCCAAAGGGACTTGTGGCAACAGGCAAAAAATTTTGACACTGGTG	GAGCGGTTTCGACATTTTTAAATGTGAGGTTGGTGGTGCTC	ACGAGATT	CAAAGGGA	-0.2999999999999998	-0.0499999999999999	-1.499294722523136	2	(....)	6	6	1	0	1	0	1	0	41	10	14	5	5	3	5	1	-8.700000000000001	-7.9	-1.5	-9.8	-0.2390243902439024	4.8	1.205853469651641	...............(((((.(.(((((.(((........)))))))).).)))))......	0	0.0	0.51104856	0.028230406	0	0	0.0236811382224672	0
Bacillus subtilis (1)	737420	+	GGAGAAAGCGGAACAGTTGGATGACTAAAACTTGGCTTGGTAAGCCAAGCTCAGAATGTTGACAAAATCCTAAAACAGTTTTCGTTTTAGGATTTTGTCATCTTTTCAGCG	TGACAAAATCCTAAAACAGTTTTCGTTTTAGGATTTTGTCA	CAGAATGT	TCTTTTCA	-12.6	-0.28	-3.5301196885156	75	(((((((((((((((((.......)))))))))))))))))	45	9	18	2	1	1	17	1	51	9	20	4	3	1	17	4	-5.9	-4.5	-4.0	-22.6	-0.443137254902	4.4	1.4847909634044	.....................(((((((((((((((((.......)))))))))))))))))	79	16.93	0.9888639	0.1325771575	0	0	1.0	1
Bacillus subtilis (1) *SAMPLED*	737420	+	AAGAGGCTACTTTAAAGAACTGGAGCAAATTACTTCGCGCTTGTTTCTTTCTCAATGATGAAGAGTTGCTCTGTCTGAGGTTTAAAATTCTGTAGACTTG	GGAGCAAATTACTTCGCGCTTGTTTCTTTCTCAATGATGAAGAGTTGCTCT	AAAGAACT	GTCTGAGG	-5.4	-0.4909090909090909	-2.191413125677056	21	((((...))))	11	5	4	0	4	0	4	0	51	11	17	8	7	2	7	4	-8.0	-6.6	-3.0	-13.4	-0.2627450980392156	4.9	1.3038301410973194	...........(((((((....(((((((.(((.........))))).)))))..)))))))	40	0.0	0.8068493	0.4169126924999999	0	0	0.0811198694697809	0
Bacillus subtilis (1)	747038	-	GGTATTTTGCCTGAAGATGAGGATGATAAAGAATTTGTAATTAGTTACCTCGGTCTATAATTAAAAAATGGCTCAGCCCTACTCTGCTGAGCTATTTTTTATAAACCAATC	TAAAAAATGGCTCAGCCCTACTCTGCTGAGCTATTTTTTA	TCTATAAT	TAAACCAA	-13.2	-0.33	-2.2489420837847	78	((((((((((((((((........))))))))))))))))	40	10	16	0	16	0	16	0	40	10	16	0	16	0	16	0	-5.6	-3.1	-0.9	-20.7	-0.5175	4.8	1.0739994296814	......................((((((((((((((((........))))))))))))))))	88	17.93	0.9764614	0.8136523350000001	0	0	1.0	1
Bacillus subtilis (1) *SAMPLED*	747038	-	TAAGCTGAGGAACCTTTAACAAAATAGGAATTCCTACAGATTTTTTATCCTTTTTATTTATACCAATGCCTTTGATTTATAATTTCCTATACCCTATCCC	TAGGAATTCCTA	TAACAAAA	CAGATTTT	-4.4	-0.3666666666666666	-1.8307003327733764	16	((((....))))	12	6	4	0	4	0	4	0	12	6	4	0	4	0	4	0	-2.4	-6.7	-2.3000000000000003	-3.2	-0.2666666666666666	3.5	3.7684016778308487	...........((((....)))).......................................	0	0.0	0.9688304	0.16431232	1	0	0.0223426032571191	0
Bacillus subtilis (1)	752263	+	GGTGGATTTAAGGAATCGACAGATCGAAATACGACGTATATCGATCATTCCCCTTACAAACTTAGTGATCAGAAGAAAGCCCTTAGCTAGGGCTTTTTCTTGCTTTACGGA	GCCCTTAGCTAGGGC	AGAAGAAA	TTTTTCTT	-9.4	-0.376	-2.7052504991601	53	(((((.....)))))	25	7	10	0	10	0	10	0	25	7	10	0	10	0	10	0	-3.6	-2.8	-3.0	-13.1	-0.524	4.8	1.3972806027591	...............................................(((((.....)))))	90	15.34	0.98753524	0.7192314	1	0	0.8812014060630281	1
Bacillus subtilis (1) *SAMPLED*	752263	+	AGCTTCCCGACAGGTCTCTTTACTCATTCAAATATATGATTTTCCGGGCGGAACGAAACGGTACCCAATACTAAGGGGCCAACATCTTCCGAGTTTTCAG	CCCGACAGGTCTCTTTACTCATTCAAATATATGATTTTCCGGG	AGCTT	CGGAACGA	-1.2999999999999998	-0.2599999999999999	-1.499294722523136	4	(...)	5	5	1	0	1	0	1	0	43	23	9	4	4	1	5	2	-8.9	-9.0	-1.9	-6.799999999999999	-0.1581395348837209	5.3	1.350514117117069	.((((..(((((.....................)))))..))))..................	0	0.0	0.0	0.03092258425	0	0	0.0091400534271652	0
Bacillus subtilis (1)	753164	+	TGATTGATGCATTAGAAGATTTGGAAGATGTTCAGCAGGTATATCATAACGTTGATTTAGGTGAGTAAGGAGTGAGCAGGCTGTTATGGCCTGCTTTTTTTGTCCCGGAAA	GCAGGTATATCATAACGTTGATTTAGGTGAGTAAGGAGTGAGCAGGCTGTTATGGCCTGC	GATGTTCA	TTTTTTTG	-8.4	-0.3652173913043	-4.8290119487401	58	((((((((...))))))))	23	5	10	0	10	0	10	0	23	7	9	0	9	0	9	0	-1.9	-6.8	-3.4	-14.9	-0.6478260869565	4.9	4.9782675989845	..((((((....(((((((((.((((...........)))).))).....))))))))))))	100	17.09	0.9806632	0.631295225	0	0	0.9999999972450532	1
Bacillus subtilis (1) *SAMPLED*	753164	+	TGCGATTGTTTCTGGTTTTGGAGTGCCAGTTGAGATAGAGAGCAGATACTGGCTTTTTTCAAGGTCGATGAGGATTTTTGAGATAGTTTTGAGATCTATT	TGGTTTTGGAGTGCCAGTTGAGATAGAGAGCAGATACTGGCTTTTTTCAAGGTCG	ATTGTTTC	ATGAGGAT	-0.4999999999999995	-0.0277777777777777	-1.9799059256770564	2	(((((((....)))))))	18	6	7	0	7	0	7	0	55	19	14	10	2	2	6	4	-7.6	-1.6	-3.4000000000000004	-14.1	-0.2563636363636364	6.2	1.0425045644169069	((..((((((..((((((.................))))))....))))))..)).......	0	0.0	0.80325556	0.023148775	0	0	0.2077043684256706	0
Bacillus subtilis (1)	754431	+	TTGCAAAAGTGACGGCAGATATGGATCGGCTTCAGGACCATGTTGACGTGAGTTTATCAGTGCTTGATTAACATGTGGTAAAGGATTCTTTGCCCATGTATGTACTTTTTG	ACATGTGGTAAAGGATTCTTTGCCCATGT	CTTGATTA	ATGTACTT	-7.6	-0.2620689655172	-2.3390203327734	41	(((((.(((((((....))))))))))))	29	6	12	1	5	1	7	1	29	6	12	1	5	1	7	1	-4.3	-5.4	0.1	-13.3	-0.4586206896552	4.4	1.2401599664492	.................................(((((.(((((((....))))))))))))	0	0.0	0.0	0.04006198775	0	0	0.2822909669048403	1
Bacillus subtilis (1) *SAMPLED*	754431	+	CAGTTACTGTTTTGACATCGTAGAACATTAAGCATGCCCTATGTATTAGTAGAAAGGGTCAGCAAGAGTGATAGGTTGGAACAGGTTTTGTATCGAGATC	CATTAAGCATGCCCTATGTATTAGTAGAAAGGGTCAGCAAGAGTG	TCGTAGAA	ATAGGTTG	-1.1999999999999995	-0.1499999999999999	-2.1138316885155843	4	((....))	8	6	2	0	2	0	2	0	45	6	14	13	4	4	5	3	-6.0	-4.1	-1.6	-9.699999999999998	-0.2155555555555555	5.0	1.1305942074864015	..((((..((..(((((.(.((....)).).)))))..))...))))...............	0	0.0	0.0	0.02210489675	0	0	0.0498024908868899	0
Bacillus subtilis (1)	757681	+	TATGGGATATGAATTCATGGGTGCTGATGCGTCCGGATATCATTTGTTTGAGAAAGAGATTACGGCAGAATAAGCGTCCTTTGCAGGGGGCTTTTTTGTCTTTTTCTAAAA	CGTCCGGATATCATTTGTTTGAGAAAGAGATTACGGCAGAATAAGCGTCCTTTGCAGGGGG	TGCTGATG	CTTTTTTG	-3.8	-0.1027027027027	-4.8290119487401	30	(.((((....)))).)	37	6	15	3	7	2	7	1	37	6	15	3	7	2	7	1	-0.7	-6.1	-3.0	-14.8	-0.4	5.5	4.4356841400213	(.(((((((....(((((((((........))).))))))......))))......))).).	86	14.31	0.95007527	0.8857625575	0	0	0.8812014060630281	1
Bacillus subtilis (1) *SAMPLED*	757681	+	TGAGACAAGAGAGGAATCTGCTTTATTTTGCAGGATGTTTTCAATGGATTGTATTGGATTCTCATCCCCTCGATTGAGGAGCTTTTGGGATGTATGGCGA	CTTTATTTTGCAGGATGTTTTCAATGGATTGTATTGGATTCTCATCCCCTCGATTGAGG	GGAATCTG	AGCTTTTG	-0.2	-0.0222222222222	-2.9234131256771	2	((((....))))	9	7	2	0	2	0	2	0	46	7	15	11	3	2	7	4	-7.8	-2.7	-3.5	-10.2	-0.2217391304348	5.3	1.0717931446848	...(((((..(((..(((((..(((((((.....)))))))....)))))...))).)))))	51	0.0	0.9708208	0.05891106225	0	0	0.0418014415588249	0
Bacillus subtilis (1)	785082	-	CTATCTGATCAGCACTGAAGTGAGCATGTACCATGTACGTGCTGTCAAACAAGGGACATACAATCAATAAAAAGCTTGCGCCTTGCTGCAAGCTTTTTTCTAAGAGTCATG	AAAAAGCTTGCGCCTTGCTGCAAGCTTTTT	CAATCAAT	TCTAAGAG	-13.1	-0.4366666666667	-2.6534131256771	78	(((((((((((((...)).)))))))))))	30	5	13	1	11	1	11	1	30	5	13	1	11	1	11	1	-5.8	-2.7	-0.9	-13.9	-0.4633333333333	5.7	1.0532812234036	................................(((((((((((((...)).)))))))))))	100	21.31	0.9900049	0.6300986900000001	1	0	0.8812014060630281	1
Bacillus subtilis (1) *SAMPLED*	785082	-	GTCTAGCAATCACAAAGCTTTATGAGTTCTGGGCTATTCAACACGCTACAGAGCAGCAGTTAAAGTCTACAGTGCGACACAGCAATTGCATAAAGGCGAA	TTTATGAGTTCTGGGCTATTCAACACGCTACAGAGCAGCAGTTAAA	CACAAAGC	GTCTACAG	0.0999999999999999	0.0199999999999999	-2.191413125677056	1	(...)	5	5	1	0	1	0	1	0	46	12	13	10	4	2	6	6	-5.8	-3.1	-3.1	-7.900000000000001	-0.1717391304347826	5.1	1.1769070100347518	((((...(((((((((..........))).))))))......))))................	0	0.0	0.0	0.02309766425	0	0	0.0109240825328514	0
Bacillus subtilis (1)	785503	-	GTGGGGCACCTTCGTTCAATTTAAGGACGAAGACGGAAATGTGTTTTTATTAAAAGAATAAACTGTTGCGCACGGCGGTTCGATTCCGCCCTGCGCTTTCTTTGACATTGA	GCGCACGGCGGTTCGATTCCGCCCTGCGC	AAACTGTT	TTTCTTTG	-13.1	-0.451724137931	-4.4134819487401	84	(((((.(((((.......))))).)))))	29	9	10	2	5	1	5	1	29	9	10	2	5	1	5	1	-1.7	-9.2	-0.3	-18.2	-0.6275862068966	4.4	4.8165600758353	.................................(((((.(((((.......))))).)))))	78	0.0	0.9338393	0.5033605625	0	0	1.0	1
Bacillus subtilis (1) *SAMPLED*	785503	-	CGGTTTTTTTGTGCATTTGGTGCGCCGGTGCCTTTTATTCTGTTTTTCGGAAGAGTATTGTTTGTGAATCCTCCTCCGTTTTTTTTTAATGAATTGACCG	GGTGCGCCGGTGCCTTTTATTCTGTTTTTCGGAAGAGTATTGTTTGTGAATCC	GTGCATTT	TCCTCCGT	-4.0	-0.1290322580645	-5.7534204346652	43	(....)	31	9	10	4	4	2	4	1	31	9	10	4	4	2	4	1	1.7	-8.1	1.5	-7.2	-0.2322580645161	5.2	4.6671658090495	..((..(((((((((......(((((.....)))))..))))))...)))...)).......	100	0.0	0.6648679	0.05412055475	0	0	0.8812014060630281	0
Bacillus subtilis (1)	788674	+	GACTTTATCAACTTGTTCATCAACCTGCTCCGCTTCTTCGGCATTTTGAGCAGTGATGATTAATGAAAAAGCGTCTGTCATTGGATAGGCGCTTTTTGCCATACATCAAAA	AAAAAGCGTCTGTCATTGGATAGGCGCTTTTT	GATTAATG	GCCATACA	-13.2	-0.4125	-1.5961420837847	78	((((((((((((((....))))))))))))))	32	6	14	0	14	0	14	0	32	6	14	0	14	0	14	0	-7.1	-2.7	-1.7	-18.2	-0.56875	4.2	1.0464240739688	..............................((((((((((((((....))))))))))))))	100	21.23	0.9525422	0.6870662500000001	0	0	0.8812014060630281	1
Bacillus subtilis (1) *SAMPLED*	788674	+	ATTTCAATTATAATTCTGATTCAACAACACTCAGCTTTCATGAGTTCACAAAATTGGCATCGTTCATGAATCCTTCAAAACAATGCTTTTGAGATAAATT	AGCTTTCATGAGTTCACAAAATTGGCATCGTTCATGAATCCT	CAACACTC	TCAAAACA	0.0999999999999999	0.0199999999999999	-2.248942083784704	1	(...)	5	5	1	0	1	0	1	0	42	6	12	14	2	2	8	6	-5.300000000000001	-2.1	0.6	-7.4	-0.1761904761904762	5.3	1.0268221566003042	.................((..((((((((....((....))......))))))))..))...	0	0.0	0.0	0.0256610215	0	0	0.0063108237200135	0
Bacillus subtilis (1)	789580	-	TTGAAAGGCTGAGCGTGTTTAAAGACTAAAAAACCCGTCCGATCCGGACAGGCTATAGCGTCTTTTCTTCTGCAGCCGGATACGCATCCGGCTGTTTTTTCTTTATGACCG	CCGTCCGATCCGGACAGGCTATAGCGTCTTTTCTTCTGCAGCCGGATACGCATCCGG	TAAAAAAC	CTGTTTTT	-13.2	-0.55	-5.0641436231101	94	((((((....))))))	24	6	10	0	10	0	10	0	24	6	10	0	10	0	10	0	-0.3	-6.7	1.5	-17.3	-0.7208333333333	5.3	2.1610734755169	..(((..((((((((....((...((........))...))..)))))).))....)))...	100	19.87	0.9894872	0.7384290725000001	1	0	1.0	1
Bacillus subtilis (1) *SAMPLED*	789580	-	CGAAAGTTTGAGATATGAAAGGTGTCCGATCCGGCGGTTTTAAGGAGCCATGGTATTACAAAAGTCGACAAAGGCCGGACCATGAGGATACATCGACGAT	CCGATCCGGCGGTTTTAAGGAGCCATGGTATTACAAAAGTCGACAAAGGCCGGACCATGAGG	AAAGGTGT	ATACATCG	-2.6	-0.3249999999999999	-2.035893125677056	9	((....))	8	6	2	0	2	0	2	0	62	8	14	28	2	4	6	6	-5.5	-3.3	-5.7	-11.2	-0.1806451612903225	3.0000000000000004	1.7634384822476237	((..((((((..((....((.....((......))....))...))..))))))......))	0	0.0	0.0	0.04919459575	1	0	0.0454269008773869	0
Bacillus subtilis (1)	789653	+	CGGCGGCATATTTGTTACGGTCATAAAGAAAAAACAGCCGGATGCGTATCCGGCTGCAGAAGAAAAGACGCTATAGCCTGTCCGGATCGGACGGGTTTTTTAGTCTTTAAA	CCGGATGCGTATCCGGCTGCAGAAGAAAAGACGCTATAGCCTGTCCGGATCGGACGG	AAAAACAG	GTTTTTTA	-12.0	-0.5217391304348	-4.2510412991601	76	(((((((...)))))))	23	5	10	0	10	0	10	0	23	5	10	0	10	0	10	0	-2.5	-6.4	-4.4	-14.5	-0.6304347826087	5.7	4.1448541744939	....(((....((.((((((..((((..................))))))))))))..))).	100	17.62	0.9786687	0.8209981125	1	0	0.8812014060630281	1
Bacillus subtilis (1) *SAMPLED*	789653	+	AATACCTTTGACCGGGTAAGGCCGCGCGTAAGCAGGGGATTCGCCCCCAAATGAAGCTTGCGTCAGGGGTCCCGGGCTCGTTAAAATCCAGCTGTTCTTG	GGCCGCGCGTAAGCAGGGGATTCGCCCCCAAATGAAGCTTGCGTCAGGGGTC	CCGGGTAA	CCGGGCTC	-1.2999999999999998	-0.2599999999999999	-1.5339340837847042	4	(...)	5	5	1	0	1	0	1	0	52	8	18	10	4	4	8	4	-11.6	-7.3	-10.8	-20.6	-0.3961538461538462	3.9	3.560114626649925	.........((((.((((((((((((((......))))..)....))))))))..).)))).	39	0.0	0.9558256	0.2144658975	0	0	0.0442983419636266	0
Bacillus subtilis (1)	798285	+	CGTTGATCCGTCAGACTATCATTACGGCAAGGAGAAAGAAATCAAATAAGATGAAAAAGAGCCTTGAGCGGGCGCATTGCCTTCGCTCAAGGCTCTTTTTTTGGTTATACA	GAGCCTTGAGCGGGCGCATTGCCTTCGCTCAAGGCTC	ATGAAAAA	TTTTTTTG	-22.7	-0.4632653061224	-2.8262275327734	100	((((((((((((((.((...)).))))))))))))))	49	5	22	2	20	1	20	1	49	5	22	2	18	1	18	2	-4.8	-3.1	-1.8	-33.2	-0.6775510204082	5.7	1.147807414186	.........................((((((((((((((((...))))..))))))))))))	100	29.63	0.9897202	0.6867651875	1	0	1.0	1
Bacillus subtilis (1) *SAMPLED*	798285	+	GTTTTTTGAGAAAAAGTCACATTTAGGAAAAGATTCAACATTGACTTGGTAAGAGATTCTCCCTTTCAATTTTTGCTTGCGAGCAGGGAGGATGATTCAT	GAGAAAAAGTCACATTTAGGAAAAGATTCAACATTGACTTGGTAAGAGATTCTC	GTTTTTT	CCTTTCAA	-4.5	-0.5	-2.2293196885155844	17	(((...)))	9	5	3	0	3	0	3	0	54	6	17	16	5	3	8	4	-3.7	-6.9	-1.5	-4.000000000000002	-0.0740740740740741	5.3	2.0740461662402523	((((((((((((.((....(((....)))...))))))))....)....)))))........	0	0.0	0.90233535	0.02985763525	0	0	0.0039848556870449	0
Bacillus subtilis (1)	803284	-	TCCCTGTCCTCGGCATCCTTGCCTTCCTATTGCCAAGTGACCAGAAGCTGAGAGAATGGCATAGCTGAAAAAACCCCTGCCAGGCGGCAGGGGGTTTTTTAATCCAGCTGG	AAAAAACCCCTGCCAGGCGGCAGGGGGTTTTT	CATAGCTG	TAATCCAG	-15.6	-0.4333333333333	-1.9799059256771	94	(((((.((((((((....)))))))).)))))	36	6	15	2	7	1	8	1	36	6	15	2	7	1	8	1	-7.7	-3.2	-6.1	-21.5	-0.5972222222222	4.1	1.3174645607884	..............................(((((.((((((((....)))))))).)))))	100	23.13	0.9864156	0.9489358825	0	0	1.0	1
Bacillus subtilis (1) *SAMPLED*	803284	-	TGATTCCTGTGGCCCAATCAGGCTTGATTTCCCCAATTGGTGGCTCTTGTCCGAGTTGCCAGAAGTGGGCTAGTGAGCCTGAGGCTCATGGCCCTGGCCA	ATTTCCCCAATTGGTGGCTCTTGTCCGAGTTGCCAGAAGTGGGCTAGT	CAGGCTTG	GAGCCTGA	-8.2	-0.3416666666667	-1.7689420837847	45	...	24	5	10	1	4	1	6	1	35	6	12	7	4	2	5	3	-10.1	-8.8	-3.2	-15.0	-0.4285714285714	5.0	1.3438330706016	(((..((((..(((..((((......))))..)))....))))..)))..............	0	0.0	0.0	0.05128553525	0	0	0.322881193743341	0
Bacillus subtilis (1)	804638	-	AGAGATCATACCAACCTATGAGATTCGTAAGCTTGAAGAGCTATATCACATTTTGAATATCGAAAATACCGTCAGCTGCTAATCAGGCTGACGGTATTTCTTTCATAAGAA	AAATACCGTCAGCTGCTAATCAGGCTGACGGTATTT	AATATCGA	CTTTCATA	-14.3	-0.3972222222222	-2.8340275327734	86	(((((((((((((((.....)).)))))))))))))	36	7	15	1	13	1	13	1	36	10	14	0	14	0	14	0	-2.1	-2.9	-2.5	-21.6	-0.6	4.8	1.6372939389397	..........................((((((((((((((........))))))))))))))	81	25.27	0.9807118	0.1534449524999999	0	0	1.0	1
Bacillus subtilis (1) *SAMPLED*	804638	-	ACCTTTAAAAGTTATTAGATACAGATCCCATCGAAACTCCTAATTGAATCTTGAGATACAATAATAGCCTAGCGAGAAGCGCAAATTCCGCCTAGCTTGG	CGAAACTCCTAATTGAATCTTGAGATACAATAATAGCCTAGCGAGAAGCG	GATCCCAT	CAAATTCC	-1.5999999999999996	-0.1777777777777777	-1.683093125677056	5	((.....))	9	7	2	0	2	0	2	0	50	6	15	16	2	4	4	7	-4.5	-2.4	-0.9000000000000004	-6.4	-0.128	3.9	1.0918917009696023	...........((...((((((((((.(((....))).)))).......))).)))...)).	0	0.0	0.7683797	0.017703444	0	0	0.0191153680127544	0
Bacillus subtilis (1)	805415	-	GCTGTCGGAACGCTGGTTTACTTCCTATATTCGAGAAAACACAGCTTATTAAACAAATAATCTCTTTTCAGCCGGCGGTGCCTCACCCGCCGGCTTTTTCCTTTTTTTATG	GCCGGCGGTGCCTCACCCGCCGGC	TCTTTTCA	TTTTTCCT	-15.5	-0.5961538461538	-4.4077957487401	100	((((((((((...))).)))))))	26	5	11	1	8	1	8	1	26	10	9	0	9	0	9	0	-2.2	-8.8	1.5	-19.0	-0.7307692307692	4.6	2.3673755141	......................................((((((((........))))))))	100	17.57	0.933015	0.8851434975	1	0	1.0	1
Bacillus subtilis (1) *SAMPLED*	805415	-	TGCTCACATTTTTTTATACTCTTTCTTTCTTTCTTAAGTCTTCTATGCTTTTTGCCCTTTCGTGGCGCGACTTAAACCCGCAGGGAACCGCGCCATTCTC	TCTTTCTTTCTTAAGTCTTCTATGCTTTTTGCCCTTTCGTGGCGCGACTTAAACCCGCAGGG	ATACTCTT	AACCGCGC	1.0	0.0	-1.4992947225231	0	(((...)))	0	0	0	3	0	0	0	0	42	7	13	11	7	2	7	6	-10.3	-3.1	-0.6	-7.6	-0.1809523809524	3.6	1.0081923305711	((((......(((((((..((((((.....))......))))...)))))))......))))	0	0.0	0.0	0.020315528	1	0	0.0116140319591455	0
Bacillus subtilis (1)	809455	+	TGCAGGAGATTTCAGGAAGCGCGCAGCATCTTGCGAAAATGGCCGAAAAAGCGCTTGAGGAAGAGTAAGAGACCGGGGACAAACATCCCCGGTCTTTTTCTTATCCTGCAT	GACCGGGGACAAACATCCCCGGTC	GAGTAAGA	TTTTTCTT	-13.7	-0.3425	-2.0942131256771	81	(((((((((......)))))))))	40	8	16	2	3	1	13	1	40	8	16	2	3	1	13	1	-7.5	-3.4	-7.0	-24.5	-0.6125	5.3	1.5146962370398	......................................(((((((((......)))))))))	100	24.92	0.98961955	0.77563843	1	0	1.0	1
Bacillus subtilis (1) *SAMPLED*	809455	+	GGTTTTGTTCTTCGCAAGAAAAAATTATGAGATGTTGAAGCATGCCAGAATTTGAAGCGAGATTCGTTGCTTGGGATCGACAGATGAACCACCGCAAAGA	TCTTCGCAAGAAAAAATTATGAGATGTTGAAGCATGCCAGAATTTGAAGCGAGA	GGTTTTGT	TTCGTTGC	1.0	0.0	-3.3369595327733754	1	...	0	0	0	3	0	0	0	0	54	6	17	16	2	4	5	6	-5.9	-5.8	-1.5999999999999996	-10.000000000000002	-0.1851851851851852	5.0	1.2888364750761754	....((.((((......(((((.((..((((....))))..)).)))))...))))))....	0	0.0	0.89448404	0.0490212445	0	0	0.0413260569875582	0
Bacillus subtilis (1)	809455	+	TGCAGGAGATTTCAGGAAGCGCGCAGCATCTTGCGAAAATGGCCGAAAAAGCGCTTGAGGAAGAGTAAGAGACCGGGGACAAACATCCCCGGTCTTTTTCTTATCCTGCAT	GACCGGGGACAAACATCCCCGGTC	GAGTAAGA	TTTTTCTT	-13.7	-0.3425	-2.0942131256771	81	(((((((((......)))))))))	40	8	16	2	3	1	13	1	40	8	16	2	3	1	13	1	-7.5	-3.4	-7.0	-24.5	-0.6125	5.3	1.5146962370398	......................................(((((((((......)))))))))	100	24.92	0.9886465	0.77563843	1	0	1.0	1
Bacillus subtilis (1) *SAMPLED*	809455	+	TCATGTCAGTCGCGGCAGGGACTCCGAGCGCAATGTCAAAAGTGACAAGAGGGCATTGAAGATAGGCTGGCGACATCGCCGGACGCAACAAGCATTACTG	CCGAGCGCAATGTCAAAAGTGACAAGAGGGCATTGAAGATAGGCTGGCGACATCGCCGG	CAGGGACT	ACGCAACA	-8.2	-0.5125	-1.4992947225231	45	((((((....))))))	16	6	6	0	6	0	6	0	16	6	6	0	6	0	6	0	-8.3	-6.8	-1.9	-9.1	-0.56875	3.5	1.1902196341139	...(((.(((..(((((...(((......................)))...)))))))))))	0	0.0	0.0	0.026264742	1	0	0.3815356322521728	0
Bacillus subtilis (1)	811480	+	AGAGCTTGAGGCTGCGATGGACCGCTGGACAGAATTGTCCCTCATGATCGAAGAACTGGAAAGCTAAAAAGCGTGGCCGCAGCAGGCCGCGCTTTTTTTCACATAATGGAC	AAAAAGCGTGGCCGCAGCAGGCCGCGCTTTTT	GGAAAGCT	TTCACATA	-15.3	-0.478125	-3.0013516885156	94	(((((((((((((......)))))))))))))	32	8	13	0	13	0	13	0	32	8	13	0	13	0	13	0	-4.0	-2.7	-2.7	-22.2	-0.69375	3.2	1.2995232313451	..............................(((((((((((((......)))))))))))))	100	24.07	0.99032444	0.9066400875	0	0	1.0	1
Bacillus subtilis (1) *SAMPLED*	811480	+	CGAGGAGGCGAAGAGAATCTTGCTGCGAAATGCATGCTTTAAGAATGGACGAGAATACACCACTGAAAGGGCTTTGCTTTTTTCGCGGCACTCGGATTGC	GCATGCTTTAAGAATGGACGAGAATACACCACTGAAAGGGCTTTGC	TGCGAAAT	TTTTTTCG	-3.6	-0.5142857142857	-5.0061589487401	31	((...))	7	5	2	0	2	0	2	0	46	13	11	13	3	2	5	5	-1.1	-5.5	-5.1	-6.1	-0.1326086956522	5.5	5.3411961833837	................(((.(((((.....(((...........))).....)))))..)))	0	0.0	0.0	0.0646551915	1	0	0.0935831792883724	0
Bacillus subtilis (1)	812061	+	GCTTTCTGAAAGCCTTCAAAAAGAGTCTCTGTCAGTGGCGGGAAGTTTAGCTTAAACAGGAAAGTGAAAGACGGGTGCTGTATGCTGCTCGTCTTTTTTATTGTTTTTTAA	GGCGGGAAGTTTAGCTTAAACAGGAAAGTGAAAGACGGGTGCTGTATGCTGCTCGTC	CTGTCAGT	TTTTTTAT	-4.5	-0.140625	-3.9460957487401	26	(((((((((.....)).)))))))	32	7	13	1	11	1	11	1	32	7	13	1	11	1	11	1	-1.7	-3.1	-1.5	-15.7	-0.490625	3.6	1.5744049310008	....((((((.....((((....((((.(..((.....))...).))))..)))))))))).	87	17.04	0.9600102	0.8711485825	1	0	0.8812014060630281	1
Bacillus subtilis (1) *SAMPLED*	812061	+	TGTTTAAGTCTCGTCTGGGTCATTGTCTAACGGTCTTTTTGCTTTTTCGAAGGAAAGGAAATCGGTTTTATCAGGAAGGAGAGCTCTTTCGGGCTCTAAA	GGTCTTTTTGCTTTTTCGAAGGAAAGGAAATCGGTTTTATCAGGAAGGAGAGCT	TGTCTAAC	CTTTCGGG	-0.1999999999999998	-0.0222222222222222	-2.7171196885155844	1	((.....))	9	7	2	0	2	0	2	0	54	6	18	14	3	5	6	3	-7.199999999999999	-4.6	-2.1	-7.6	-0.1407407407407407	3.5	1.1272010949127569	...(((...(((.((((((.((..(((..(....)..)))..)))))))).)))))).....	0	0.0	0.88686657	0.1781959375	1	0	0.0190621059087175	0
Bacillus subtilis (1)	814344	-	TTATATGGATATTGCGACAGAAACGTGGAACTGCGAGTCTTGGACGACGAAAGTGCTTTAATTTATAAAAAAACCCGCCTGCTAAAGGGCGGGTTTTTTACTGCCATTTTT	AAAAAACCCGCCTGCTAAAGGGCGGGTTTTTT	AATTTATA	ACTGCCAT	-13.9	-0.434375	-1.7999059256771	83	(((((((((((((......)))))))))))))	32	8	13	0	13	0	13	0	32	8	13	0	13	0	13	0	-8.1	-2.7	0.2	-19.9	-0.621875	4.6	1.0124159324266	..............................(((((((((((((......)))))))))))))	100	33.02	0.9884771	0.9884687125	0	0	0.9910057372954366	1
Bacillus subtilis (1) *SAMPLED*	814344	-	ACGCGGGCTTAGACTAAAACTATTTAAATTGAAAGAAACGACTTTAAGGTTAAAAGGTTTTACTTGTAAAAAGCTGGGCGCCCCCGCTAATTCCGGATTG	AGCTGGGCGCCCCCGCT	TTGTAAAA	AATTCCGG	-7.9	-0.4647058823529	-2.0114131256771	43	(((.(((...))).)))	17	5	6	2	3	1	3	1	17	5	6	2	3	1	3	1	-7.2	-5.5	-0.4	-6.0	-0.3529411764706	5.7	1.0795611551742	.............................................(((.(((...))).)))	56	0.0	0.0	0.121873163	0	0	0.1685096329869276	0
Bacillus subtilis (1)	817270	+	AAAAAATGGCGAAGAAGCTTGGTGTTGAGCTGAGTGAAGCTGTGTATGCAGGCGGAAAACTGAAGACGAAATAAAAAGAAGGGCGAAGAGCCCTTTTTTTGTTGTAAAATA	GGGCGAAGAGCCC	AAAAAGAA	TTTTTTTG	-10.3	-0.3814814814815	-2.5713196885156	59	((((.....))))	27	7	11	0	11	0	11	0	27	7	11	0	11	0	11	0	-3.5	-2.7	-3.4	-14.2	-0.5259259259259	3.4	1.5070320222509	.................................................((((.....))))	100	17.36	0.98985016	0.55848723	0	0	0.8812014060630281	1
Bacillus subtilis (1) *SAMPLED*	817270	+	AAGTGTGCTGAGCGGAAAGGTTAAGCTTTAGGAGTAAAGAAGATGGAAGATGTTTAGAGCTTTAGTGCTTTGAAAATGCTGGCTGTAAAAAAATGGAAAG	GCTTTAGGAGTAAAGAAGATGGAAGATGTTTAGAGCTTTAGTGCTTTGAAAATGC	AAGGTTAA	TGGCTGTA	-1.9	-0.1461538461538461	-2.472151688515584	6	((.((...)).))	13	5	4	2	2	1	2	1	55	6	15	21	2	3	6	6	-8.299999999999999	-3.4	-4.6	-7.9	-0.1436363636363636	5.4	1.127038687829474	.......((....((((((..((((...(((....)))....))))..))))))......))	0	0.0	0.88821554	0.12817954175	1	0	0.0713661914445726	0
Bacillus subtilis (1)	817771	-	TCGGTTTATTTAAGGGAGAAAATAAAGGGAAACAGCTGATCAAGGTCAGTGATCCGAGCTGAATGAAGATGAAAACGGGAGGGCTTTTTGCCCTCCTTTTGTGTTTCGATG	GGAGGGCTTTTTGCCCTCC	TGAAAACG	TTTTGTGT	-10.4	-0.4952380952381	-4.1890957487401	64	(((((((.....)))))))	21	7	8	0	8	0	8	0	21	7	8	0	8	0	8	0	-2.9	-7.8	-3.0	-16.3	-0.7761904761905	3.6	5.4988519831102	...........................................(((((((.....)))))))	76	17.0	0.9864192	0.2961778874999999	1	0	1.0	1
Bacillus subtilis (1) *SAMPLED*	817771	-	ATTTTGGAATTGGCATAAAGTGAGATTTTCATTGGGAGATCGTGTTGCGAGCGAGATATGGAATAAGGAATAGGAGAGGGATGGAATTTGGGATGCCTTG	TTGGCATAAAGTGAGATTTTCATTGGGAGATCGTGTTGCGAGCGAG	TTTTGGAA	ATATGGAA	1.0	0.0	-2.191413125677056	0	...	0	0	0	3	0	0	0	0	46	6	13	16	2	4	7	5	-6.1	-0.6	-1.2000000000000002	-7.200000000000001	-0.1565217391304348	4.199999999999999	1.02263053140198	......((.((.....(..((((((((....)))))))...)..)..)).))..........	0	0.0	0.9130254	0.02137469475	1	0	0.0166486185321157	0
Bacillus subtilis (1)	817800	+	TTTAGAAGACACGGAACCTGATGAAGATGGTTTTCTTACGCTGATTCTTCGCAACTGATCTCATCGAAACACAAAAGGAGGGCAAAAAGCCCTCCCGTTTTCATCTTCATT	GGAGGGCAAAAAGCCCTCC	ACACAAAA	CGTTTTCA	-11.7	-0.6157894736842	-2.4249595327734	68	(((((((.....)))))))	19	7	7	0	7	0	7	0	19	7	7	0	7	0	7	0	-2.7	-7.8	-1.2	-13.7	-0.7210526315789	4.1	3.3177447711209	...........................................(((((((.....)))))))	79	16.33	0.9895066	0.3614079925	0	0	0.8812014060630281	1
Bacillus subtilis (1) *SAMPLED*	817800	+	CTTGACATTTAGGCTTTCAAAAGCTTTCGAAAGAATCATTTTCTGGAAACAGGGGGATTTTCCAAACTTCCTCTCTCTTCACTCAATTCGGCGAACACCT	AGAATCATTTTCTGGAAACAGGGGGATTTT	CTTTCGAA	CCAAACTT	0.0999999999999999	0.0199999999999999	-1.564897925677056	1	(...)	5	5	1	0	1	0	1	0	30	6	10	6	6	2	6	2	-5.1000000000000005	-2.8	-1.5999999999999996	-11.0	-0.3666666666666666	0.1999999999999997	1.120867213918552	..............................((((((..(..(((....)))..)))))))..	0	0.0	0.90071297	0.03333269825	0	0	0.0138756432583066	0
Bacillus subtilis (1)	822422	+	ATTTATTAATCATTCTAGGTTAGAGACTTGATAAAAGTATACTAACATTGTGTAGTAATGTTCAGCTTGTAGAAAAAACAATGTTTTTTCTACAAGATTTTATTTTAAATG	CTTGTAGAAAAAACAATGTTTTTTCTACAAG	ATGTTCAG	ATTTTATT	-17.2	-0.5548387096774	-3.3760957487401	100	((((((((((((((...))))))))))))))	31	5	14	0	14	0	14	0	31	5	14	0	14	0	14	0	-0.1	-5.1	-1.2	-14.1	-0.4548387096774	5.7	2.7309942321375	...............................((((((((((((((...))))))))))))))	100	0.0	0.9898776	0.0391075985	1	0	0.9983349995560706	1
Bacillus subtilis (1) *SAMPLED*	822422	+	GTGGTTTTGCAACAGTCATATTTTTAAATGTTTTGAACTCTTAGATAGTTTTTATTTATATGAAGAACAAAAAAAATATATTTCTGATATTATTATTTAT	ATGTTTTGAACTCTTAGATAGTTTTTATTTATATGAAGAACAAAAAAAATAT	ATTTTTAA	ATTTCTGA	0.0999999999999999	0.0199999999999999	-2.9127595327733764	1	(...)	5	5	1	0	1	0	1	0	52	9	15	15	7	2	7	6	-3.5	-3.5	-0.7999999999999998	-5.499999999999998	-0.1057692307692307	4.800000000000001	1.2151468909417276	(((((((....((((..((((.......))))...))))......)))))))..........	0	0.0	0.7871563	0.2516762435	1	0	0.0011891398659387	0
Bacillus subtilis (1)	822854	-	GAAGCCAATGTGCCTGCCGACGGGACTGTGCCCGAAATTACGGGCGAAATGAAAAGGAGAGGAATTCCCTAGGGCTGTCGAGAAACGTGACAGCCTTCATTTTCCCTTATA	GGCTGTCGAGAAACGTGACAGCC	TTCCCTAG	TTCATTTT	-9.8	-0.4260869565217	-3.6690757487401	57	((((((((.(...).))))))))	23	5	9	2	8	1	8	1	23	9	8	0	8	0	8	0	-1.0	-8.8	-1.2	-11.3	-0.4913043478261	5.6	4.7946706114419	.......................................((((((((.......))))))))	79	0.0	0.9806492	0.08889527625	1	0	0.8812014060630281	1
Bacillus subtilis (1) *SAMPLED*	822854	-	TGAATGCTTGATAGGGATTCCGCCACAGAGACGATGACCACAACGGACCGTTTTTGATATTCTGGAATATGGGAGGGGGCCGTCTGACATATGGGAAGAG	GGACCGTTTTTGATATTCTGGAATATGGGAGGGGGCC	ACCACAAC	GTCTGACA	-4.5	-0.5	-4.2510412991601	28	((...))	9	5	3	0	3	0	3	0	39	23	7	4	1	2	4	2	-1.9	-3.3	-1.4	-3.4	-0.0871794871795	6.2	1.4425972450256	.........................((.((.(((((.(((((....))))).))))).))))	0	0.0	0.0	0.1204145315	0	0	0.0377086932286601	0
Bacillus subtilis (1)	825749	-	AGAGGCATCAAGTCTAGTGAAACAAGCGCCAAAGATGTGCTTAAAAAAGTGTATAATAAATAGGACAAATGAGAAGCGAGGGGAATCCTTGCTTCTTCGTTTTTGCAACCA	AGAAGCGAGGGGAATCCTTGCTTCT	GACAAATG	TCGTTTTT	-9.2	-0.2555555555556	-2.9234131256771	52	(((((((((((...)))))))))))	36	5	16	1	6	1	10	1	36	5	16	1	6	1	10	1	-7.5	-3.2	-1.8	-20.2	-0.5611111111111	5.7	1.0466005786908	.....................................(((((((((((...)))))))))))	86	15.08	0.9772744	0.3914984375	0	0	0.8812014060630281	1
Bacillus subtilis (1) *SAMPLED*	825749	-	ATGACAAAAATAAACATAGCCCTAAAAGTGAGGCACTGATATCAAAGCATTCTACATCTGAAAGGCAGCCAGCTGTTTATCCAATAAGCAAAAAGCGGCA	TAGCCCTAAAAGTGAGGCACTGATATCAAAGCATTCTACATCTGAAAGGCAGCCAGCTG	AATAAACA	TTTATCCA	-3.5	-0.35	-3.856979532773376	17	(((....)))	10	6	3	0	3	0	3	0	59	6	15	25	4	5	4	6	-3.3000000000000003	-6.5	-4.9	-5.500000000000002	-0.0932203389830508	3.5	5.902954237652275	...(((((((...((((..((..((....))..))......)).))...)))......))))	0	0.0	0.5774852	0.0354082065	0	0	0.131918060569292	0
Bacillus subtilis (1)	829298	+	TTCTGCTAATGTGAAATCAAATGTTATAAATCAAGCGGGTGCGGGTAAATTAAATTAAGAAAGTGAAAAACACAAAGGGTGCTAACCTTTGTGTTTTTTAATTAATTAAAA	AAAAACACAAAGGGTGCTAACCTTTGTGTTTTT	AGAAAGTG	TAATTAAT	-13.3	-0.3594594594595	-2.6007475327734	78	(((((((((((((.(...).)))))))))))))	37	5	16	2	15	1	15	1	37	9	15	0	15	0	15	0	-1.3	-3.2	-0.7	-18.2	-0.4918918918919	3.5	1.5052884059371	.............................(((((((((((((.......)))))))))))))	100	27.46	0.9893386	0.5358955575	1	0	1.0	1
Bacillus subtilis (1) *SAMPLED*	829298	+	CGTGGTGCTGTCGATTGGGGCAAAAAAAAAAAAATGGGTTTAAATAAAAATAATGACAAAGATAAAAAGTGGGTTTCGTGCTGAAAAGGATTACAAAGCA	ATGGGTTTAAATAAAAATAATGACAAAGATAAAAAGTGGGTTTCGT	AAAAAAAA	GCTGAAAA	1.0	0.0	-1.7689420837847043	0	...	0	0	0	3	0	0	0	0	46	38	5	0	5	0	5	0	-6.4	-4.3	1.5	-0.2032750402193226	-0.0044190226134635	6.2	1.027188508264264	.........(((((....................................))))).......	0	0.0	0.0	0.03026776	1	0	0.0022459909879447	0
Bacillus subtilis (1)	830852	+	GATTGTTCATATCATCGTATGGCTTGTGATCGGCGGATTATGGTGGAAAGTACTAGGAATATGGTAGAAAGAAAAAGGCAGACGCGGTCTGCCTTTTTTTATTTTCACTCC	AAGGCAGACGCGGTCTGCCTT	GAAAGAAA	TTTTTATT	-16.4	-0.5290322580645	-3.0439795327734	100	(((((((((...)))))))))	31	5	14	0	14	0	14	0	31	5	14	0	14	0	14	0	-2.9	-2.8	-3.2	-17.4	-0.5612903225806	5.7	1.5355817421499	.........................................(((((((((...)))))))))	100	28.52	0.99020845	0.8955113700000001	1	0	1.0	1
Bacillus subtilis (1) *SAMPLED*	830852	+	GTCCAATCTGGGCGCTGATGGGACTCGATTATTTTTGAGCATTCTAGGAATCCCGTTTATGAACTGTTAACAATGCGCAAGTAAATAACTAGAGTATAAG	TGGGCGCTGATGGGACTCGATTATTTTTGAGCATTCTAGGAATCCCG	GTCCAATC	TTTATGAA	0.9000000000000004	0.1125	-3.856979532773376	5	.((....)).	8	6	2	0	2	0	2	0	47	8	16	9	4	2	7	3	-2.7	-7.999999999999999	-0.8999999999999999	-11.8	-0.251063829787234	4.300000000000001	3.1794540606301926	......((((..((..((((((((((......)))))..)))))))...)))).........	0	0.0	0.98430187	0.02877219775	0	0	0.0251757299461702	0
Bacillus subtilis (1)	836559	+	GCACGGCATACCGATGACCGGCAAAAACTTTCGAAGTGACTTAACTGAATTGGCAAATCGGTTATCGTCTATTTGACACCCGCACCACGCGGGTGTTTTTTATTGTTTTCC	ACACCCGCACCACGCGGGTGT	TCTATTTG	TTTTTATT	-11.3	-0.4913043478261	-4.6321819487401	75	((((((((.....))))))))	23	7	9	0	9	0	9	0	23	7	9	0	9	0	9	0	-0.8	-5.6	0.1	-16.1	-0.7	4.1	2.2125864152276	.........................................((((((((.....))))))))	100	19.82	0.9843308	0.6400513825	0	0	1.0	1
Bacillus subtilis (1) *SAMPLED*	836559	+	GAACCCCGCAAACATTTTTTTTTTTTGAACACTTGTCCGCACCATGGATTTGGTGTTTCGGGACTTTTTTTTTTGGGTTTTCAAAACACGATTGTTCACA	TTTTTGAACACTTGTCCGCACCATGGATTTGGTGTTTCGGGA	ATTTTTTT	CTTTTTTT	1.0	0.0	-3.8356136231101	3	...	0	0	0	3	0	0	0	0	42	7	15	7	3	2	7	2	1.0	-2.3	1.5	-12.2	-0.2904761904762	5.5	1.3158011208729	...................(((..(((((((.(((((.....)))))..)))))))..))).	0	0.0	0.7736455	0.4592010199999999	1	0	0.0166274533103346	0
Bacillus subtilis (1)	838741	-	AAAGCTATAAAACCTATTTTCTTGCCAACCTGCTTGAATCAAAGAAAAAACAATCTTAAATATGGCAAAGCCGCGCACGTTGATATGCGCGGCTTTTTTCTATTCAACCGG	GCCGCGCACGTTGATATGCGCGGC	ATGGCAAA	TTTTTTCT	-13.7	-0.4566666666667	-4.1890957487401	86	((((((((........))))))))	30	10	11	0	11	0	11	0	30	10	11	0	11	0	11	0	-1.4	-3.9	-2.7	-18.8	-0.6266666666667	5.5	2.2628177290908	......................................((((((((........))))))))	100	28.53	0.98934174	0.906234075	0	0	1.0	1
Bacillus subtilis (1) *SAMPLED*	838741	-	AAATAAATCTATCTAGCAAAAAATGCCTGGCTAACGGCAATTAAAAAAATGATAATTAACATAAAAACAGCGATCAATACGCTTCTCGATTTTTGGCCTT	AGCGATCAATACGCT	ATAAAAAC	TCTCGATT	-2.7999999999999994	-0.1866666666666666	-2.801020332773376	9	((((.......))))	15	9	4	0	4	0	4	0	15	9	4	0	4	0	4	0	-4.9	-7.9	0.3999999999999999	-3.099999999999999	-0.2066666666666666	4.800000000000001	1.4723349058101547	.........................................((((.......))))......	0	0.0	0.0	0.059161245	1	0	0.0056032325103943	0
Bacillus subtilis (1)	838780	+	CTATCGGAAAGCTGGAGAGCGTCCTTTATGAAAAAAAAGGACAGGCTGCTGCCGGTTGAATAGAAAAAAGCCGCGCATATCAACGTGCGCGGCTTTGCCATATTTAAGATT	AAAGCCGCGCATATCAACGTGCGCGGCTTT	AATAGAAA	GCCATATT	-14.4	-0.48	-1.6945468885156	86	((((((((((((......))))))))))))	30	8	12	0	12	0	12	0	30	8	12	0	12	0	12	0	-5.2	-3.9	-1.8	-20.6	-0.6866666666667	5.1	1.1848891192468	................................((((((((((((......))))))))))))	93	21.29	0.9894247	0.57989061	0	0	0.8812014060630281	1
Bacillus subtilis (1) *SAMPLED*	838780	+	GGCTAAAATGCTTTTGCGATTGAAAATAGGACACCGCCGCGGAAAAAGCGCAAAGCATGAAAAATATGGGCTTAAAATTATGCTGCCAAATCGAAAGCAT	GCCGCGGAAAAAGCGCAAAGCATGAAAAATATGGGCTTAAAATTATGCTGC	AGGACACC	CAAATCGA	-1.2999999999999998	-0.2599999999999999	-1.5961420837847042	4	(...)	5	5	1	0	1	0	1	0	51	16	13	11	2	4	4	4	-5.199999999999999	-3.4	-1.7999999999999998	-6.199999999999999	-0.1215686274509803	6.2	1.1343317984178176	...........((.(((.((.((((.((..............)).))))....)).))).))	0	0.0	0.0	0.022193678	1	0	0.0202253865543764	0
Bacillus subtilis (1)	839305	-	CGTTGCAGACGAAGATGAGAAAGAACATTTGGCACAGCTTCTGGTCAAATTGGTTGATAAACAATAAAACATGAGCCGGGCGATATGCGCCCGGCTTTCTTGATATTGTCA	GCCGGGCGATATGCGCCCGGC	AAACATGA	TTTCTTGA	-15.0	-0.6	-3.1340275327734	90	((((((((.....))))))))	25	7	10	0	10	0	10	0	25	7	10	0	10	0	10	0	-3.9	-6.8	-0.6	-20.6	-0.824	4.3	1.7194305548521	.........................................((((((((.....))))))))	100	20.28	0.9803614	0.714158875	0	0	1.0	1
Bacillus subtilis (1) *SAMPLED*	839305	-	TAAGCGCGTATCCAATGAATTTCACAATCATGGCCTGCAGCGGGTGAAGGATGACATGACGATGCTTGGAGAAGTTTTAATGAAATGATTGTCAGCTTAG	TTTCACAATCATGGCCTGCAGCGGGTGAAGGATGACATGACGATGCTTGGAGA	CCAATGAA	AGTTTTAA	1.0	0.0	-2.4249595327733755	0	...	0	0	0	3	0	0	0	0	53	7	17	14	4	3	7	6	-2.0	-4.3	-2.1	-7.6	-0.1433962264150943	5.4	1.941755548564868	.......((((.((((((((.(((.((.....)).)))....)))))......)))))))..	0	0.0	0.0	0.0314647255	0	0	0.0059747309342803	0
Bacillus subtilis (1)	842012	-	GATTATGATTACACAAAACATGACGAAGATTCTTCCGAAACGTCAAAGGATAACGAAGATAAATAAGAAAAAGCGGAGAGGTTGCCCTCTCCGCTTTTTTATTTGACAGCA	GCGGAGAGGTTGCCCTCTCCGC	AAGAAAAA	TTTTTTAT	-19.1	-0.5617647058824	-2.7171196885156	100	(((((((((....)))))))))	34	6	15	0	15	0	15	0	34	6	15	0	15	0	15	0	-4.1	-3.1	-3.7	-23.8	-0.7	4.6	1.5000253889601	........................................(((((((((....)))))))))	100	35.43	0.98980314	0.9862171875	0	0	1.0	1
Bacillus subtilis (1) *SAMPLED*	842012	-	CGTAACTGATACGAACCTCCATGAATTAATGCACGACGTAGATTGCTAAAACGAACGAACGTTGCGAGAAAAAATAGATGATTATGAGAAAGAAAAACTT	TGCACGACGTAGATTGCTAAAACGAACGAACGTTGCG	TGAATTAA	AGAAAAAA	-3.6	-0.5142857142857142	-1.499294722523136	13	((...))	7	5	2	0	2	0	2	0	37	8	12	7	4	3	4	2	-5.0	-6.9	0.1999999999999999	-5.9	-0.1594594594594594	4.300000000000001	1.3287071568032875	.........................((((..((((.(.(((......))).)..))))))))	0	0.0	0.0	0.01849911375	1	0	0.0152147648286442	0
Bacillus subtilis (1)	842048	+	GGTTCAAGTCATTATTGGCCCGAATGTGGAATTTGCAGCTGAGGAATTGAGGGCTGCTGTCAAATAAAAAAGCGGAGAGGGCAACCTCTCCGCTTTTTCTTATTTATCTTC	GCGGAGAGGGCAACCTCTCCGC	ATAAAAAA	TTTTTCTT	-20.4	-0.6375	-2.9423212991601	100	(((((((((....)))))))))	32	6	14	0	14	0	14	0	32	6	14	0	14	0	14	0	-0.5	-2.7	-3.6	-26.4	-0.825	0.7	3.2115352346653	........................................(((((((((....)))))))))	100	34.02	0.9900265	0.9177334675	0	0	1.0	1
Bacillus subtilis (1) *SAMPLED*	842048	+	AGGGATTGGAGCATATGGATTTGCAAGAGGCAGTGGCTCAAGTGAGGTCCTTTTCAAATTTTAAAAAATCGTCCTTAAGATGGCTTCTAGCGGGGGGGGT	GCAGTGGCTCAAGTGAGGTCCTTTTCAAATTTTAAAAAATCGTCCTTAAGATGGCTTCTAGC	TGCAAGAG	GGGGGGGG	-4.5	-0.5	-1.499294722523136	17	(((...)))	9	5	3	0	3	0	3	0	62	13	17	17	2	5	5	4	-17.2	-3.4	-0.1999999999999999	-10.400000000000002	-0.167741935483871	6.2	1.0003037218713289	((((.((((....(((((.(..(((...........)))..).)))))....)))).)).))	0	0.0	0.59540653	0.06539453625	0	0	0.0530742121076534	0
Bacillus subtilis (1)	844692	+	TATAAGAATAAAGTATATGACCGGCTTGGACGAAACAGACCTTCTTCCAGCTGATTTGTCTTGTCTGCAGGATGGCGATTGATAAAAGCCATCCTTTTTATGTTCCAAGTT	GGATGGCGATTGATAAAAGCCATCC	TGTCTGCA	TTTTTATG	-8.0	-0.2962962962963	-4.5258937487401	52	(((((((..((...))..)))))))	27	5	10	4	8	1	8	2	27	13	8	0	8	0	8	0	-1.7	-7.8	-3.1	-13.3	-0.4925925925926	4.4	6.8039305096875	.....................................(((((((...........)))))))	90	14.85	0.947249	0.20545700075	0	0	0.8812014060630281	1
Bacillus subtilis (1) *SAMPLED*	844692	+	GCTCTAGAAAACGAATCTAGTGCCTGATCAGGATACTTTAATGCTCTTTTTTAAATTAAGGAAGGAAGACCTTCAAGCATAAGATGATCCCAATGAGGAA	AGTGCCTGATCAGGATACT	ACGAATCT	TTAATGCT	-3.5	-0.35	-2.2799059256771	17	((....))	10	6	3	0	3	0	3	0	43	10	12	11	3	2	5	5	-6.6	-5.4	-5.3	-5.0	-0.1162790697674	4.8	1.8915226621418	......(((((((....))).)))).....................................	0	0.0	0.85627747	0.4622516325	0	0	0.0286681202824196	0
Bacillus subtilis (1)	854305	+	AATATACGGAAAGCAGACACCGTCTCGACAAATTCCGATTTGTTGATTTTGCGCGGCGGGGGAAATGAGAGAGGCGCCTGCCTGCGGCAGCGCGCTTTTTTGTTTGGTATC	TGTTGATTTTGCGCGGCGGGGGAAATGAGAGAGGCGCCTGCCTGCGGCAGCG	TTCCGATT	CGCTTTTT	-11.1	-0.3264705882353	-2.8340275327734	64	(((.((((...)))))))	34	5	15	1	10	1	10	1	34	5	15	1	10	1	10	1	-4.6	-2.5	-1.7	-20.4	-0.6	5.7	1.1185663204238	.......(((((...(((((.((((((.(...(....)...).))))))))))))))))...	100	19.05	0.97719467	0.5902137300000001	1	0	0.9999962602949646	1
Bacillus subtilis (1) *SAMPLED*	854305	+	GCGCCGCAAGCAAACGAAGCGAACTTTTGCGAACGCCAGAAAAGATGGAGTTTTATTTCGGCGCCGCCGAATTTTTTTTTAATGTTTATTTTTTATGAAG	TTTTGCGAACGCCAGAAAAGATGGAGTTTTATTTCGGCGCCGCCGAA	AAGCGAAC	TTTTTTTT	-10.0	-0.6666666666667	-5.7534204346652	79	((((((...))))))	15	5	6	0	6	0	6	0	47	9	16	8	3	4	4	2	1.7	-2.2	-0.7	-11.3	-0.2404255319149	4.8	2.0945430186328	...............(((.(((..((((.((((.((.......)).)))))))).))).)))	100	0.0	0.96773976	0.0973396914999999	1	0	0.8812014060630281	0
Bacillus subtilis (1)	855080	-	CAGCGCACTCGGAACGGCAATGTACTTACATCAGAGGAGAAAACAGAATAGAGCGAATCAGGCATAAAAAAGAGCTGCTCGCTATGCGAGCAGCTTTCTTCTTTTAAACCC	GCTGCTCGCTATGCGAGCAGC	AAAAAAGA	TTTCTTCT	-17.4	-0.6444444444444	-3.0990757487401	100	(((((((((...)))))))))	27	5	12	0	12	0	12	0	27	5	12	0	12	0	12	0	-1.0	-4.0	-1.2	-19.6	-0.7259259259259	5.7	1.8348477242913	.........................................(((((((((...)))))))))	100	30.28	0.9904381	0.7788099900000001	0	0	1.0	1
Bacillus subtilis (1) *SAMPLED*	855080	-	CTTTGAAAAATAGCACGCTTGAGAGCAGCCGTTTTCTATCTTAGCGCAAAGGCGAGACTATTGCGAGCGCCTCTTTCAATTAGACGAACTAAAATTATAA	GAGAGCAGCCGTTTTCTATCTTAGCGCAAAGGCGAGACTATTGCGAGCGCCTC	GCACGCTT	TTTCAATT	-4.5	-0.5	-3.7515304991600633	21	(((...)))	9	5	3	0	3	0	3	0	53	8	16	15	3	4	5	6	-1.8000000000000005	-4.5	-1.5	-13.4	-0.2528301886792453	3.8	2.000376462788548	.........(((.((.(((((......((((.((......)))))).....))).)))))))	0	0.0	0.8097121	0.02957548175	0	0	0.0755375459197563	0
Bacillus subtilis (1)	855115	+	CGAGTGAGAGACCCTCGTCCGAAAACAAGATCTGCTGTTGAAGATGTTGTGAAGTGGGTTTAAAAGAAGAAAGCTGCTCGCATAGCGAGCAGCTCTTTTTTATGCCTGATT	GCTGTTGAAGATGTTGTGAAGTGGGTTTAAAAGAAGAAAGCTGCTCGCATAGCGAGCAGC	CAAGATCT	TCTTTTTT	-15.3	-0.4135135135135	-2.0358931256771	94	(((((((((...)))))))))	37	5	16	2	6	1	10	1	39	5	17	2	7	1	10	2	-8.0	-2.4	-6.4	-21.6	-0.5538461538462	5.7	1.2008543643117	..((((((.....(((((((.((..(.(((........))).)..))..)))))))))))))	100	26.23	0.989964	0.8185783275	0	0	1.0	1
Bacillus subtilis (1) *SAMPLED*	855115	+	GAATTAAAGATGGAGATCGCTGCTTGTGAGTCTAACCATGTTCTTTGAGAAGTAGAGTATGAGAACAGGACCGGAAGGAGAATGAGTAAGAGCCGAGAAG	CTTGTGAGTCTAACCATGTTCTTTGAGAAGTAGAGTATGAGAACAGGACCGGAAG	GATCGCTG	GAGAATGA	-0.2999999999999998	-0.0499999999999999	-1.5572620837847042	2	(....)	6	6	1	0	1	0	1	0	55	17	16	8	3	3	7	5	-6.1	-3.0	-3.1	-11.9	-0.2163636363636363	6.1000000000000005	1.135866851563226	......(((.((.((((.....(((((((...............))))))))))))).))).	0	0.0	0.7468003	0.03885602225	1	0	0.0452789553199486	0
Bacillus subtilis (1)	860263	-	AACGGCTGCAGCTGCTTTCTTGTATTACAGGTACAAGAAACTGACAGGTGCTCAAGCCTAAGCAACAAAAAAACGGACGCCCAAGAGCGTCCGTTTTTTCTTATTTCTCAA	AAAAAACGGACGCCCAAGAGCGTCCGTTTTTT	AAGCAACA	CTTATTTC	-6.5	-0.1710526315789	-3.8569795327734	37	(((((((((((((......)))))))))))))	38	8	14	4	1	1	13	2	45	8	17	5	4	1	13	5	-3.1	-4.3	-0.6	-18.7	-0.4155555555556	4.4	1.3417365186921	..............................(((((((((((((......)))))))))))))	100	29.87	0.9910634	0.8754956250000001	0	0	1.0	1
Bacillus subtilis (1) *SAMPLED*	860263	-	TTGTTTGCTGCCTAACACCCAAAGCTTGGCTCAGCGCAGTTTCTAAACTAACAGAAGCTCTTCCTTGCAAAAACTTGGAAAAACAACATGCAGCTAGCAA	GCTGCCTAACACCCAAAGCTTGGCTCAGCGCAGT	TTGTTT	TTCTAAAC	2.220446049250313e-16	3.1720657846433036e-17	-3.287119688515584	2	((...))	7	5	2	0	2	0	2	0	34	5	11	9	5	2	5	5	-4.2	-6.699999999999999	-3.5	-8.9	-0.2617647058823529	5.7	2.618874397379151	.....(((((((.....((((...))))...)).))))).......................	0	0.0	0.0	0.0203562975	0	0	0.0740264590202892	0
Bacillus subtilis (1)	861552	-	AAAAGAATCATTCAGCCCAAGTGAAATGCAGGCGATTGCTCAAGAATTAGCCTCGCTTCGTAAATAATGGAGACTGGCCGGAAACTCGGCGAGTCTTTTTTATCATTTCCC	TTGCTCAAGAATTAGCCTCGCTTCGTAAATAATGGAGACTGGCCGGAAACTCGGCGA	GCAGGCGA	GTCTTTTT	-7.1	-0.2366666666667	-3.9614824991601	42	(.(((((....))))).)	30	6	12	2	7	1	7	1	30	6	12	2	7	1	7	1	-2.1	-3.9	-1.8	-17.1	-0.57	5.1	1.703902719381	..(((((......(..(((...((((((.....))))))...)))..)......)))))...	100	16.04	0.98744595	0.609137185	0	0	0.8812014060630281	1
Bacillus subtilis (1) *SAMPLED*	861552	-	TTAGCTTTCAAAGCAAAGCAAATGCAGAGGCAGCGATCGAGAGGTATTCTTGTTTGCCGTTCTCTCGCAGAGTTCGCAAGGAAGCGCTTTCTTCATCTTC	TGCAGAGGCAGCGATCGAGAGGTATTCTTGTTTGCCGTTCTCTCGCA	AAAGCAAA	GAGTTCGC	-0.8999999999999982	-0.0191489361702127	-1.806213125677056	3	(((((((((.((((.((((((...)))))).)))).).))))).)))	47	5	19	6	3	4	6	1	47	5	19	6	3	4	6	1	-7.2	-5.5	-3.1	-17.400000000000002	-0.3702127659574468	5.7	1.2606319272450142	............(((((((((.((((.((((((...)))))).)))).).))))).)))...	47	0.0	0.777837	0.1533562239999999	1	0	0.0909268222549082	0
Bacillus subtilis (1)	863822	-	CCTTGTGCTGGGCAAACCGAAAAGCTGGTCACCGGCTGAAACCTATTCTTCATCTTCTTAATCAAAAAGCCTCCCGACATCATGTCAGGAGGCTTTTATGCTAATGGTAGC	AAAAGCCTCCCGACATCATGTCAGGAGGCTTTT	CTTAATCA	ATGCTAAT	-17.9	-0.5424242424242	-2.1406588885156	100	((((((((((.((((...)))).))))))))))	33	5	14	2	10	1	10	1	33	5	14	2	10	1	10	1	-5.5	-2.7	-0.7	-19.9	-0.6030303030303	5.7	1.0557127604222	.............................((((((((((.((((...)))).))))))))))	100	25.31	0.9891703	0.8660672999999999	0	0	1.0	1
Bacillus subtilis (1) *SAMPLED*	863822	-	TGGGGCTAAATACCATCCGACCCAAGGAATTGCTGCATGGGCCTATCCACCCATAAAGAATGGGCTCATGCAGCCCCTCTCCGCTCTCGCCCTGCACTCT	GCTGCATGGGCCTATCCACCCATAAAGAATGGGCTCATGCAGC	AAGGAATT	CCCTCTCC	-12.1	-0.2813953488372	-1.7478931256771	71	(((((((((((((((.(.........).)))))))))))))))	43	11	16	2	15	1	15	1	43	11	16	2	15	1	15	1	-8.0	-7.6	-4.2	-24.8	-0.5767441860465	4.9	1.7797812859974	...................(((((((((((((((.(.........).)))))))))))))))	0	0.0	0.62087554	0.1231506239999999	0	0	0.8812014060630281	0
Bacillus subtilis (1)	863861	+	CGAAAAGCAAATCGAGCCATAAAACAAGCGGAAGCGCCAACGGACAAAACGGCTACCATTAGCATAAAAGCCTCCTGACATGATGTCGGGAGGCTTTTTGATTAAGAAGAT	GCCTCCTGACATGATGTCGGGAGGC	GCATAAAA	TTTTTGAT	-20.1	-0.6090909090909	-2.7093196885156	100	(((((((((((...)))))))))))	33	5	15	0	15	0	15	0	33	5	15	0	15	0	15	0	-4.3	-2.7	-2.5	-23.8	-0.7212121212121	5.7	1.2098027978786	.....................................(((((((((((...)))))))))))	100	34.46	0.9804436	0.928588835	1	0	1.0	1
Bacillus subtilis (1) *SAMPLED*	863861	+	GGCAAAAGCGCCTGAAACCCAAGCAAAAATTGATTCTTGCAGGACCATCGATCAAAGTGAAACAGATTCTAAAATAAATGCACAACGCCTTTGGCAGCAT	ATTGATTCTTGCAGGACCATCGAT	AAGCAAAA	CAAAGTGA	1.0	0.0	-1.5572620837847042	0	...	0	0	0	3	0	0	0	0	24	6	9	2	6	1	6	2	-5.6000000000000005	-3.8	-1.0	-3.5000000000000004	-0.1458333333333333	5.0	1.1045578885400122	...........................(((((((((....)))..))))))...........	0	0.0	0.0	0.0227520394999999	1	0	0.0016134016606549	0
Bacillus subtilis (1)	867126	-	CAGCTCTACCAAAACAATGTGCAAATGCTTGAGGAAGCGGTCCGAATCGAGAGAACCCAATAAACAAAAAAACTGATTCCGAGTTGGAATCAGTTTTTTATTTATCTTGGC	AAAAAACTGATTCCGAGTTGGAATCAGTTTTTT	AATAAACA	ATTTATCT	-15.9	-0.4818181818182	-3.0172624991601	100	(((((((((((((((...)))))))))))))))	33	5	15	0	15	0	15	0	33	5	15	0	15	0	15	0	-2.1	-2.7	-2.7	-16.7	-0.5060606060606	5.7	1.5815365266931	.............................(((((((((((((((...)))))))))))))))	100	30.87	0.9902056	0.7652891925	0	0	1.0	1
Bacillus subtilis (1) *SAMPLED*	867126	-	GAATTGCGGTTTCGGAAGATTTTTCATTCTTAAACGCTCTTACAAGAAAGAGAAATTGCGGATTATGAAAGGGATTTTGTCTTGCAATTCCAAACGGATG	TTTTTCATTCTTAAACGCTCTTACAAGAAAGAGAAATTGCGGATTATGAAAGG	TCGGAAGA	GATTTTGT	1.0	0.0	-2.529462499160063	0	...	0	0	0	3	0	0	0	0	53	8	19	9	8	3	8	3	-2.4000000000000004	-2.0	-2.8000000000000007	-9.3	-0.1754716981132075	4.9	1.4301325969383545	.......((((((((((((((...(((((......)))))...))).)))..))))))))..	0	0.0	0.56555504	0.0278604555	1	0	0.0042502239203798	0
Bacillus subtilis (1)	869485	+	ATATAGACAGGCTTATCAGCATGCTTGATGACCTGGAAGCCAAATACGAACGTTTTAAAAAAGATTGGGAATAAAACCGCGTGCCCGCCGCGGTTTTTTTATTGGCATAAA	CCTGGAAGCCAAATACGAACGTTTTAAAAAAGATTGGGAATAAAACCGCGTGCCCGCCGCGG	CTTGATGA	TTTTTTTA	-10.1	-0.404	-4.1504392991601	62	(((((.......)))))	25	9	9	0	9	0	9	0	25	6	10	1	9	1	9	1	-3.5	-2.7	-1.8	-12.7	-0.508	3.2	1.2506045360596	(((((..((.....(((...((((((..............))))))..)))))...))).))	100	21.46	0.98225653	0.7733021525	1	0	0.9999999977686242	1
Bacillus subtilis (1) *SAMPLED*	869485	+	CGCGATTGGCAAATGAGAGTTATTTTATAACGTTTGCCGAAATTACGGGGGAAATGCACCAATTTTGTATGATGGCTGGTTTGGAGGCCGCGAACGCTTG	TTGGCAAATGAGAGTTATTTTATAACGTTTGCCGA	CGCGA	AATTACGG	1.0	0.0	-2.011413125677056	0	...	0	0	0	3	0	0	0	0	35	5	14	4	9	1	9	4	-6.299999999999999	-6.0	-2.9000000000000004	-10.9	-0.3114285714285714	5.7	1.4348429577537347	.....(((((((((....(((((...))))))))))))))......................	0	0.0	0.52212256	0.02859321275	0	0	0.0208733572619929	0
Bacillus subtilis (1)	870352	-	AAAGCGGGATTGAGAAAGGCTTCGGGGATCTGGACTGGGCCGCACTGATTAAATGTATAAAATAAAGAAAAGCCTCTCCGTTTAAGGAGAGGTCTTTCTCTTTTACAAAGA	AGAAAAGCCTCTCCGTTTAAGGAGAGGTCTTTCT	TAAAATAA	CTTTTACA	-10.4	-0.3058823529412	-3.0439795327734	59	(((((.((((((((......)))))))).)))))	34	8	13	2	5	1	8	1	34	8	12	4	5	1	7	2	-2.0	-5.4	-2.5	-19.9	-0.5852941176471	3.2	3.1263792764971	............................(((((..(((((((......)))))))..)))))	81	21.21	0.9786673	0.9064463675	0	0	0.9999999999996396	1
Bacillus subtilis (1) *SAMPLED*	870352	-	AAACGGCTGAGGAAAGTTAAAAACTTTCTAAGCTGTTCTAATTTGCGTCTCAGGCCCGGAAAAGAGGAATCACGAAAGAAGTTTAGGGGAAAAGATATAT	GGAAAGTTAAAAACTTTCT	ACGGCTGA	AAGCTGTT	-6.8	-0.3578947368421052	-1.6945468885155837	28	((((((((...))))))))	19	5	8	0	8	0	8	0	19	5	8	0	8	0	8	0	-6.2	-5.4	-9.7	-5.800000000000001	-0.3052631578947369	5.7	4.585437560904136	.((((((((...))))))))..........................................	0	0.0	0.9561701	0.0514730297499999	1	0	0.1441914592342738	0
Bacillus subtilis (1)	874890	+	ATCGTCTAACTAAAAAGAACATTTCCCAGTCATAAAATAGTTTTCCTAATAAGACCTGGATTTCGGTAAAATAAACAATTCCGATTTCCGGGTCTTTTTCGTGCGCAGCTC	GACCTGGATTTCGGTAAAATAAACAATTCCGATTTCCGGGTC	CCTAATAA	TTTTTCGT	-2.199999999999999	-0.0523809523809523	-4.722723748740098	21	((((((((..((((.(..........).))))..))))))))	42	12	13	6	8	2	8	2	42	16	12	4	8	1	8	2	-2.000000000000001	-7.899999999999999	-1.5	-19.2	-0.457142857142857	5.4	3.7038341133121873	....................((((((((..((((..............))))..))))))))	64	18.4	0.69069386	0.168341469	1	0	0.9999999927583384	1
Bacillus subtilis (1) *SAMPLED*	874890	+	CTTTAGGAACGTTCTAAAGCCTCGCCGGAACAGAGCCGTCGTTTTTAAATCCGGAAAGCGAAAAAATTTATCAATCCTTCCAATTAATTCCTATTCGGAG	GCCTCGCCGGAACAGAGCCGTCGTTTTTAAATCCGGAAAGC	GTTCTAAA	GAAAAAAT	-0.2999999999999998	-0.0499999999999999	-1.5199372837847045	2	(....)	6	6	1	0	1	0	1	0	41	6	12	13	2	2	5	4	-4.1000000000000005	-3.4	-1.7999999999999998	-9.8	-0.2390243902439024	4.699999999999999	1.2470288542969898	..............((....(((((..(((((....)))))....)))))...)).......	0	0.0	0.81207	0.2632474025	0	0	0.015160786072835	0
Bacillus subtilis (1)	875795	+	AGCAATAACTTCTGATGCCTTATTTAATGATGAAAGAAAATGTACACTTTCTTAATTATCTTATGAGTGAAGACTGCGACACTTAGTCAGCAGTCTATTTTATGGTTCTGG	AGACTGCGACACTTAGTCAGCAGTCT	ATGAGTGA	ATTTTATG	-8.4	-0.3230769230769	-3.2193412991601	47	((((((((((.....))).)))))))	26	7	10	1	7	1	7	1	26	7	10	1	7	1	7	1	-1.5	-6.7	-3.1	-13.4	-0.5153846153846	4.1	5.7585961064284	....................................((((((((((.....))).)))))))	74	0.0	0.8409624	0.17470651925	1	0	0.8812014060630281	1
Bacillus subtilis (1) *SAMPLED*	875795	+	ATGAGCTTACTATCAGCAAGTGAAATACTGTCACTGATGAGTTATGTTATTCTTATGCTGAGAGACAAATTTCTGTGGCTGACTCATGAATAATTGTTCT	TCAGCAAGTGAAATACTGTCACTGATGAGTTATGTTATTCTTATGCTGA	GCTTACTA	GAGACAAA	0.4999999999999999	0.0555555555555555	-1.499294722523136	0	(((...)))	9	5	3	0	3	0	3	0	49	5	17	12	6	3	6	4	-6.300000000000001	-6.6	-1.9000000000000004	-9.9	-0.2020408163265306	5.7	1.3672320752863976	...........(((((((((((...((((((...))).)))....)))))....))))))..	0	0.0	0.0	0.07073664	0	0	0.0109365484427046	0
Bacillus subtilis (1)	877502	+	AACAGCAGTGCTTGATTCAAAAAAGGCTAACAAAATAAAGGGATTTTTACACAATTCTTGACTAAAATAAACCTGGATTTTCGGTAAATCCGGGTCTTTTTTGTACGCAGC	CCTGGATTTTCGGTAAATCCGGG	AAAATAAA	TCTTTTTT	-9.4	-0.376	-3.6004819487401	54	(((((((((.....)))))))))	25	7	10	0	10	0	10	0	25	7	10	0	10	0	10	0	-0.4	-7.6	-2.2	-12.8	-0.512	4.8	6.4299748084296	.......................................(((((((((.....)))))))))	85	18.2	0.98859817	0.763942385	1	0	0.8812014060630281	1
Bacillus subtilis (1) *SAMPLED*	877502	+	CTTAATTAAAAAACTGCGTGTATTAAGGCTGGGAGGTTTTTTTAAATGAGAACGGACATTTTAACAAACTTGGAAAAGTAGATTTCTTCTTTTTGACAAA	GCTGGGAGGTTTTTTTAAATGAGAACGGACATTTTAACAAACTTGGAAAAGT	GTATTAAG	AGATTTCT	-3.0	-0.2499999999999999	-2.0063083327733766	10	((((....))))	12	6	4	0	4	0	4	0	52	10	16	12	3	3	6	5	-3.7	-4.6	-2.1	-6.2	-0.1192307692307692	4.5	1.5728810742629205	.......(((...((((((.((.(((((........))))).)).)))))).....)))...	0	0.0	0.51607066	0.420613555	0	0	0.0118645135682881	0
Bacillus subtilis (1)	898907	+	GGAAAACAGCTTTCGTGTGAAAGACCCTGTTTCCGGCGCCTATATTACATTTGTGATTTAACTGCAATCCCCTTGCCGAAATAACGGCAGGGGGATTTTTTATTTTTGTCC	TCCCCTTGCCGAAATAACGGCAGGGGGA	AACTGCAA	TTTTTTAT	-16.7	-0.521875	-4.8673136231101	100	(((((((((((......)))))))))))	32	8	13	0	13	0	13	0	32	8	13	0	13	0	13	0	0.6	-4.4	-0.7	-23.9	-0.746875	4.3	2.7922618940419	..................................(((((((((((......)))))))))))	100	27.08	0.99045837	0.77126299	0	0	1.0	1
Bacillus subtilis (1) *SAMPLED*	898907	+	ACCTTATTTGCCAAGCCCTTTATTGACCTTCCCATAAAGAGAAGCCTGGCACATTTGTTTTTTTTATATCCTTCAAAAAAAATTTGCGAGGCTAAAATTT	GCCTGGCACATTTGTTTTTTTTATATCCTTCAAAAAAAATTTGCGAGGC	AAAGAGAA	TAAAATTT	-0.1	-0.0142857142857	-2.4507304991601	2	((...))	7	5	2	0	2	0	2	0	43	8	14	9	5	3	6	4	-2.0	-8.8	-0.7	-11.5	-0.2674418604651	3.9	4.7331306715648	.............((((.(((.....(((((((((.........))))))))).))).))))	0	0.0	0.552055	0.20654699	1	0	0.0721483052512739	0
Bacillus subtilis (1)	905729	+	AAGCCGCCATTTACTCGGTCAGATATGGTGTATCTGTCTTTTGACATATGACGTTTTGCATATACGCTTCTCTGAAAAGGCCTTTTACAGGCCTTTTTTTCATGCCCTATG	GGCCTTTTACAGGCC	TCTGAAAA	TTTTTTTC	-9.4	-0.376	-3.1413196885156	53	(((((.....)))))	25	7	10	0	10	0	10	0	25	7	10	0	10	0	10	0	-6.8	-3.1	-1.9	-12.7	-0.508	5.5	1.0647190016334	...............................................(((((.....)))))	95	17.86	0.99038064	0.4226808074999999	1	0	0.8812014060630281	1
Bacillus subtilis (1) *SAMPLED*	905729	+	AAGACATTCATTTTTTATTGGATATGACAGGAGGCGCTTATTTATATGTTTCCGACTCCTTATCAATCTACAACCCGGTCTTACGCTCAACCCACTTAGC	TGGATATGACAGGAGGCGCTTATTTATATGTTTCCGACTCCTTATCAATCTA	TTTTTTAT	CAACCCGG	1.0	0.0	-1.499294722523136	0	...	0	0	0	3	0	0	0	0	52	8	17	12	5	4	5	3	-9.7	-5.5	0.6	-10.9	-0.2096153846153846	4.6000000000000005	1.0177885604722663	.(((((.(((.(((((.((...((......))...)).)))))..)))))))).........	0	0.0	0.7631408	0.0589614952499999	0	0	0.0249652425304658	0
Bacillus subtilis (1)	909121	-	TTAGCTATGATAGATAAGGATTAACCGCAGTTCAGGCTGCACCCATACGAATGTACCCACATGCAAAAAAACATCTGCCTAAACGGCAGATGTTTTTTAGGCTCGGAGCGC	AAAAAACATCTGCCTAAACGGCAGATGTTTTTT	CACATGCA	AGGCTCGG	-16.6	-0.5030303030303	-1.5961420837847	100	((((((((((((((.....))))))))))))))	33	7	14	0	14	0	14	0	33	7	14	0	14	0	14	0	-11.3	-2.7	-1.9	-19.0	-0.5757575757576	4.2	1.0076923714647	.............................((((((((((((((.....))))))))))))))	100	23.9	0.98733103	0.608631455	1	0	0.999905799974509	1
Bacillus subtilis (1) *SAMPLED*	909121	-	ATTTACATTGCTTAAACTAACTATTACATGCACCATTCAAACTGCCGCGGGACTTTGGCTTGCAATGGCAAACCACCGCTGATATATTTAAACGTCAGCA	TGCCGCGGGACTTTGGCTTGCAATGGCA	ATTCAAAC	AACCACCG	-3.5	-0.35	-1.4992947225231	17	(((....)))	10	6	3	0	3	0	3	0	28	6	10	4	4	1	6	3	-8.9	-8.8	0.6	-8.8	-0.3142857142857	3.8	1.115309173622	.............................(((((((((.(....))))))...)))).....	0	0.0	0.76896167	0.02318769675	0	0	0.0452750427551163	0
Bacillus subtilis (1)	910697	+	AGTGAACGGCTATATCAAAGAAGGGCTGAATGGCGGAGGCCTCAATACAAATTAATATCTTCAAAAAACAACCTGCTGTCTCCGTTACAGTGGGTTTTTTCGTCTGAGAAA	GCGGAGGCCTCAATACAAATTAATATCTTCAAAAAACAACCTGCTGTCTCCGT	GCTGAATG	TACAGTGG	-4.3	-0.172	-4.7227237487401	32	...	25	9	9	0	9	0	9	0	25	9	7	4	3	1	4	2	-2.0	-7.6	-3.0	-10.4	-0.416	5.9	4.1342801676319	((((((((..((.............................))..)))))))).........	75	18.3	0.8608647	0.798342415	0	0	0.8812014060630281	1
Bacillus subtilis (1) *SAMPLED*	910697	+	AAAAAGCCGCCTATTCCTTGCATTCCCTATAGCTTTCTTCGGGTGAGGCGAAAAAATCAACAATATAAATCAACACATGGTTTTTGATAGTATCCTTTAG	TGCATTCCCTATAGCTTTCTTCGGGTGAGGCG	CTATTCCT	AAAAAATC	2.220446049250313e-16	3.1720657846433036e-17	-1.5339340837847042	1	((...))	7	5	2	0	2	0	2	0	32	6	11	6	3	2	6	2	-4.3	-4.8	-1.7999999999999998	-6.100000000000001	-0.190625	5.1	1.405633535948143	(((.((((((..((....))..))).))))))..............................	0	0.0	0.88489676	0.07761705	0	0	0.0052631983474094	0
Bacillus subtilis (1)	911928	-	TATCTGGACTTGCTGAGTCTGCAAAACTATATTTAAAAACAGTTCTGCAAGCGGATGAGAAGTAAAGAAACGCGGCAGGAGCCCTCCTGCCGCTTGTTTTTCACCCTGCGT	GCGGCAGGAGCCCTCCTGCCGC	AAAGAAAC	TTGTTTTT	-15.9	-0.7227272727273	-4.4056136231101	100	(((((((((....)))))))))	22	6	9	0	9	0	9	0	22	6	9	0	9	0	9	0	-0.6	-9.1	-5.8	-18.0	-0.8181818181818	4.4	13.4429247044884	........................................(((((((((....)))))))))	100	19.04	0.9855095	0.6244966175	1	0	1.0	1
Bacillus subtilis (1) *SAMPLED*	911928	-	ACTTTGAGAATGTAATGTGCGAGGCGCCTGCTGAATAATGTAAACTTGAGCCTTTTAAAAGACTCTAGTCTTGCGCGCGCTTTACGAGTTATCTGCCTAA	GAGGCGCCTGCTGAATAATGTAAACTTGAGCCTT	TAATGTGC	TTAAAAGA	1.0	0.0	-2.9234131256770555	0	...	0	0	0	3	0	0	0	0	34	10	9	8	5	2	5	5	-3.8	-6.7	-0.7000000000000002	-5.799999999999999	-0.1705882352941176	3.6	1.7798924456922531	..........(((((.(.(((........))).....).)))))..................	47	0.0	0.5422989	0.069634422	1	0	0.0078250308923024	0
Bacillus subtilis (1)	916079	-	TTTACGAAGGGCTGTCTATCCTTTCAAGAGCATTAGAGAATGCGAAAAAAGAATAAATCAGTAAGTCTGTCATCCGCAAACTGCGGGAGCAGGCTTTTTTTATTTGACATT	AGTCTGTCATCCGCAAACTGCGGGAGCAGGCT	AATCAGTA	TTTTTTAT	-8.9	-0.2617647058824	-5.0641436231101	64	((((((.(.((((((...)))))).)))))))	34	5	14	3	7	2	7	1	34	5	14	3	8	1	8	2	0.6	-5.5	-1.8	-17.1	-0.5029411764706	5.7	3.8526861304312	..............................(((((((..((((((...)))))).)))))))	100	14.75	0.9675734	0.8589022550000001	0	0	0.9999999999999138	1
Bacillus subtilis (1) *SAMPLED*	916079	-	AGGCCCGCTCAAGAGATAAGCCTGAGTCTTTTTTTTCGAGAAGAAATCAAGGAGCGGAACAGCGAACGACGCAGAGCAGTTTCCTCAGAAATTAGACGAA	CTGAGTCTTTTTTTTCGAGAAGAAATCAAGGAGCGG	AGATAAGC	AACAGCGA	1.0	0.0	-1.499294722523136	0	...	0	0	0	3	0	0	0	0	36	7	12	7	3	2	5	2	-8.4	-3.5	-1.9	-7.0	-0.1944444444444444	3.3999999999999995	1.0415403411076447	...........(((..(((((..((((.....))))..))))).)))...............	0	0.0	0.9211917	0.057606853	0	0	0.0094429265475639	0
Bacillus subtilis (1)	919330	-	GCGGAATTAAAGCCGCAAACTACCTGCTTGATGATATTGAAACCTACTTCTTAAAAACGAAATAAAAAAAGACTCCGTCTTATTAGACGGAGTCTTTTTTGCTTTTGCCAA	GACTCCGTCTTATTAGACGGAGTC	TAAAAAAA	TTTTTTGC	-20.8	-0.5777777777778	-2.4249595327734	100	((((((((((....))))))))))	36	6	16	0	16	0	16	0	36	6	16	0	16	0	16	0	-5.4	-2.7	-3.0	-23.3	-0.6472222222222	4.8	1.1724641867228	......................................((((((((((....))))))))))	100	36.48	0.9894839	0.951110605	0	0	1.0	1
Bacillus subtilis (1) *SAMPLED*	919330	-	AAGGACTTAAATGTTAAAAACGAATGCAAGTTTCTTTGCGCTGTGCGTGCCTCTTAAAATTTACTTCGAACTAAATTGTACCTCGCGCGAAAAAATCATA	TAAATGTTAAAAACGAATGCAAGTTTCTTTGCGCTGTGCGTGCCTCTTAAAATTTA	AAGGACT	CTTCGAAC	-1.7000000000000002	-0.1888888888888889	-2.353413125677056	5	(((...)))	9	5	3	0	3	0	3	0	56	6	18	16	5	3	6	5	-5.6	-3.1	-1.5	-7.2	-0.1285714285714286	5.3	1.0937955080045716	......(((((.((((..(((..((((((....)))))).....))).....)))).)))))	0	0.0	0.0	0.2216056225	0	0	0.0055936295237367	0
Bacillus subtilis (1)	919364	+	AGCGTATCGGAAAAACAGATCTCTTTCTGTCACCATGTTCCTCGTTACACGTCTGATTGGCAAAAGCAAAAAAGACTCCGTCTAATAAGACGGAGTCTTTTTTTATTTCGT	GACTCCGTCTAATAAGACGGAGTC	GCAAAAAA	TTTTTTTA	-20.8	-0.5777777777778	-3.4484824991601	100	((((((((((....))))))))))	36	6	16	0	16	0	16	0	36	6	16	0	16	0	16	0	-3.1	-2.7	-1.7	-23.0	-0.6388888888889	5.1	1.262762080306	......................................((((((((((....))))))))))	95	37.59	0.9901534	0.8677080275	1	0	1.0	1
Bacillus subtilis (1) *SAMPLED*	919364	+	ACAATAAAGCTTGTCGAGTCCGTTCGCTTCTCCAAGACCGAATGTCAACACAGGAACAACGAAAATTCGGCCCTCTTACGAGTTTCGTTCATGTTCTTCG	ACGAAAATTCGGCCCTCTTACGAGTTTCGT	CAGGAACA	TCATGTTC	-5.4	-0.4909090909090909	-2.738747532773376	21	((((...))))	11	5	4	0	4	0	4	0	30	11	10	1	6	1	6	1	-4.6000000000000005	-7.0	-6.1	-7.8	-0.26	4.0	6.174865189581387	................................((((((.((((.........))))))))))	0	0.0	0.94379145	0.0387100645	0	0	0.1600853008087238	0
Bacillus subtilis (1)	922544	+	ACAGCGGCTATCGGCGCACCTTATTTTATTTATTTGCTCTATAAAACAAGAAATTCTTAATCGTTACACCCATTTTCTTAAAAAAGAAAATGGGTTTTTTTGATAATGACT	CCCATTTTCTTAAAAAAGAAAATGGG	TCGTTACA	TTTTTTTG	-14.4	-0.5142857142857	-5.0061589487401	100	(((((((((((....)))))))))))	28	6	12	0	12	0	12	0	28	6	12	0	12	0	12	0	-0.8	-8.8	-2.3	-15.0	-0.5357142857143	5.1	6.8450595830306	....................................(((((((((((....)))))))))))	100	21.61	0.98330617	0.1794530635	1	0	1.0	1
Bacillus subtilis (1) *SAMPLED*	922544	+	TCTTTTTCGCTACTAATTTGAAAATGGTTAAACACAATTTTTTATCATGTTTTGAAATTACGATATTTATTTCGCCTTTTTTTTCCATTTCGATCACATC	AATTTGAAAATGGTTAAACACAATTTTTTATCATGTTTTGAAATT	TCGCTACT	ACGATATT	0.0999999999999999	0.0199999999999999	-1.6945468885155837	1	(...)	5	5	1	0	1	0	1	0	45	10	15	7	5	2	6	3	-4.6000000000000005	-2.9	-3.3	-4.000000000000001	-0.0888888888888889	5.4	1.2923087678075516	(((((.((((((..((((........))))...)))))).))))).................	0	0.0	0.0	0.0271093919999999	0	0	0.0013380304479685	0
Bacillus subtilis (1)	924209	+	CCTGACGAGGCGCCGGAAGTGAAAAAACGCACACCGATCCGCGACCGATTCACTGAAATGTAAAAAACCCCTTGTCTCAAACGGAGACAAGGGGTTTTTCATTAACGAGAT	CCCCTTGTCTCAAACGGAGACAAGGGG	GTAAAAAA	TTTTTCAT	-14.2	-0.3021276595745	-1.5199372837847	86	(((((((((((.....)))))))))))	47	7	20	2	4	2	11	1	47	7	20	2	4	1	16	2	-7.0	-4.1	-1.5	-27.0	-0.5744680851064	4.2	1.0831401129649	...................................(((((((((((.....)))))))))))	100	30.76	0.989048	0.8194161025	1	0	1.0	1
Bacillus subtilis (1) *SAMPLED*	924209	+	TTGGAGGCACGACAACCCGACGCTCAAAAACGAAGATTTCCACCACGACGCCGCTTCTTCGCAGGAATTGACCGACAGTTGTTTCTTGAAAAAACCAAAC	CGCTCAAAAACGAAGATTTCCACCACGACGCCGCTTCTTCGCAGGAATTGACCG	CAACCCGA	ACAGTTGT	1.0	0.0	-1.7295388885155836	0	...	0	0	0	3	0	0	0	0	54	21	12	11	2	2	6	6	-5.700000000000001	-2.4	-3.7	-7.1	-0.1314814814814814	6.1	1.1618196386615829	.((.((((...((((((...................))))))......)))).)).......	0	0.0	0.0	0.0259170165	0	0	0.0104356865362605	0
Bacillus subtilis (1)	926777	+	ATACAGGACCTCTTCCCCTCAGCAAGAGGAAGCGCTGCCAATCTCAGTATTGCAAGAAAAAGAATAAAGCGTAACAGGAGGCTGATGATCAGCCTCTTTTTGTTTGCAGCA	GAGGCTGATGATCAGCCTC	CGTAACAG	TTTTTGTT	-9.8	-0.3161290322581	-3.5301196885156	57	((((((((...))))))))	31	5	13	2	3	1	10	1	31	5	13	2	3	1	10	1	-7.0	-1.9	-3.3	-15.0	-0.4838709677419	5.7	1.063686917314	...........................................((((((((...))))))))	87	21.7	0.9878646	0.4649408075	1	0	0.8812014060630281	1
Bacillus subtilis (1) *SAMPLED*	926777	+	AGCGCAGCTAAGCAACTGCCAGATCCCCTTTGCTGCTTTCACCTCGATTTTGAGCGTGGCCAGGATTTTCAGGTTAACTGCTTTTTCGGATCAAAGCAGA	AGATCCCCTTTGCTGCTTTCACCTCGATTTTGAGCGTGGCCAGGATTT	CAACTGCC	TCAGGTTA	1.0	0.0	-2.413831688515584	0	...	0	0	0	3	0	0	0	0	48	11	13	13	6	3	6	5	-5.9	-3.0	-4.3	-11.2	-0.2333333333333333	6.2	1.2462335430353546	.((((((.....((..(.((((.........)))).)..))..)))))).............	0	0.0	0.0	0.0272418929999999	0	0	0.0576973286749866	0
Bacillus subtilis (1)	928691	+	ACCTTTTTCAAAGCTCCCGTAACGACGTGAATGATTACTTAAATCAAAGCAGAGGCCTTTTGCATTAAAAACCTGCCGTTAACGACCGGCAGGTTTTTTCATTTTCTTAAA	AAAAACCTGCCGTTAACGACCGGCAGGTTTTT	TTTGCATT	TCATTTTC	-14.6	-0.45625	-3.0803212991601	88	((((((((((((.(....).))))))))))))	32	6	13	2	12	1	12	1	32	10	12	0	12	0	12	0	-2.3	-2.7	-0.6	-17.8	-0.55625	4.6	1.23769902415	..............................((((((((((((........))))))))))))	100	31.8	0.9903687	0.597260915	1	0	1.0	1
Bacillus subtilis (1) *SAMPLED*	928691	+	CGACAAGCCGAAGAGGTGCCTATGCGCAAAGACCGCTAGCGCGCGACCCCGCCGAAGCAGTGCGCCGCTTCCTTTCAATTTTATATTTTTCAGTTTTTTT	GAGGTGCCTATGCGCAAAGACCGCTAGCGCGCGACCCCGCCGAAGCAGTGCGCCGCTTC	AAGCCGAA	CTTTCAAT	-5.499999999999999	-0.3055555555555555	-2.786788332773376	21	(((((.(....).)))))	18	6	6	2	5	1	5	1	59	6	19	17	6	4	6	6	-2.5	-5.1	-2.8000000000000007	-19.9	-0.3372881355932203	4.1	2.619017132705733	...((((((.....(((((......(((..((.(((....))))).)))..)))))))))))	49	0.0	0.5688597	0.0854533909999999	1	0	0.3323331293225992	0
Bacillus subtilis (1)	930630	+	ACGAAAAGCCAGCCATCGTCAATCAGCTGATTTTGGAATATCTTAAGAACCAATAAGCTAAAATTTCTCTCCATCCGTCTGTCATAATGGCAGACTTTTTCTGTGCGTTTT	GTCTGTCATAATGGCAGAC	CTCCATCC	TTTTTCTG	-9.6	-0.5052631578947	-4.8290119487401	65	((((((((...))))))))	19	5	8	0	8	0	8	0	19	5	8	0	8	0	8	0	-1.7	-6.7	-0.6	-9.2	-0.4842105263158	5.7	2.4096562403815	...........................................((((((((...))))))))	93	0.0	0.91234416	0.11237953025	0	0	0.8812014060630281	1
Bacillus subtilis (1) *SAMPLED*	930630	+	TTCTCTAATGCTGTTCCGCCTAAGTAATTTGTTCTCGCTTTCGTTCCATGTCAAAAGCAATCGTCTGCGTGCTTGTTCCTTATGGTCGTTAATCCCATAG	CGCTTTCGTTCCATGTCAAAAGCAATCGTCTGCG	TTTGTTCT	TGCTTGTT	-2.6	-0.3249999999999999	-2.930730499160063	9	((....))	8	6	2	0	2	0	2	0	34	7	8	13	3	2	3	5	-5.2	-5.8	-1.0	-3.7	-0.1088235294117647	5.4	1.2923087678075516	............................(((...((.....(((.....)))..))...)))	0	0.0	0.7243074	0.0241351575	0	0	0.016319008464839	0
Bacillus subtilis (1)	934442	-	ATGATCTCACGATTCGTTCATCCTATACGGGATGGATATTCAGCGAAGAAAAACTTCAGAAAAAATTAAAGCTCGGCTCTATATAGAGCCGGGCTTTTTACGTCTTATATA	AAAGCTCGGCTCTATATAGAGCCGGGCTTT	AAAAAATT	TTACGTCT	-17.3	-0.5766666666667	-3.1235083327734	100	(((((((((((((....)))))))))))))	30	6	13	0	13	0	13	0	30	6	13	0	13	0	13	0	-5.0	-3.9	-0.3	-21.5	-0.7166666666667	5.1	1.1039101738864	................................(((((((((((((....)))))))))))))	100	24.96	0.9894169	0.8907066399999999	1	0	1.0	1
Bacillus subtilis (1) *SAMPLED*	934442	-	CGATATCGCATGGATTCCAACTAGCTTCGAAGGCGCCGCCAAAGTACTGATAATATCCTAAAAAGTTTAAAGGCTTCGCGATATTTCACGATCGGACGAA	GCGCCGCCAAAGTACTGATAATATCCTAAAAAGTTTAAAGGCTTCGC	CTTCGAAG	GATATTTC	-3.6	-0.5142857142857142	-2.161547532773376	13	((...))	7	5	2	0	2	0	2	0	47	17	9	14	3	2	3	5	-2.5	-5.8	-3.3	-7.6	-0.1617021276595744	5.5	3.061379213330327	...............(((..(((.....(((...............))).....)))..)))	0	0.0	0.0	0.0226899905	0	0	0.0253354792454559	0
Bacillus subtilis (1)	938205	+	TAAGACAGCAAAACCAATCTGCTGAACAAAACAAACAACAAAACAGCTAATCACTGAAACAGAAAAAAGCACTTCATCTTCGGGTGGAAGTGCTTTTTTCTGTTTGAAAAA	ACAGAAAAAAGCACTTCATCTTCGGGTGGAAGTGCTTTTTTCTGT	TCACTGAA	TTGAAAAA	-17.6	-0.3911111111111	-2.9234131256771	100	((((((((((((((((((((....)))).))))))))))))))))	45	6	20	1	16	1	16	1	45	6	20	1	17	1	17	1	-4.0	-6.4	-3.0	-28.9	-0.6422222222222	0.8	2.849900584756	.................((((((((((((((((((((....))).)))))))))))))))))	91	25.39	0.9854419	0.8177068975	1	0	1.0	1
Bacillus subtilis (1) *SAMPLED*	938205	+	ACAACAACTGCTCAAACTCAAAACCTTCTCAACAAAGATTTCTGAACATTACTTCTTCTTGCAAATTGGGACACAAGTCACTTCTCAGCAGCTCTGCAAA	TCTCAACAAAGATTTCTGAACATTACTTCTTCTTGCAAATTGGGA	CAAAACCT	CACAAGTC	0.0999999999999999	0.0199999999999999	-1.5339340837847042	1	(...)	5	5	1	0	1	0	1	0	45	20	10	7	6	1	6	5	-6.199999999999999	-6.0	-1.5	-5.0	-0.1111111111111111	6.0	1.2417035807092074	.........((((((..((((..................)))).....))))))........	45	0.0	0.8512589	0.015926294	1	0	0.0031613083877003	0
Bacillus subtilis (1)	939306	+	TTGCGCCCGAGTTTGTCGATATGTGGTATGAACGGTATTTGCGCTATACAAAATAATGGTTACGTAAAAACCTGTTGCGGGGTACAACAGGTTTTTCACATGGGCTCACAC	AAAAACCTGTTGCGGGGTACAACAGGTTTTT	GGTTACGT	CACATGGG	-10.5	-0.3620689655172	-2.3358931256771	60	((((((((((((.......))))))))))))	29	9	11	0	11	0	11	0	29	9	11	0	11	0	11	0	-7.7	-2.7	-1.3	-12.8	-0.4413793103448	4.8	1.0288784279768	...............................((((((((((((.......))))))))))))	79	19.23	0.98928356	0.1016095725	0	0	0.8812014060630281	1
Bacillus subtilis (1) *SAMPLED*	939306	+	AAATAACCATATATGCAACGACTTAACTGGATGTAATGTAACACTGCATGTTGTTATCATGCAGACACAAATCGGTAAACGTAACGATCTTGGGGGTAGT	ATAACCATATATGCAACGACTTAACTGGATGTAATGTAACACTGCATGTTGTTAT	AA	CATGCAGA	-6.0	-0.3157894736842	-1.4992947225231	32	...	19	5	7	2	6	1	6	1	50	5	16	15	4	4	5	6	-6.2	-7.6	1.5	-9.0	-0.18	5.7	1.1353489860255	(((((...(((((((...((...((.....))...)).....))))))).))))).......	0	0.0	0.523682	0.02867837975	0	0	0.0737674367801656	0
Bacillus subtilis (1)	941136	+	TCATGGACTATGAGAGCCAATACAAGCACTTATTTACCATTCAAAATTTGAACTAAAACATCAATCTTATATCCTTTTAACGAAGGATATAAGATTTTTTTGTATATAAAA	ATCTTATATCCTTTTAACGAAGGATATAAGAT	AAACATCA	TTTTTTGT	-13.5	-0.3970588235294	-4.8290119487401	90	((((((((((((((....))))))))))))))	34	6	15	0	15	0	15	0	34	6	15	0	15	0	15	0	-1.0	-4.4	-2.8	-16.7	-0.4911764705882	5.5	2.8048938159946	..............................((((((((((((((....))))))))))))))	100	14.47	0.9802321	0.078539648	0	0	1.0	1
Bacillus subtilis (1) *SAMPLED*	941136	+	ATCCCTGTTATGATTATTAATTTGAAGCACCAGAATATTTGTTAAAGGAATTAAATATGCACAATATTAAGATAACAATACCATGTATTCTCGACACTAT	AATATTTGTTAAAGGAATTAAATATGCACAATATTAAGATAACAATACCATGTATT	AGCACCAG	CTCGACAC	-4.9	-0.3769230769230768	-1.9489420837847045	18	(((((...)))))	13	5	5	0	5	0	5	0	56	7	18	15	5	2	7	6	-7.4	-3.3	-3.0	-2.5000000000000004	-0.0446428571428571	4.199999999999999	1.0950859111801718	......(((((((((((......(((.((((.....)))))))..))))))......)))))	0	0.0	0.0	0.018582411125	0	0	0.0019701700093725	0
Bacillus subtilis (1)	941143	-	TGAACATTTAGAAACACTTATCACAAGTTTTCAAACGTATCATCCGAAAGACTGCGAAATAGAAACAGAAGAGTAACCCGGTTAAACAGCCGGGTTTTTTTATATACAAAA	CCCGGTTAAACAGCCGGG	AAGAGTAA	TTTTTTTA	-10.9	-0.4954545454545	-4.8290119487401	74	(((((((....)))))))	22	6	9	0	9	0	9	0	22	6	9	0	9	0	9	0	0.2	-6.4	-3.2	-13.2	-0.6	5.3	5.9521225064592	............................................(((((((....)))))))	100	26.25	0.98859715	0.9490857475	1	0	0.9999999999999996	1
Bacillus subtilis (1) *SAMPLED*	941143	-	AATAGAAAAAAAATTTGGGTTGGATTAAACCAGAACCAATAACAATTCACAGTCCACGCAATAGGGTTAGGTTTTTTTAAAATTTAAACAACAATACCAA	TTGGGTTGGATTAAACCAGAACCAATAACAATTCACAGTCCACGCAA	AAAAAAAT	TAGGGTTA	1.0	0.0	-2.413831688515584	0	...	0	0	0	3	0	0	0	0	47	26	10	3	3	2	5	1	-6.999999999999999	-3.0	-1.2999999999999998	-5.799999999999999	-0.1234042553191489	6.2	1.0406499427767306	.....(((.((.(((((........................))))))).)))..........	47	0.0	0.5156893	0.5750775375	0	0	0.0238441422777918	0
Bacillus subtilis (1)	942407	-	AGGATATTAAAGACACGCTTACAGCGGTCGAGGATGCATTTAAACATCTAAAAAACTAGAATCAAATACCTTGAACAGGAGCTTTGAGCTCCTGTTTTTTTATGGAATCAA	CAGGAGCTTTGAGCTCCTG	ACCTTGAA	TTTTTTTA	-13.7	-0.548	-4.3691392991601	88	((((((((...))))))))	25	5	11	0	11	0	11	0	25	5	11	0	11	0	11	0	-3.5	-4.4	-1.8	-16.2	-0.648	5.7	1.4534705833474	...........................................((((((((...))))))))	100	24.72	0.9862027	0.8454721875	0	0	1.0	1
Bacillus subtilis (1) *SAMPLED*	942407	-	TATGAAAAATTCATGAGCGAAAATAAAAGAGGGAAAGAAAAATAATAGCGAGGCGTATCTTCATTGACTAGATGACAGCTTACTGAATTGACCCCCTTTG	TAGCGAGGCGTATCTTCATTGACTAGATGACAGCTTACTG	AAAAATAA	AATTGACC	-3.5	-0.35	-2.011413125677056	12	(((....)))	10	6	3	0	3	0	3	0	40	7	12	11	3	2	5	6	-6.1	-3.1	-1.5	-5.8	-0.145	4.8	1.0773819888990028	......................(((..((((......(((((.....)))))..)))).)))	0	0.0	0.0	0.052381888	0	0	0.0220936910718877	0
Bacillus subtilis (1)	944922	-	AGATAAGGGATTAGAAGGAAAAGAATTTGATGAGTCTTATAATAAAAAGAAAATGTCGAAATAAAATAAGCTGACCGTTTCGTGCGGTCAGCTTATTTTTAATGATTTTCT	AAAATAAGCTGACCGTTTCGTGCGGTCAGCTTATTTT	GTCGAAAT	TAATGATT	-17.6	-0.4756756756757	-2.6390203327734	100	((((((((((((((((.....))))))))))))))))	37	7	16	0	16	0	16	0	37	7	16	0	16	0	16	0	-3.4	-2.7	-3.7	-23.7	-0.6405405405405	4.8	1.5608341784264	.........................((((((((((((((((.....))))))))))))))))	100	28.54	0.99016243	0.8064024575000001	1	0	1.0	1
Bacillus subtilis (1) *SAMPLED*	944922	-	AAAAAAAGTTGCTTTGTTTAAATGCTGATTGTTCAATAAGATATAATAATTAGGTAAGCAGCTTGGATTAAAGAATGTTATAAGATAATCGGAGATAGAG	AAGTTGCTTTGTTTAAATGCTGATTGTTCAATAAGATATAATAATTAGGTAAGCAGCTT	AAAAA	GGATTAAA	-3.1	-0.3444444444444444	-1.806213125677056	11	(((...)))	9	5	3	0	3	0	3	0	59	13	20	8	9	2	9	7	-4.800000000000001	-5.5	0.6	-11.7	-0.1983050847457627	6.2	1.1403357786929087	...(((((((((.......((.(((((((((...........))))))))))))))))))))	0	0.0	0.0	0.0283164975	1	0	0.0099432144185196	0
Bacillus subtilis (1)	944962	+	AGCCACCACCGTTTAGAAATTTACGGCGTCTGCCAAGAGTGTTCGAAAAAAGAAAATCATTAAAAATAAGCTGACCGCACGAAACGGTCAGCTTATTTTATTTCGACATTT	AAAATAAGCTGACCGCACGAAACGGTCAGCTTATTTT	AATCATTA	ATTTCGAC	-16.9	-0.4567567567568	-2.7171196885156	100	(((((((((((((((.......)))))))))))))))	37	9	15	0	15	0	15	0	37	9	15	0	15	0	15	0	-4.8	-2.7	-0.9	-21.2	-0.572972972973	4.8	1.0884783885711	.........................(((((((((((((((.......)))))))))))))))	100	29.6	0.99075305	0.7948556225000001	0	0	1.0	1
Bacillus subtilis (1) *SAMPLED*	944962	+	CTTTCGAGGCATTAAAAATTGAAAACGTTTCGCCCGGCACCCTCAAACGTTAAGCGTTATTTAACAAACTGTGTTAACCCGAGTAACCGGTTCGAATTAG	TTGAAAACGTTTCGCCCGGCACCCTCAAACGTTAAGCGTTATTTAA	ATTAAAAA	CAAACTGT	0.0999999999999999	0.0199999999999999	-1.588225925677056	1	(...)	5	5	1	0	1	0	1	0	46	13	14	7	5	2	7	4	-5.5	-3.2	0.1	-5.600000000000001	-0.1217391304347826	4.199999999999999	1.053111913806783	...((((((((((((....((...........))..))))))).))))).............	0	0.0	0.93396604	0.0385773995	1	0	0.0020627336698668	0
Bacillus subtilis (1)	953342	-	ATCAGAGCTTGAAGATACAGAAGAGCTAGAAGAGGTGCTAGAAGAGATCCTAGACCAATACGCTGAGTAAGTATAAAAAGGAGCCGAGGCTCCTTTTCTTTAATAAAAAAT	AAAAGGAGCCGAGGCTCCTTTT	TAAGTATA	CTTTAATA	-11.7	-0.5318181818182	-2.8340275327734	68	(((((((((....)))))))))	22	6	9	0	9	0	9	0	22	6	9	0	9	0	9	0	-1.3	-2.7	-1.5	-13.3	-0.6045454545455	2.7	1.5905249883484	........................................(((((((((....)))))))))	86	20.27	0.98676956	0.2207342535	1	0	0.8812014060630281	1
Bacillus subtilis (1) *SAMPLED*	953342	-	AGAGAGAGAATTCTTATCCAGCTATTTGCCGTGTAGAAGCCTTTAAATCTAAGTTGAATGATAGAGTCAGCCTCTTGAGCACAGATTATTGAAAGTATAT	TTATCCAGCTATTTGCCGTGTAGAAGCCTTTAAATCTAAGTTGAATGA	GAGAATTC	TAGAGTCA	1.0	0.0	-2.335893125677056	0	...	0	0	0	3	0	0	0	0	48	6	17	10	4	3	5	3	-5.9	-3.4	-5.0	-4.900000000000001	-0.1020833333333333	5.1	1.442033122011829	((((.((((((((((..(.((....)))..)))))...))))).))))..............	0	0.0	0.0	0.03042002025	0	0	0.0039398142501394	0
Bacillus subtilis (1)	957703	+	TAAATAAAGGATTAAAAGAAAAAGCAAAAGAGTTTGTCGATACGGGAAGCAATTTATATCAATAAAAAAAATGAAGATGGAGAATGCTCCATCTTCATTTTTTTAGAAAAA	ATGAAGATGGAGAATGCTCCATCTTCAT	TAAAAAAA	TTTTTTAG	-20.3	-0.5342105263158	-2.2489420837847	100	((((((((((((....))))))))))))	38	6	17	0	17	0	17	0	38	6	17	0	17	0	17	0	-4.6	-2.7	-0.9	-22.2	-0.5842105263158	4.3	1.0990415179705	..................................((((((((((((....))))))))))))	91	24.77	0.9898902	0.3302086	1	0	1.0	1
Bacillus subtilis (1) *SAMPLED*	957703	+	AAAAGATAAAATAAAAGAAATGAAAAAAAATAGAAAAATTCAAAGGCGGCTTATTTTAGATTTCAGCGATATAAAAGGAAAAGAGAAAAAGAAAGAAAAT	TGAAAAAAAATAGAAAAATTCAAAGGCGGCTTATTTTAGATTTCA	AAAAGAAA	GCGATATA	0.0999999999999999	0.0199999999999999	-1.648101125677056	1	(...)	5	5	1	0	1	0	1	0	45	8	13	13	5	3	5	5	-5.6	-5.4	0.3999999999999999	-2.2	-0.0488888888888888	3.9	1.12019715584505	.............(((((.....(((((.((..(......)..)).)))))..)))))....	0	0.0	0.55033255	0.13207060825	1	0	0.0009069412369093	0
Bacillus subtilis (1)	959493	-	CTGAATACGGAAAACGCGTGGCAGAAGGCCTTGGATTGCCGATTAAAAAAGATTCTTAATGGAGAAATGCAAAAACCCGTTGTAGTCAGCGGGTTTTTTTATATTTAGTTA	ACCCGTTGTAGTCAGCGGGT	ATGCAAAA	TTTTTTAT	-10.6	-0.2944444444444	-2.9385304991601	61	((((((((....))))))))	36	6	15	2	3	1	12	1	36	6	15	2	3	1	12	1	-1.9	-2.1	-1.3	-16.3	-0.4527777777778	4.1	1.3037436422337	..........................................((((((((....))))))))	100	32.91	0.9901353	0.97420144	0	0	0.8812014060630281	1
Bacillus subtilis (1) *SAMPLED*	959493	-	GCCTTTTTTTTTTAGAAAGATAAACGTACCATCCGGCGAAATATCCAATAAAAGCCTGAGCCTCCATATTAAAAACAATTTTTTTTGCGTTTTTTACACG	TCCGGCGAAATATCCAATAAAAGCCTGA	ACGTACCA	GCCTCCAT	1.0	0.0	-1.691905925677056	0	...	0	0	0	3	0	0	0	0	28	18	5	2	2	1	3	1	-8.0	-2.4	-1.0	-3.9	-0.1392857142857143	4.8	1.019277755426557	...............((.(((................))).))...................	0	0.0	0.0	0.047050022	1	0	0.0057847005690297	0
Bacillus subtilis (1)	966178	-	TTGTGTTTATCATCATGATCATCCAGCACCTTTCCTACGTCATCTCTTTCAAGAAAAACGAAAAAAACTCCGGCGCGCTGTAATCGGCCGGAGTTTTTTCTTACCAGCTTG	AAAAAACTCCGGCGCGCTGTAATCGGCCGGAGTTTTTT	AAAAACGA	CTTACCAG	-15.1	-0.3973684210526	-2.3534131256771	90	(((((((((((((.((.(...).)))))))))))))))	38	5	16	3	13	2	13	1	38	9	15	1	13	1	13	1	-5.5	-2.7	-0.9	-20.1	-0.5289473684211	5.4	1.062355432566	........................(((((((((((((.((.......)))))))))))))))	100	22.56	0.98714626	0.833721415	0	0	1.0	1
Bacillus subtilis (1) *SAMPLED*	966178	-	CGGCTCACGCAAAGCCCGGCCAATTACTTTCTCCTTAACGTTGCGCACGTAACAAAGCATGGAATACAGCAATTTGTCAATAAAACGCTATTCAAACTGT	AATTACTTTCTCCTTAACGTTGCGCACGTAACAAAGCATGGAATACAGCAATT	GCCCGGCC	TGTCAATA	1.0	0.0	-2.731351688515584	0	...	0	0	0	3	0	0	0	0	53	6	18	13	4	4	5	3	-4.5	-2.9	-2.5	-5.2	-0.0981132075471698	3.6	1.2370387234491058	.......((((.((((((.(((...(((((....))))).)))...))))...)).))))..	0	0.0	0.0	0.0236920195	0	0	0.001975024576032	0
Bacillus subtilis (1)	967200	-	CTCTTATCATCATTAACGAAAATGTTTGAACAAATTCACGGCGGCACCCATACAGTACATTGGCTTACGTAAAAGAACACGAATACCGTGTTCTTTTTCACATAAAAAAAC	AAAAGAACACGAATACCGTGTTCTTTT	GCTTACGT	TCACATAA	-12.5	-0.462962962963	-2.3358931256771	74	(((((((((((.....)))))))))))	27	7	11	0	11	0	11	0	27	7	11	0	11	0	11	0	-4.8	-2.7	-1.8	-12.9	-0.4777777777778	4.1	1.1364695419764	...................................(((((((((((.....)))))))))))	90	19.59	0.98646766	0.0340292825	1	0	0.8812014060630281	1
Bacillus subtilis (1) *SAMPLED*	967200	-	AATTCTTTTTAATTTGACGGAAGCGCCCAAACGTGTTCCACTTCGGCACACACGGAAAACACTGATTTCATTACACAATTGGTTCGTTCGTATTGTGCGC	TTTGACGGAAGCGCCCAAACGTGTTCCACTTCGGCACACACGGAAAA	CTTTTTAA	CACTGATT	1.0	0.0	-1.7593468885155836	0	...	0	0	0	3	0	0	0	0	47	5	12	20	3	4	3	5	-4.800000000000001	-1.8	-0.7999999999999998	-7.200000000000001	-0.1531914893617021	5.7	1.0532812234036328	.....(((..((...(.(((.....(((...)))...))).)...))..)))..........	0	0.0	0.5626773	0.0311328695	1	0	0.0142027632611085	0
Bacillus subtilis (1)	970655	+	AATACTGCCGCGATTCTTGTTTATGAAGCGCTGCGCCAGCAAAATTACCGTGATTTAAAATAGTGAAAAACCCGCTCATCGATGATGGGCGGGTTTTTTTGCGGATGTTGA	CCCGCTCATCGATGATGGGCGGG	GTGAAAAA	TTTTTTTG	-18.8	-0.5371428571429	-2.3009011256771	100	((((((((((...))))))))))	35	5	16	0	16	0	16	0	35	5	16	0	16	0	16	0	-9.6	-3.1	-1.0	-23.0	-0.6571428571429	5.7	1.0121448253669	.......................................((((((((((...))))))))))	100	33.5	0.9874779	0.9630100825	0	0	1.0	1
Bacillus subtilis (1) *SAMPLED*	970655	+	CCGCGGCGCGTTTCTTGCGCTGCGCGATGGGTGTTGCAAAAAAAGAATTGAATGCCGCTTGTTAATTTGGCTGCGTCGCCTTTTGCGGGCGTTAAACATT	CGCTTGTTAATTTGGCTGCGTCGCCTTTTGCGGGCG	TTGAATGC	TTAAACAT	-4.9	-0.3266666666666666	-2.969858888515584	19	(((((.....)))))	15	7	5	0	5	0	5	0	36	8	10	10	7	1	7	6	-3.6	-7.9	-1.7000000000000002	-13.0	-0.3611111111111111	4.0	3.080847133007768	..........................(((((((......(((......)))....)))))))	0	0.0	0.92045504	0.0331733384999999	0	0	0.3096233478590262	0
Bacillus subtilis (1)	980358	+	TGCAGGACCGCAGCTATCGTGATGCGCTGCTCTCTATGAAAAATAAGAAAAAGTAATGAAAAAGGCAAATCCGTTTACTCATGCGGGTTTGCCTTTTTTGCTGTTTCCATC	AAAAAGGCAAATCCGTTTACTCATGCGGGTTTGCCTTTTT	AAGTAATG	TGCTGTTT	-8.6	-0.1791666666667	-2.7867883327734	48	((((((((((((((((.(....).))))))))))))))))	48	6	20	4	1	2	18	1	51	10	20	3	3	1	17	3	-3.8	-5.6	-2.7	-25.3	-0.4960784313725	4.8	2.0508885901293	......................((((((((((((((((........))))))))))))))))	100	27.76	0.9883551	0.8110837124999999	1	0	1.0	1
Bacillus subtilis (1) *SAMPLED*	980358	+	CTCTCCTGCACTTGCAAATGCAAAAAAAATTAGCGGGCATGCCTAAGTCATATGCTGGCATCTATAAAAATACAACTGCAATTTAATTTGTCTTAGATGG	GCGGGCATGCCTAAGTCATATGCTGGC	AAAAATTA	ATCTATAA	-1.1999999999999995	-0.0923076923076922	-2.3218396885155843	4	((((.....))))	13	7	4	0	4	0	4	0	27	11	8	2	2	1	6	1	-3.3	-3.4	-1.9000000000000004	-7.799999999999999	-0.2888888888888888	6.2	1.3175565472609023	.............((.((((((.........)))))).))......................	0	0.0	0.0	0.0635924785	1	0	0.0371305795514917	0
Bacillus subtilis (1)	984210	+	CTTTATCATCTTCCTGTTGCTTGCTTTCGGAATCTTCATGAAGCGGGATATTGCAAACTAATAAAAAAAGCTGTTTTGCTTATGCAAAACAGCTTTTTTGTCAAAATAAAA	AAAAAAGCTGTTTTGCTTATGCAAAACAGCTTTTTT	AACTAATA	GTCAAAAT	-19.4	-0.5388888888889	-1.9799059256771	100	((((((((((((((((....))))))))))))))))	36	6	16	0	16	0	16	0	36	6	16	0	16	0	16	0	-4.3	-2.7	-0.9	-21.0	-0.5833333333333	3.6	1.1159909433087	..........................((((((((((((((((....))))))))))))))))	100	31.5	0.98561406	0.253350425	1	0	1.0	1
Bacillus subtilis (1) *SAMPLED*	984210	+	AGCACTTATTTCTGCTCCAAAAGAAATGATTACCTGTTTTCATTGGTTTTCTAAAATTTTCATCATCCTTTGAAGTGCAATCACTTTTTTTCAAAAAAAA	TGATTACCTGTTTTCATTGGTTTTCTAAAATTTTCATCATCCTTTGAAGTGCAATCA	AAAAGAAA	CTTTTTTT	-0.2	-0.0222222222222	-2.1835003327734	2	((....))	9	7	2	0	2	0	2	0	45	22	10	5	3	2	5	2	-3.6	-4.6	-5.0	-4.8	-0.1066666666667	5.7	2.6188743973792	....((((....((((((((..((....................))..))))).))))))).	0	0.0	0.6139047	0.0308548735	1	0	0.0144627181530557	0
Bacillus subtilis (1)	984215	-	ATCGTTGAAGGAAACCGCGGACCACAAGCTGCTAACGTTACTAAAGAAGCGTAAGCATAAATTGATATGAAAAACTGCAGGTGCAAACCTGCAGTTTTTATTTTGACAAAA	AAAAACTGCAGGTGCAAACCTGCAGTTTTT	TTGATATG	ATTTTGAC	-16.7	-0.5566666666667	-3.0439795327734	100	(((((((((((((....)))))))))))))	30	6	13	0	13	0	13	0	30	6	13	0	13	0	13	0	-3.4	-2.7	-2.2	-18.9	-0.63	4.2	1.3023957758321	................................(((((((((((((....)))))))))))))	100	26.73	0.9898678	0.6656299525	0	0	1.0	1
Bacillus subtilis (1) *SAMPLED*	984215	-	GAAAGCAAAGAATACCTGAAAAAGAGCTGGGCAACGTATTGTAGAAACTTTTTTGTTACTTAGTACCGCAAAACAAAAAGAAGAAACAGCTTGCTATTTT	GCAAAGAATACCTGAAAAAGAGCTGGGCAACGTATTGTAGAAACTTTTTTGTTACTTAGT	GAAA	ACCGCAAA	-2.2	-0.3142857142857142	-1.499294722523136	7	((...))	7	5	2	0	2	0	2	0	60	10	18	16	2	5	7	3	-8.4	-2.5	1.5	-8.000000000000002	-0.1333333333333333	5.4	1.0052865630641683	.((.(((...((..(((((((..(((.(........).)))...)))))))))..))).)).	0	0.0	0.6644481	0.2182396575	1	0	0.0205938111456052	0
Bacillus subtilis (1)	985747	+	AGAAAAAGAATATCAGGGAGATCTTGTCCCGGCTTTTCTGCCTTTGAAACGTCTTTCAGATTGGAAGAATGAATTCGAACATTGAATTCATTCTTTTTTTTCTGAAAAACA	GAATGAATTCGAACATTGAATTCATTC	GATTGGAA	TTTTTTTT	-11.0	-0.3142857142857	-4.3691392991601	70	((((((((((((...))))))))))))	35	5	16	0	16	0	16	0	35	5	16	0	16	0	16	0	-2.8	-2.7	-7.5	-16.0	-0.4571428571429	5.7	3.4973095608648	...................................((((((((((((...))))))))))))	100	20.56	0.9841546	0.0859366275	1	0	1.0	1
Bacillus subtilis (1) *SAMPLED*	985747	+	CATTTCATGTTCTTTGAAGGACTTGTTTTGGAAATTTCTCTGCAAGGGAAGATTATGTTGGAAGGATCGAGAAAATGCTTTTTCATCATGAAGAACTTTG	TTGTTTTGGAAATTTCTCTGCAAGGGAAGATTATGTTGGAAGGA	TGAAGGAC	TCGAGAAA	1.0	0.0	-2.248942083784704	0	...	0	0	0	3	0	0	0	0	44	5	13	15	2	3	7	6	-6.5	-1.3	-2.3	-7.4	-0.1681818181818181	5.7	1.038969799693044	......((.(((..(...(((((((...)))))))......)..))).))............	0	0.0	0.8962829	0.0277909187499999	0	0	0.0191422481453492	0
Bacillus subtilis (1)	988419	+	AAATTGATCAAGGGGCATTTCATGATCAATCCAGAGTGATTGAAGCTGAAGAAGCGTAACATATGAAAACGTGTAATCCAAGAGGATTACACGTTTTTTTAACGGCCAGGC	CGTGTAATCCAAGAGGATTACACG	TATGAAAA	TTTTTTTA	-16.3	-0.4794117647059	-2.9234131256771	100	((((((((((....))))))))))	34	6	15	0	15	0	15	0	34	6	15	0	15	0	15	0	-8.1	-3.1	-0.7	-20.0	-0.5882352941176	4.1	1.0227096586449	......................................((((((((((....))))))))))	100	25.49	0.9894379	0.09190204025	0	0	1.0	1
Bacillus subtilis (1) *SAMPLED*	988419	+	CAACCATTCAAGAAAATTTTGATGATTGAAGGCCAAATGCATTCCCAATGCGAGTTGGGAATATAAACCACCAGCACACTTCGAATTTTTGCCCCCCATA	ATTCCCAATGCGAGTTGGGAAT	CCAAATGC	ATAAACCA	-8.1	-0.3681818181818	-1.9489420837847	45	(((((((((....)))))))))	22	6	9	0	9	0	9	0	22	6	9	0	9	0	9	0	-5.5	-4.4	-0.6	-10.6	-0.4818181818182	4.8	1.1208855948269	........................................(((((((((....)))))))))	0	0.0	0.9857141	0.03362611625	0	0	0.0929385875975444	0
Bacillus subtilis (1)	989627	+	CAATCGCCGGATTATTTGATGAATTTACACAAACTGTACAGCGTGTATTCCCTAACGCTGAATAAATGAAAGAAGCCGCACAATTTGTGCGGCTTTTTCTTTGCGTTAATG	GCCGCACAATTTGTGCGGC	TGAAAGAA	TTTTTCTT	-16.9	-0.5827586206897	-2.7867883327734	100	((((((((...))))))))	29	5	13	0	13	0	13	0	29	5	13	0	13	0	13	0	-5.3	-2.8	-2.0	-19.0	-0.6551724137931	5.7	1.113439564583	...........................................((((((((...))))))))	100	32.23	0.990023	0.8839796325	0	0	1.0	1
Bacillus subtilis (1) *SAMPLED*	989627	+	TACTTTAGTTTTGTAAAACAAGCGGAGCAAGCGTGAACACACAACGTTAATTGCTCGTGCGCACGACAACGCGTAACTGCACGCCTTGGACGATTCACTA	GCGGAGCAAGCGTGAACACACAACGTTAATTGCTCGTGC	TAAAACAA	GCACGACA	-2.6	-0.3249999999999999	-1.499294722523136	9	((....))	8	6	2	0	2	0	2	0	39	11	13	4	3	2	6	3	-8.6	-4.8	1.5	-12.400000000000002	-0.317948717948718	5.0	1.013927943849861	.................(((((((((((((.........))))...)))))).)))......	0	0.0	0.8262262	0.0292754395	1	0	0.0680142642828559	0
Bacillus subtilis (1)	997082	+	TCTGACTTTCAAAAGAAGACTAACAAAGCCTTTTTCGGTCAAAGAAGGCTGATATAATCATGCGGCAAGGGCTTTTCTATTTTTAGAAAAGCTCTTTTTGTATCAGAGAAA	GGGCTTTTCTATTTTTAGAAAAGCTC	TGCGGCAA	TTTTTGTA	-9.3	-0.2447368421053	-2.6534131256771	52	(((((((((((....)))))))))))	38	6	16	2	3	1	13	1	38	6	16	2	3	1	13	1	-5.7	-1.9	-3.1	-16.3	-0.4289473684211	4.5	1.1122633414763	....................................(((((((((((....)))))))))))	100	20.15	0.9876616	0.4226951475	1	0	0.8812014060630281	1
Bacillus subtilis (1) *SAMPLED*	997082	+	TCAAGAAGGGAGCATCCGGGATAGCTTTTTAATCTGCTAAAATAGAAGGCATGCTTGGCTTGATTTGATAGTTCTTCCTGCATTTTCACAAAAATTTTTT	CAAGAAGGGAGCATCCGGGATAGCTTTTTAATCTGCTAAAATAGAAGGCATGCTTGGCTTG	T	ATTTGATA	-3.2999999999999994	-0.2538461538461538	-2.834027532773376	11	((.((...)).))	13	5	4	2	2	1	2	1	61	12	17	17	4	4	6	4	-2.6	-5.1	-0.8999999999999999	-12.5	-0.2049180327868852	4.5	1.6801460543325544	.((((....((((((((...(((((..........))))...)....)).))))))..))))	44	0.0	0.7047208	0.03884527	1	0	0.0567810883815182	0
Bacillus subtilis (1)	1004935	+	AGTAATACTATGGTATAATGGTTACAAGTTAATAAGAACGGTCCTGAGATGAGGAGAGACCACAGCACCAAAGTGTAAGCATGCACTTTGGCTGTTGTGGTCTCTTTTTCT	GACCACAGCACCAAAGTGTAAGCATGCACTTTGGCTGTTGTGGTC	TGAGGAGA	TCTTTTTC	-19.1	-0.4063829787234	-3.4941937487401	100	((((((((((((((((((((....)))))))))).))))))))))	47	6	21	1	11	1	11	1	47	6	21	1	11	1	11	1	-1.0	-6.7	-6.7	-31.8	-0.6765957446809	5.3	7.8685706135644	.................((((((((((((((((((((....)))))))))).))))))))))	72	16.54	0.96851164	0.07179934575	0	0	1.0	1
Bacillus subtilis (1) *SAMPLED*	1004935	+	TATAGACATTTTAGCCCAATCAGGCCTAAGATTTTGAGGAGAGCGCCATAAGGGGTGGGCATAGTTTATTAATAGTCTTGACTGTTGCTTTGGTATTTAT	TTAGCCCAATCAGGCCTAAGATTTTGAGGAGAGCGCCATAAGGGGTGGGCATAG	TAGACATT	TTTATTAA	-1.2999999999999998	-0.2599999999999999	-4.150439299160065	12	(...)	5	5	1	0	1	0	1	0	54	16	15	10	3	4	5	4	-0.6000000000000002	-1.9	-3.9	-10.9	-0.2018518518518518	6.2	2.1067641733824765	........((((((((.((.(((((..............)).)))....))..))))).)))	0	0.0	0.0	0.1480437975	0	0	0.09832860467654	0
Bacillus subtilis (1)	1006675	+	CGAAAAACAAACATACAGAAAACCTCAACAAGCTTTTACACGATGCGGTCGTACCGCTTGAGCAATAAATCATAACGGGCTGTCTGCAGCCCGTTATTTCTTTTTACGTGC	TAACGGGCTGTCTGCAGCCCGTTA	ATAAATCA	TTTCTTTT	-16.3	-0.6269230769231	-4.4056136231101	100	((((((((((....))))))))))	26	6	11	0	11	0	11	0	26	6	11	0	11	0	11	0	-0.3	-3.3	-0.3	-18.7	-0.7192307692308	3.4	1.6897858418299	......................................((((((((((....))))))))))	100	21.4	0.9890021	0.435879975	0	0	1.0	1
Bacillus subtilis (1) *SAMPLED*	1006675	+	CGTCGCGGTTTTCGAAAAAGGCTTCTGTCGCCAAAACTCGATGCGCAGTTACGTTCAACCAAACATTTGCCTGGTCACAAAACGCGGGGTTAAACGGAGA	TCGAAAAAGGCTTCTGTCGCCAAAACTCGA	CGCGGTTT	TGCGCAGT	0.5000000000000003	0.0357142857142857	-2.279905925677056	0	(((........)))	14	10	3	0	3	0	3	0	30	9	7	9	4	1	4	5	-9.4	-7.199999999999999	-5.699999999999999	-6.199999999999999	-0.2066666666666666	4.5	1.7097985301272514	....((((....(((.......))).....))))............................	0	0.0	0.69127214	0.055681669	0	0	0.0704751954395315	0
Bacillus subtilis (1)	1008562	+	CCTTTCTGAAGATGTAATGAAGACGGTGGATGAAATTGTTGAGTCAACAGCAAAATAATTCAAGTATGAGCTGGGTCATTGTAAATGATCCGGCTTTTTCTTTTTCTCATC	AGCTGGGTCATTGTAAATGATCCGGCT	CAAGTATG	TTTTCTTT	-9.1	-0.2219512195122	-3.9614824991601	54	((((((((((((...))))))))))))	41	5	17	4	3	2	13	1	41	5	16	6	3	1	13	3	-3.0	-3.0	0.4	-19.0	-0.4634146341463	5.7	1.1185663204238	...................................((((((((((((...))))))))))))	100	20.98	0.8850411	0.6176353175	0	0	0.9999999999999998	1
Bacillus subtilis (1) *SAMPLED*	1008562	+	AATGGATATTTTTGTTTCAGTCAAATATTCCTCGTTCATCTTACAAATTTAAAGAAAGATAGGTTTGTTGAAATAAAATTTCAGCAATCCGATTGCCTGT	GGTTTGTTGAAATAAAATTTCAGCAATCC	GAAAGATA	GATTGCCT	-9.7	-0.3344827586207	-2.0578588885156	55	((.((((((((((...)))))))))).))	29	5	12	2	2	1	10	1	29	5	12	2	2	1	10	1	-6.6	-3.3	-1.1	-10.1	-0.348275862069	5.7	1.0532812234036	.................................((.((((((((((...)))))))))).))	0	0.0	0.9882778	0.0312884224999999	0	0	0.1461313112593264	0
Bacillus subtilis (1)	1010985	+	AGTGGCTGAAAACATTAAGGAAAGCATAAAAGAGCTTGTCGAAGAACTCAGCATGTTCGCAAAAGCAGGAAATCCCGGCGTCTAAACGCCGGGATTTGTTTATGTGAGAAG	TCCCGGCGTCTAAACGCCGGGA	GCAGGAAA	TTTGTTTA	-11.2	-0.3294117647059	-2.1914131256771	65	(((((((((....)))))))))	34	6	14	2	2	1	12	1	39	6	16	3	6	1	10	3	-6.5	-4.0	-7.5	-21.9	-0.5615384615385	5.4	2.189342081613	........................................(((((((((....)))))))))	100	22.78	0.9907181	0.5380951975	0	0	0.9999895745396038	1
Bacillus subtilis (1) *SAMPLED*	1010985	+	GACGTTAAGAGTTTGAAAGCTTTGTAATCAAGCAGGGTGTTGGTGAGAAAAGATGAGCCGCCTGTGAATGGCCTGAAATTTGATATAAGTGCTAGAATGC	GCTTTGTAATCAAGCAGGGTGTTGGTGAGAAAAGATGAGCCGCCTGTGAATGGC	GTTTGAAA	CTGAAATT	-1.9	-0.1461538461538461	-2.0473468885155843	6	(((.......)))	13	9	3	0	3	0	3	0	54	10	16	14	3	4	6	6	-3.8	-5.5	-2.1	-9.9	-0.1833333333333333	4.9	1.7797812859973874	........(((......((..((((((.(((.((........)).)))).)))))))..)))	0	0.0	0.53079057	0.048175506	0	0	0.0670345847453958	0
Bacillus subtilis (1)	1011750	-	CCAATATGAACAACTCTTACTGGAAACAGCGCTATCTCGGTGCAAAACGATATTTCTAAAAACAGAAACTGTGCGGCCTTAACGGCTGTACAGTTTTTTATTAGAGCCTAA	CTGTGCGGCCTTAACGGCTGTACAG	AACAGAAA	TTTTTTAT	-12.3	-0.3514285714286	-3.0171196885156	72	((((((((((.....))))))))))	35	7	15	0	15	0	15	0	35	7	15	0	15	0	15	0	-4.1	-2.8	-2.8	-21.8	-0.6228571428571	4.2	1.3023957758321	.....................................((((((((((.....))))))))))	100	20.07	0.9872068	0.501272315	0	0	1.0	1
Bacillus subtilis (1) *SAMPLED*	1011750	-	GCATGTAAGCCTAACGCGTATTTCTTGGTCTACTATTCTACCTGTGTGTAACAAATTTCGGACGGATAATTCATTTAAATAAATTTGTTTATGCTGGCTT	TTGGTCTACTATTCTACCTGTGTGTAACAAATTTCGGACGGA	CGTATTTC	TAATTCAT	-0.1999999999999998	-0.0222222222222222	-2.7789883327733755	1	((.....))	9	7	2	0	2	0	2	0	42	7	12	13	2	3	4	5	-2.9	-1.3	-0.9000000000000004	-3.900000000000001	-0.0928571428571428	4.199999999999999	1.1137059974725536	...((.((((...(((.....(((.....))))))...)))).)).................	0	0.0	0.561622	0.0482157235	0	0	0.0040972962439488	0
Bacillus subtilis (1)	1013390	-	CAGTTTTAGACAAATACACACTGCGCGACCTCGTCAAAAACAAAGAAGATATCATGAAGCTTTTAAAAATGAAGGAATAGATTAAGATTCCTTCTTTTTTTATGCCCTTTT	GAAGGAATAGATTAAGATTCCTTC	TTAAAAAT	TTTTTTTA	-5.4	-0.225	-5.4007229231101	46	((((((((........))))))))	24	10	8	0	8	0	8	0	24	10	8	0	8	0	8	0	1.3	-5.4	-3.4	-8.1	-0.3375	5.0	6.8634492824332	......................................((((((((........))))))))	87	18.73	0.9706348	0.61955759	1	0	0.8812014060630281	1
Bacillus subtilis (1) *SAMPLED*	1013390	-	AAGCATTTAAATTCGTTTAATAAATATAAGAATTTTGCTTCATAGAGAAGAGCAACTTGCTGCAATTACAAGATTTTTTGAAATCATTTTTTTGCCAAAC	AAGAATTTTGCTTCATAGAGAAGAGCAACTTGCTGCAATTACAAGATTTTT	ATAAATAT	TGAAATCA	0.4999999999999999	0.0555555555555555	-2.335893125677056	0	(((...)))	9	5	3	0	3	0	3	0	51	7	16	14	10	2	10	6	-5.1000000000000005	-2.8	-0.3999999999999999	-6.300000000000001	-0.1235294117647059	4.5	1.065650055679551	...((((((((((.....(((..(((.....))).)))......))))))))))........	52	0.0	0.812116	0.021036774	0	0	0.0009087831903597	0
Bacillus subtilis (1)	1020042	+	AATCAGCAGCCTGAACAACAGCTACTGGAAGCCTCGTTACCTCGGTGCGAAAAGATTCTAATTTTTAGAGAAAACCCGTTCATTGGAACGGGTTTTTTTCATTAGACGGAG	CTCGTTACCTCGGTGCGAAAAGATTCTAATTTTTAGAGAAAACCCGTTCATTGGAACGGG	CTGGAAGC	TTTTTTTC	-13.2	-0.4125	-2.0114131256771	78	(((((((....)))))))	32	6	14	0	14	0	14	0	32	6	14	0	14	0	14	0	-4.7	-3.2	-2.3	-18.4	-0.575	4.2	1.221811374839	..((((((.((...(.(((......((((((...))))))......))).)...))))))))	100	28.7	0.9897443	0.8998954499999999	0	0	0.8812014060630281	1
Bacillus subtilis (1) *SAMPLED*	1020042	+	GATTCGCTTTTGGGCAGGTGCTCTTTTTGCTTGTTTTTTTTTCGGAAAGTCAATGACTCGAATCCAAGAATTGCAGGCAACGGGCTGAAGCTTCAAAAAC	GTTTTTTTTTCGGAAAGTCAATGACTCGAATCCAAGAAT	TTTTGCTT	TGCAGGCA	0.0999999999999999	0.0199999999999999	-2.248942083784704	1	(...)	5	5	1	0	1	0	1	0	39	5	14	8	6	2	6	3	-10.4	-3.6	-8.799999999999999	-5.800000000000001	-0.1487179487179487	5.7	1.337254145086791	.....................((((((..((((...((((...))))))))...))))))..	0	0.0	0.7965378	0.0352133435	0	0	0.0185562025700429	0
Bacillus subtilis (1)	1023135	+	GACGAATCTTCCTATATGACAGGGCAGACCATTCATGTGAATGGCGGCCGTTTTATTTCAACGTAATCAACGAAAAACCAGCTCAAGAGCTGGTTTTTTGTGTGGTGAAAA	ACGAAAAACCAGCTCAAGAGCTGGTTTTTTGT	CGTAATCA	GTGGTGAA	-15.4	-0.48125	-2.0942131256771	94	((((((((((((((....))))))))))))))	32	6	14	0	14	0	14	0	32	6	14	0	14	0	14	0	-7.5	-4.9	-3.5	-19.3	-0.603125	4.4	1.229762446788	..............................((((((((((((((....))))))))))))))	100	29.67	0.98783576	0.5607300375	0	0	0.9999997842924654	1
Bacillus subtilis (1) *SAMPLED*	1023135	+	CCACACTCTGAACCGCCGAGGGCCATCAAGAAAAGTGGAATGGATTGTGTACATGAAAGAATGAAGCGATACATATTGAATATCACCGCAGACGATCATT	ATGGATTGTGTACATGAAAGAATGAAGCGATACAT	AAAGTGGA	ATTGAATA	0.4999999999999999	0.0357142857142857	-2.4313516885155844	0	(((.(....).)))	14	6	4	2	3	1	3	1	35	8	11	7	3	2	5	3	-3.4000000000000004	-3.2	-1.5	-5.9	-0.1685714285714286	4.0	1.279174944607795	................(((.(((((...(((......)))..))))).)))...........	0	0.0	0.0	0.03084786225	0	0	0.0098687141620761	0
Bacillus subtilis (1)	1024789	+	TAATCGGCTTGGTAATCTATTTCCTGTATTCAAGAAAGCATTCAAAATTAAATCAATAACCTTTTGATAAAGAGAGCGGCCATACAGGCCGCCTCTTTTCTGTTCTTGGCA	AAAGAGAGCGGCCATACAGGCCGCCTCTTT	CTTTTGAT	TCTGTTCT	-13.0	-0.4333333333333	-3.1714624991601	77	((((((.((((((.....))))))))))))	30	7	12	1	6	1	6	1	30	7	12	1	6	1	6	1	-4.6	-3.9	-2.2	-19.6	-0.6533333333333	4.1	1.3037436422337	................................((((((.((((((.....))))))))))))	91	19.17	0.9867697	0.8596635699999999	0	0	1.0	1
Bacillus subtilis (1) *SAMPLED*	1024789	+	TCTTCTTGTGGTCAGTGCATTAATTTTCTTTTCAAAAATTTTTTCCCTATCGCACAGAATAGGCGCTTTCCCAAAATTCTAAGCATCTCGGCTCGAGGGT	TGTGGTCAGTGCATTAATTTTCTTTTCAAAAATTTTTTCCCTATCGCA	TCTTCT	CAGAATAG	0.0999999999999999	0.0199999999999999	-1.5572620837847042	1	(...)	5	5	1	0	1	0	1	0	48	9	16	9	6	4	6	2	-5.2	-6.0	-3.9	-5.1	-0.10625	5.7	2.0128864629801786	..((((((.((.(.(..((((((.......))))))..).).))))))))............	0	0.0	0.0	0.0207741335	1	0	0.0057251477475146	0
Bacillus subtilis (1)	1028203	-	TTAATCTCTTTGTGATTATTTGTGTGTATACCATTGTATCTGTAGATACGAATTTACAGTTTGGCTTTTAAAAAAGACGCCTTTTCAGGCGTCTTTTTTCGTTATACCGGT	AAAAAAGACGCCTTTTCAGGCGTCTTTTTT	TGGCTTTT	CGTTATAC	-16.7	-0.5566666666667	-2.1418396885156	100	(((((((((((((....)))))))))))))	30	6	13	0	13	0	13	0	30	6	13	0	13	0	13	0	-4.1	-2.7	-2.5	-16.9	-0.5633333333333	5.5	1.2331654044307	................................(((((((((((((....)))))))))))))	100	32.11	0.9894728	0.6957520374999999	1	0	0.8812014060630281	1
Bacillus subtilis (1) *SAMPLED*	1028203	-	AGTCCCTGCGCTGCATTTTGGTTTATTTTTCTATATTCGCTGCCGAATTTTTTTTTGACGTTGTATCTATTTGATACAGTTGTTTAATCGTATTTGTAAA	TTGTATCTATTTGATACAG	TTTTGACG	TTGTTTAA	-3.9	-0.2052631578947368	-3.907439299160064	19	(((((((.....)))))))	19	7	7	0	7	0	7	0	19	7	7	0	7	0	7	0	-1.8000000000000005	-4.9	-3.4000000000000004	-6.1	-0.3210526315789473	3.6	3.63640872536653	...........................................(((((((.....)))))))	58	0.0	0.6869792	0.1273594425	0	0	0.1564681532347359	0
Bacillus subtilis (1)	1032063	+	AAGAACTAGAGAATAAACTTGATCAGCTATAAGGCGTTCTGAGAGATTGTCCTGAAACTGTGAAAATAAGAAAAGCACCCTATACAAGGTGCTTTTCTTATTATGCTTCCT	AATAAGAAAAGCACCCTATACAAGGTGCTTTTCTTATT	ACTGTGAA	ATGCTTCC	-15.9	-0.4184210526316	-2.2246396885156	100	(((((((((((((((.(....).)))))))))))))))	38	6	16	2	15	1	15	1	38	10	15	0	15	0	15	0	-6.8	-3.3	-1.8	-19.9	-0.5236842105263	4.6	1.0714715632526	........................(((((((((((((((........)))))))))))))))	78	23.55	0.99020445	0.8439139375	0	0	1.0	1
Bacillus subtilis (1) *SAMPLED*	1032063	+	TTTAAATAATTATAAGTAGAGAAATGTAGACACAATAGTACTAAAGAACTGTCTATGAACTTAATCCTCTATGATAGATTACCAAGAATTGCTGAATCTA	TAGAGAAATGTAGACACAATAGTACTAAAGAACTGTCTATGAACTTAATCCTCTA	ATTATAAG	TGATAGAT	1.0	0.0	-2.5378588885155846	0	...	0	0	0	3	0	0	0	0	55	6	15	21	5	3	6	6	-5.300000000000001	-5.800000000000001	-3.0	-6.000000000000001	-0.1090909090909091	3.9	1.7361486291567352	(((((....((((((.....(((.(....).)))))))....))......))))).......	0	0.0	0.7762581	0.024213083	0	0	0.0036603242221006	0
Bacillus subtilis (1)	1035273	+	GCAGATTAAAAACTCACGGGACATTTTCATTTCTTTATATAAAGATTTTGCTTAAGAAGGCAAAGAAAAGAAAACAGTTTTCAAGGCTGTTTTCTTTTTATATCCGCAAAA	AAAAGAAAACAGTTTTCAAGGCTGTTTTCTTTT	AGGCAAAG	TATATCCG	-11.0	-0.3142857142857	-2.1914131256771	63	(((((((((((((((...)))))))))))))))	35	5	16	0	16	0	16	0	35	7	15	0	15	0	15	0	-7.3	-3.1	-1.9	-15.6	-0.4457142857143	5.0	1.0535121274671	.............................((((((((((((((.....))))))))))))))	95	22.94	0.9897983	0.7751129674999999	1	0	0.8812014060630281	1
Bacillus subtilis (1) *SAMPLED*	1035273	+	ATTCAGCTTACATTTGATCTCAGTAGCAAGATTTCAACGTCTTTCAACGGGAAAAATAAATTCCTTTTTTTTTTTACTTAACAAAAATCAGCAGCTTTGA	ATTTGATCTCAGTAGCAAGATTTCAACGTCTTTCAACGGGAAAAAT	CAGCTTAC	AAATTCCT	-0.2	-0.0222222222222	-1.5961420837847	2	(...)	9	7	2	0	2	0	2	0	35	8	12	5	4	3	5	1	-3.4	-6.0	-1.4	-6.1	-0.1742857142857	5.3	1.8121668137985	.........((((..((((.((.(.(((((......))))).).)))))).)))).......	0	0.0	0.9271163	0.09985754525	0	0	0.0089476172065545	0
Bacillus subtilis (1)	1036954	+	GCAACACAACCGGGATTACGGCGCACCACAAGCTGCCGCTGCCCGAGCCTGTGATGCTGAACAGTGCAACCTTGAGCGAGAAATAAGCTCAAGGTTTTTTTATATTGTGAT	ACCTTGAGCGAGAAATAAGCTCAAGGT	ACAGTGCA	TTTTTTAT	-9.0	-0.3103448275862	-4.8290119487401	61	(((((((((.........)))))))))	29	11	10	0	10	0	10	0	29	11	10	0	10	0	10	0	0.2	-6.4	-0.9	-15.2	-0.5241379310345	4.2	4.5687496013367	...................................(((((((((.........)))))))))	100	19.33	0.98874235	0.45557987	0	0	1.0	1
Bacillus subtilis (1) *SAMPLED*	1036954	+	AAGCGTGCTGGCCGACTGCGCAACAGGGAGGCATGGCTGGCAGAACGCTGCTAATTTTTTCACCAATTGGCAATGATTGTGCGGTTGCCTTTGCCGATGC	GGCATGGCTGGCAGAACGCTGCTAATTTTTTCACCAATTGGCAATGATTGTGCGGTTGCC	AACAGGGA	TTTGCCGA	-3.6	-0.5142857142857142	-3.530119688515584	15	((...))	7	5	2	0	2	0	2	0	60	10	22	8	4	4	8	2	-6.7	-8.799999999999999	-3.8000000000000007	-18.6	-0.31	5.5	2.6272443997934163	..((((..((((.((.((((.((((((((........)))))))).)).)).))))))))))	0	0.0	0.0	0.07512430875	0	0	0.1650244320739691	0
Bacillus subtilis (1)	1038827	+	CCTTGATCAGACACAAACGAAAAAAGGTAAGTGACTGTCCCTATTGAATCTGGCTGATAGATGAATTGAGAAATGACCCCGGCGTTTCGCCGGGGTTTTGTGCTGCATAAG	CCCCGGCGTTTCGCCGGGG	AGAAATGA	TTTTGTGC	-17.0	-0.7391304347826	-3.4040275327734	100	((((((((...))))))))	23	5	10	0	10	0	10	0	23	5	10	0	10	0	10	0	-6.6	-6.8	-0.7	-19.2	-0.8347826086957	5.7	1.2098027978786	...........................................((((((((...))))))))	100	20.34	0.9898269	0.57749506	0	0	1.0	1
Bacillus subtilis (1) *SAMPLED*	1038827	+	ATAATTATTTGTCTTTGAGGAATGCAAAGTGTTTGTGAGCGACTCCACCATTTTGATGGGACTGGAGAGACCCACCTGCCTGGGCAAAGAAAGGCACCGA	TTTGAGGAATGCAAAGTGTTTGTGAGCGACTCCACCATTTTGATGGGACTGGAG	TATTTGTC	AGACCCAC	-0.2999999999999998	-0.0499999999999999	-1.499294722523136	2	(....)	6	6	1	0	1	0	1	0	54	5	17	17	3	4	7	6	-9.3	-1.9	-5.199999999999999	-9.3	-0.1722222222222222	5.7	1.0532812234036328	.(((.((.....(((((((..((.(((...))))).)))))))......)).))).......	0	0.0	0.70735687	0.1004791715	0	0	0.0562419486650958	0
Bacillus subtilis (1)	1040062	+	CAAAAGCACGAAAGCGACCAATTCCAGGTGAATCTAAATAAAGAGGAAAAGGAACGGGCTTAAAAGAGAGACTTCGTCTGACAGAGGCGGAGTCTTTTTCATGGTAAAATA	GACTTCGTCTGACAGAGGCGGAGTC	AAAAGAGA	TTTTTCAT	-8.7	-0.2485714285714	-1.8558931256771	48	((((((((((.....))))))))))	35	7	15	0	15	0	15	0	35	7	15	0	15	0	15	0	-5.9	-2.5	-3.1	-19.0	-0.5428571428571	4.9	1.131383662927	.....................................((((((((((.....))))))))))	100	18.86	0.9469613	0.3748616975	1	0	0.8812014060630281	1
Bacillus subtilis (1) *SAMPLED*	1040062	+	GGCGCTAGATTATAAGGAAACTAAAGATGAAAAGAATAGAGCTGGAAAAGAGAAAGTAAAACGATACGTGAACGCCACAAGGAAAAATTCTTAGCTAGGC	AGGAAACT	AGATTATA	AAAGATGA	-1.1999999999999995	-0.1499999999999999	-1.5572620837847042	4	((....))	8	6	2	0	2	0	2	0	8	6	2	0	2	0	2	0	-5.8	-2.1	-1.9	-1.9000000000000004	-0.2375	0.1999999999999997	1.073696743039516	.......((....))...............................................	0	0.0	0.7544838	0.06914323625	1	0	0.0056817963391843	0
Bacillus subtilis (1)	1040826	-	AAATTAAAAGAAAAAGGCTATTCCTTCGGAGTGTTAGAGGACACAATGGTTCCTGTTCATGAATAAAAAAGTGAGGCGCATAAAGCGGCTCACTTTTTCATGCCCAAACTT	AAAAAGTGAGGCGCATAAAGCGGCTCACTTTTT	CATGAATA	CATGCCCA	-13.6	-0.4121212121212	-1.7689420837847	81	((((((((((.(((.....))).))))))))))	33	7	13	2	10	1	10	1	33	7	13	2	10	1	10	1	-8.1	-2.7	-6.2	-18.3	-0.5545454545455	4.1	1.2227386238281	.............................((((((((((.(((.....))).))))))))))	89	17.37	0.9668888	0.707930175	1	0	0.8812014060630281	1
Bacillus subtilis (1) *SAMPLED*	1040826	-	GTGAATGGAAGGCTGTGCAAATCGCATTTTTTAATTTTTATGTAATCATTAACAAGTCCCACGGAGGGATACTTCTCCCAATTTAGTTTCAAAATTTTTT	TCCCACGGAGGGA	TTAACAAG	TACTTCTC	-4.8	-0.3692307692307692	-2.8262275327733755	18	((((.....))))	13	7	4	0	4	0	4	0	13	7	4	0	4	0	4	0	-4.6	-9.0	-3.7	-4.9	-0.3769230769230769	4.1	5.455833511164976	.................................................((((.....))))	51	0.0	0.88656306	0.1006742799999999	0	0	0.2490541688945892	0
Bacillus subtilis (1)	1042888	+	ACAGCTTCAGGCTGCTTTTCAAGAAAGCATTCAACAGGCTGCTAGCATTTCATAAATGAACGAAGAAAAGAGCCCGCTTTTTACAGCGGGGCTCTTTTTATTTTTTAACAA	GAGCCCGCTTTTTACAGCGGGGCTC	GAAGAAAA	TTTTTATT	-10.2	-0.2914285714286	-3.6004819487401	59	(((((((((......))).))))))	35	8	14	1	11	1	11	1	35	8	14	1	11	1	11	1	0.6	-3.1	-1.7	-19.4	-0.5542857142857	5.3	2.4045638926409	.....................................(((((((((......))).))))))	100	27.52	0.99061626	0.99645872	0	0	1.0	1
Bacillus subtilis (1) *SAMPLED*	1042888	+	ACCTTTTCTTTCACGCGCTTTCAATTTTTTTCTTCGCATTTTTACACGAGCAGGAGGAGGAAGGCAAGGCGGAAAGCGAACTTTAATTTTCTTCAGGGCA	TTCGCATTTTTACACGAGCAGGAGGAGGAAGGCAAGGCGGAAAGCGAA	TTTTTTTC	CTTTAATT	1.0	0.0	-2.938530499160064	0	...	0	0	0	3	0	0	0	0	48	14	13	10	5	4	5	2	-0.8999999999999999	-5.699999999999999	0.6	-8.7	-0.18125	5.300000000000001	1.8805543694194464	........(((((.((((..(.(..((............))..))..)))))))))......	0	0.0	0.6982137	0.0164585187499999	1	0	0.0267737554486574	0
Bacillus subtilis (1)	1049133	+	AGAAGGCCAATATTATCAAATGTATGAACTGCAAAAGGGACAGAAACATTCCATTGCATAACGCTCAAAAACCCAAAACAATCGTGTTTTGGGTTTTTGGTTTATGTAGTC	CAAAAACCCAAAACAATCGTGTTTTGGGTTTTTG	ATAACGCT	GTTTATGT	-13.7	-0.3805555555556	-3.4827595327734	83	(((((((((((((((....)))))))))))))))	36	6	16	0	16	0	16	0	39	6	17	1	2	1	15	1	-3.7	-4.6	-7.4	-20.3	-0.5205128205128	5.3	4.5625862069053	............................(((((((((((((((....)))))))))))))))	100	30.76	0.98817587	0.4789245125	1	0	1.0	1
Bacillus subtilis (1) *SAMPLED*	1049133	+	AAGGAAACCAATTGATTTTTAATACTCAGCAAGTAAATGGTCGGTCGGACATTTGAAAACAACGACGGGCAATGCTAAAATTTTTCGGGTGTTGGCCCAG	AGTAAATGGTCGGTCGGACATTTGAAAACAACGACGGGCAATGCT	ACTCAGCA	AAAATTTT	-2.3	-0.2555555555555555	-1.8307003327733764	7	(((...)))	9	5	3	0	3	0	3	0	45	17	11	8	4	2	4	4	-1.4	-5.6	0.6	-11.3	-0.2511111111111111	4.5	1.740668736954265	.............((((....(((.((((...............)))).)))..))))....	0	0.0	0.0	0.048390075	0	0	0.0234025317821615	0
Bacillus subtilis (1)	1050416	-	TTCCCGCCCGCGCTGACGAGCCTGCTCTTACAAACGAGATACATGAACTGATGCTTTTTCATATTTATGACTAGCTTAGCCTAAACGGCTAAGCTTTTTTTATTTCTCAAG	AGCTTAGCCTAAACGGCTAAGCT	TTATGACT	TTTTTTAT	-12.1	-0.5260869565217	-5.2412906231101	88	(((((((((.....)))))))))	23	7	9	0	9	0	9	0	23	7	9	0	9	0	9	0	0.6	-7.6	-1.9	-14.4	-0.6260869565217	4.2	8.7027458069257	.......................................(((((((((.....)))))))))	100	21.88	0.98867244	0.8275114375	1	0	1.0	1
Bacillus subtilis (1) *SAMPLED*	1050416	-	TCCTTAACTATGCAACGACAGCCGCGCGAGAATGAAGCTACTCGCGGCTTGACTTTGCTTGACCCGAGAGCGAACTCAGATTAGCCGACCATTCGCTACC	AGCCGCGCGAGAATGAAGCTACTCGCGGCT	GCAACGAC	TGACTTTG	-5.699999999999999	-0.1899999999999999	-2.641547532773376	22	(((((((.(((.......)).).)))))))	30	9	10	3	7	2	7	1	30	9	10	3	7	2	7	1	-4.800000000000001	-8.8	-1.7000000000000002	-13.099999999999998	-0.4366666666666666	4.6000000000000005	2.7331814537572283	....(((((((.(((.......)).).)))))))............................	0	0.0	0.9447324	0.085859045	1	0	0.4674846735039876	0
Bacillus subtilis (1)	1055101	-	CATTATCAGTCATCATCAATGGAGAGGTAAAAGATTCATTGGATTTCCAAGTTTGCTGAGTGAATAAAAAATCCCTTCTTATCCAAGAAGGGATTTTGCTTATTAGCCTTC	AAAATCCCTTCTTATCCAAGAAGGGATTTT	GTGAATAA	GCTTATTA	-15.3	-0.51	-2.2587475327734	94	(((((((((((((....)))))))))))))	30	6	13	0	13	0	13	0	30	6	13	0	13	0	13	0	-3.0	-2.7	-2.7	-15.9	-0.53	5.3	1.4161825043906	................................(((((((((((((....)))))))))))))	100	22.58	0.95895296	0.5910195675	1	0	0.8812014060630281	1
Bacillus subtilis (1) *SAMPLED*	1055101	-	AATCCTCTTAAAGAAATCATTCTTTCCAGTAAAGGATCATAAGATCAATTTCATTTCTGTCATTTTTCAGCCAGTGATAAAAATGAGATTCATCCCCAAG	AAAGAAATCATTCTTTCCAGTAAAGGATCATAAGATCAATTTCATTT	ATCCTCTT	CTGTCATT	1.0	0.0	-2.339020332773376	0	...	0	0	0	3	0	0	0	0	47	8	15	11	3	3	5	4	-4.0	-1.8	0.1	-5.8	-0.1234042553191489	3.9	1.056119015065665	.........((((((((...(((((((......)))....))))...))))).)))......	0	0.0	0.6613395	0.02634254825	0	0	0.0026720863619119	0
Bacillus subtilis (1)	1055136	+	TGGTGAATTGAACAAAATCATTATGAAGCCTTTAGAAGAGCTTTACGGCAGTGTTGAAGGCTAATAAGCAAAATCCCTTCTTGGATAAGAAGGGATTTTTTATTCACTCAG	TCCCTTCTTGGATAAGAAGGGA	AAGCAAAA	TTTTTTAT	-15.3	-0.51	-3.6139795327734	94	(((((((((....)))))))))	30	6	13	0	13	0	13	0	30	6	13	0	13	0	13	0	-3.3	-2.7	-3.3	-15.8	-0.5266666666667	5.4	1.4683375652175	........................................(((((((((....)))))))))	100	26.49	0.98661804	0.7328994775	0	0	1.0	1
Bacillus subtilis (1) *SAMPLED*	1055136	+	AAAATTAGGATAACAAATTGACCTGCCTACAAGTATTTTTACTCATTGAGCTAAACCTTCTTGATTTTCTTTGCGCTTTATAATCTTCTCAACAAAAACA	CAAGTATTTTTACTCATTGAGCTAAACCTTCTTG	CCTGCCTA	ATTTTCTT	0.7000000000000002	0.1	-3.3760957487400964	2	(.....)	7	7	1	0	1	0	1	0	34	5	11	9	4	2	4	4	-1.0	-5.1	1.5	-3.1000000000000005	-0.0911764705882353	5.7	1.4348429577537345	...........................((((....(((((((...))).))))....)))).	0	0.0	0.76750666	0.02084951125	0	0	0.0010291533694648	0
Bacillus subtilis (1)	1059204	+	CAATGAGCGCTTCGAGCACTACACGGACGAAAAAATCAAATATTTAGAGCAGATTTTTGAAAAAACGACAAAGCAGCACTGATTACAGTGCTGCTTTTTTTATCCCTGTTT	GCAGCACTGATTACAGTGCTGC	ACGACAAA	TTTTTTTA	-17.2	-0.6142857142857	-4.3691392991601	100	(((((((((....)))))))))	28	6	12	0	12	0	12	0	28	6	12	0	12	0	12	0	-2.6	-3.9	-1.2	-18.9	-0.675	4.5	1.4614172767539	........................................(((((((((....)))))))))	100	32.01	0.9894791	0.85281719	0	0	1.0	1
Bacillus subtilis (1) *SAMPLED*	1059204	+	CACCGACTAGCCGATGAATGAATTATTTTTTAAAACCAGCGCATTCGCTGCAAGAACTTGCCTTTTGTTAACGGAGCATGCACGAAAGGCGCACATGATT	TAGCCGATGAATGAATTATTTTTTAAAACCAGCGCATTCGCTG	CACCGAC	CAAGAACT	-8.1	-0.5785714285714285	-1.5199372837847045	35	(((((....)))))	14	6	5	0	5	0	5	0	43	7	13	12	4	3	4	3	-5.9	-6.5	-0.6000000000000001	-6.300000000000001	-0.1465116279069767	4.5	1.2610269325019416	.......((((.((((..((..(((.....)))...))...)))).))))............	52	0.0	0.0	0.037907735	0	0	0.047416493578855	0
Bacillus subtilis (1)	1064776	+	AATTTACGGCAATTCAAGCGCGTTCAAAGCGATCAAACAAGCGCTACGTTTAGCGAAAAACTGATTGGAAAACAGCCTGGGGATTCTCAGGCTGTTTCTTTATTGACAGAA	AAACAGCCTGGGGATTCTCAGGCTGTTT	TGATTGGA	CTTTATTG	-10.2	-0.31875	-3.6139795327734	59	((((((((((((....))))))))))))	32	6	13	2	1	1	12	1	33	6	14	1	5	1	9	1	-3.8	-5.4	-0.9	-19.0	-0.5757575757576	4.4	1.4641526860053	..................................((((((((((((....))))))))))))	100	24.36	0.99032843	0.6550300825	1	0	0.9999999833871472	1
Bacillus subtilis (1) *SAMPLED*	1064776	+	TCAAGATGGGGCGCAAAGCTGAGACTTTTGAATTCAGCGAGGTTTCGATTGGCTTTAAAAAAAAAAAAGGCAGCTGAAACCGCATTGACATGGAGAAAGA	GCGAGGTTTCGATTGGCTTTAAAAAAAAAAAAGGCAGCTGAAACCGC	TGAATTCA	ATTGACAT	-2.3999999999999995	-0.2181818181818181	-2.3998588885155847	8	((.(...).))	11	5	3	2	2	1	2	1	47	11	16	6	2	3	7	2	-4.8	-5.8	-3.6	-12.800000000000002	-0.2723404255319149	5.9	1.943461787738137	...............((..(((((((.(((.((((.........)))).))).)))))))))	0	0.0	0.9337714	0.115382344	0	0	0.1369645450692724	0
Bacillus subtilis (1)	1070032	+	ACGTGTATTTGCACTGGAAAACCGTTCCTTTTATAAACCGACATTTCATAAATAACTTAAAAAGGACTGATGCTGACATATTCAGCTCAGTCCTTTTTGATGCGTCTTTCC	AAAAAGGACTGATGCTGACATATTCAGCTCAGTCCTTTTT	AATAACTT	GATGCGTC	-15.7	-0.3568181818182	-2.5418203327734	94	((((((((((((.(((((.....)))))))))))))))))	44	7	19	1	14	1	14	1	44	7	19	1	14	1	14	1	-6.6	-3.2	-0.7	-25.4	-0.5772727272727	5.4	1.0436088646411	......................((((((((((((.(((((.....)))))))))))))))))	100	19.48	0.9580424	0.4878979074999999	1	0	1.0	1
Bacillus subtilis (1) *SAMPLED*	1070032	+	TCCAGATTAACGGAGCACACCGTCCCTGATTGTTTTCGTTCGACCAACTTTCAATGTTTGATTAAGTTCTCAAGACTTTGTGTTGACTTACTGCCTTTGA	TCGACCAACTTTCAATGTTTGATTAAGTTCTCAAGACTTTGTGTTGA	GTTTTCGT	CTTACTGC	-3.7	-0.2176470588235294	-2.483839688515584	13	((((.((...)).))))	17	5	6	2	4	1	4	1	47	10	14	11	5	2	6	5	-5.9	-5.1	-1.0	-4.800000000000001	-0.1021276595744681	5.3	1.1596644946048034	...............((((((((...((.....((((........))))))..))).)))))	49	0.0	0.80477834	0.03624739525	0	0	0.0147668427130394	0
Bacillus subtilis (1)	1072942	-	AGGGCAAAAATTGTTTCATGAACATCTAATTTTTCATTCAGCTGTCCGGCAAAAAGCGCAAGGAGCTTATCAAAGGTTACAAATCCTTGCGCTTTTTGTGTTGCCAGCTCT	CAAAAAGCGCAAGGAGCTTATCAAAGGTTACAAATCCTTGCGCTTTTTG	CTGTCCGG	TGTTGCCA	-9.8	-0.2	-3.0171196885156	56	(((((((((((((((..(((.(....).)).)..)))))))))))))))	49	6	19	7	15	3	15	2	49	7	17	10	15	1	15	6	-7.1	-3.9	-5.2	-23.0	-0.469387755102	3.9	1.3819789926745	.............(((((((((((((((....((.....))......)))))))))))))))	70	21.56	0.65184414	0.0372590802499999	0	0	1.0	1
Bacillus subtilis (1) *SAMPLED*	1072942	-	AAGGGGCCTTGGTTCGCAAAGCTAATTCTTGCAAGCAAAAATTTTTTGGTCAAGTCTAGTTTTTGCAAAAAAAAAATCAACAATTAAAAGCATGTTCTTT	GCAAAGCTAATTCTTGCAAGCAAAAATTTTTTGGTCAAGTCTAGTTTTTGC	CTTGGTTC	AAAAAAAA	1.0	0.125	-1.499294722523136	0	((....))	8	6	2	0	2	0	2	0	51	5	19	10	6	3	6	3	-3.9	-6.4	-1.5	-10.3	-0.2019607843137255	5.7	1.771466173215431	.....(((((((((...((((..(.(((((...))))).)))))..))).))))))......	0	0.0	0.0	0.03896501725	1	0	0.0052179034201941	0
Bacillus subtilis (1)	1074603	-	TTATCCGATTGTGCAAACCATTTTAAGGCGTTCAAGCTTTATGGAAGCTGCTAAATAATTGTCACACAAAACCTCTTCCGCTTCCGGGAGAGGTTTTTTTGAACAGAGCGC	CCTCTTCCGCTTCCGGGAGAGG	ACACAAAA	TTTTTTTG	-15.9	-0.53	-3.5301196885156	100	(((((((((....)))))))))	30	6	13	0	13	0	13	0	30	6	13	0	13	0	13	0	-4.2	-2.7	-3.5	-18.4	-0.6133333333333	4.9	1.3617008738542	........................................(((((((((....)))))))))	100	24.76	0.97878146	0.8264355400000001	0	0	1.0	1
Bacillus subtilis (1) *SAMPLED*	1074603	-	GAACGGCTGTGGCCTCTGATTTAAGCCATAAATTTTTTAAAGTCAGAATCCACAAGGCGCCATTATTGAAAATCATCTTTTTATAAGTTAATTCCAGCAC	TCTGATTTAAGCCATAAATTTTTTAAAGTCAGA	CTGTGGCC	ATCCACAA	0.0999999999999999	0.0199999999999999	-1.9489420837847045	1	(...)	5	5	1	0	1	0	1	0	33	19	8	0	8	0	8	0	-6.300000000000001	-6.6	-8.2	-5.300000000000001	-0.1606060606060606	6.2	3.745425083028012	.((((((((.................))))))))............................	0	0.0	0.0	0.0350216925	0	0	0.0158822503129127	0
Bacillus subtilis (1)	1076501	-	GTTTGGAAAACGCATGCTGATGATTATAAACCGGAGGATCTGCAGAACATCTCTTCCTCTATCGCAAAACGCCTGGCCTCATCATAAGATGAGGTTATTTTATTTTGTGAA	CCTCATCATAAGATGAGG	ACGCCTGG	TTATTTTA	-8.2	-0.3416666666667	-4.8673136231101	57	(((((((....)))))))	24	6	10	0	10	0	10	0	24	6	10	0	10	0	10	0	0.6	-4.0	-1.2	-13.3	-0.5541666666667	4.1	2.902759261255	............................................(((((((....)))))))	100	0.0	0.89239705	0.7046863449999999	0	0	0.9999996348658812	1
Bacillus subtilis (1) *SAMPLED*	1076501	-	GCTATTTAGCGAAAGAATCTCAAATCTTTTCTGAAGAATTTTTGAATTCATATTGCTGGATACGCCTGTTAAAACTTTCTCGATCCTGGGAATGCGCCCG	GAATCTCAAATCTTTTCTGAAGAATTTTTGAATTC	TAGCGAAA	ATATTGCT	-3.9	-0.2785714285714286	-2.478988332773376	14	(((((....)))))	14	6	5	0	5	0	5	0	35	5	14	4	4	1	9	3	-4.7	-4.4	-6.700000000000001	-5.1	-0.1457142857142857	5.7	2.847964767555826	.((((.((((((((((...)))))...)))))))))..........................	0	0.0	0.0	0.029704571	0	0	0.0178150708293416	0
Bacillus subtilis (1)	1080112	-	AAAGCCATGCTGACAGCGGCCAAGGTCCTTGCCGGCGCTGCGATCACCTATCATCAGCTATAAAAAAACAGCCGGAGTGTTTATTCTCCGGCTGTTTCCTTTAATATCCTC	AAACAGCCGGAGTGTTTATTCTCCGGCTGTTT	CTATAAAA	CCTTTAAT	-14.6	-0.45625	-2.2989883327734	88	((((((((((((........))))))))))))	32	10	12	0	12	0	12	0	32	10	12	0	12	0	12	0	-2.8	-4.0	-1.6	-21.0	-0.65625	4.1	1.5376194580465	..............................((((((((((((........))))))))))))	95	22.52	0.9883603	0.6822799525	0	0	1.0	1
Bacillus subtilis (1) *SAMPLED*	1080112	-	TAGGCCAACTATCTAATTTCGTCTCATATACCCTTCTTCGCTCCACGGTAGTTTGGTGAGCTGCCTGCAACCGGTGCTAGATTTCCCCCGTATTCCCTAT	GGTAGTTTGGTGAGCTGCC	CGCTCCAC	TGCAACCG	-3.8	-0.1999999999999999	-2.248942083784704	14	((((((((...))))))))	19	5	8	0	8	0	8	0	19	5	8	0	8	0	8	0	-9.0	-6.8	-1.9	-7.6	-0.3999999999999999	5.7	1.1239203074512607	...........................................((((((((...))))))))	0	0.0	0.0	0.0307833329999999	0	0	0.0349704194797032	0
Bacillus subtilis (1)	1080151	+	TTATAAGCTGCTTGCTCAGCTTGGAGAAACGGCAAGACATGTTTTTCATCTGAGGATATTAAAGGAAACAGCCGGAGAATAAACACTCCGGCTGTTTTTTTATAGCTGATG	CAGCCGGAGAATAAACACTCCGGCTG	AAAGGAAA	TTTTTTTA	-13.8	-0.345	-2.0358931256771	83	(((((((((........)))))))))	40	10	16	0	16	0	16	0	40	10	16	0	16	0	16	0	-6.7	-2.0	-1.9	-23.9	-0.5975	4.5	1.0438584038494	....................................(((((((((........)))))))))	100	27.88	0.9901739	0.8978708200000001	1	0	1.0	1
Bacillus subtilis (1) *SAMPLED*	1080151	+	TTTGGACACTACTTCTATTGGGGCTTCTTAATGACTTGGGGTTTGCTGCCCACTTGCTTTTGGAAGGCAAGTTTTTTTGAATAAACGTGCTGACCAGCCT	GGCTTCTTAATGACTTGGGGTTTGCTGCCCACTTGCTTTTGGAAGGC	TCTATTGG	AAGTTTTT	-4.1	-0.3153846153846	-2.1580504991601	20	(((((...)))))	13	5	5	0	5	0	5	0	47	7	11	20	1	3	5	5	-1.6	-2.1	-1.5	-12.0	-0.2553191489362	4.8	1.3641963501039	............(.(((((....(.....((((.....)))).....)....))))).)...	100	0.0	0.9404357	0.0715498465	0	0	0.0947892881519169	0
Bacillus subtilis (1)	1083203	-	ACATCTGCCGGAATTGACACAACGTCGATCTTCTCCCGGCCTTCCTATGTCACCACATATTTCGCTGTCGAATAGCTGCCGGCATGTCCGGCAGCTTATTTTATTGGGAGG	GCTGCCGGCATGTCCGGCAGC	GTCGAATA	TTATTTTA	-14.9	-0.6478260869565	-3.7941937487401	94	((((((((.....))))))))	23	7	9	0	9	0	9	0	23	7	9	0	9	0	9	0	-0.5	-7.6	-3.1	-17.0	-0.7391304347826	5.1	6.7454422274283	.........................................((((((((.....))))))))	100	22.48	0.9869564	0.0511796999999999	1	0	1.0	1
Bacillus subtilis (1) *SAMPLED*	1083203	-	TGCTGCCTCCATCAGATTCTCTTCTGCCACATCTTATCACCCTCCAGGGGCATGAGTTGAGCGCCGCGCTACCATCATGCTCCGTGGTTGGAACTTGCTC	GGGGCATGAGTTGAGCGCCGCGCTACCATCATGCTCC	ACCCTCCA	GTGGTTGG	-7.4	-0.2	-2.2246396885156	40	(((((((((.(.(((((...)))).).))))))))))	37	5	15	4	9	2	9	1	37	5	13	8	9	1	9	4	-8.3	-6.9	-7.0	-18.7	-0.5054054054054	5.7	2.4096562403815	.........................(((((((((....((((...))))....)))))))))	43	0.0	0.6411282	0.025796607	0	0	0.4818789388675504	0
Bacillus subtilis (1)	1088265	+	AAAAAATTAGGACGTTAAAGAAGGCGATGAACATGAGTGACGGCAAAAAACATGTAGTCATCATCGGCGGCGGCATTACCGGTTTAGCCGCCGCCTTCTATATGGAAAAAG	GGCGGCGGCATTACCGGTTTAGCCGCCGCC	TCATCATC	TTCTATAT	-10.7	-0.3566666666667	-3.5872624991601	63	(((((((((............)))))))))	30	14	9	0	9	0	9	0	30	14	9	0	9	0	9	0	-2.5	-9.1	0.4	-19.7	-0.6566666666667	5.2	2.9102626404455	................................(((((((((............)))))))))	79	0.0	0.97975945	0.08722330575	1	0	1.0	1
Bacillus subtilis (1) *SAMPLED*	1088265	+	CGAAGGGGTAGAGGCAAACAAGAGCATAGGCGGAACCAAGCGGTAGCAAGCCGCATCAGGGGAATATGAGCAAAAGCGGCAAATTCCCGCAGGGAAATGC	GCGGTAGCAAGCCGCATCAGGGGAATATGAGCAAAAGCGGCAAATTCCCGC	GGAACCAA	AGGGAAAT	-5.6	-0.3733333333333333	-1.5199372837847045	22	((((.(...).))))	15	5	5	2	4	1	4	1	51	10	12	19	4	2	5	6	-8.7	-9.1	-1.7999999999999998	-14.0	-0.2745098039215686	4.5	1.4049029456225024	...........((((......(((((.(((........)))......)))))......))))	0	0.0	0.88336277	0.02920964375	1	0	0.089229599978594	0
Bacillus subtilis (1)	1089639	+	TCGGCATTCCCGACTGCATTGATCAAGGAAAAGCTGCCGTGTCTGACGCGCTTACCTATTTATTCAGCTAAAACCTCCGCTTTATCGCGGAGGTTTTTTTGATGTGCAATG	CCTCCGCTTTATCGCGGAGG	AGCTAAAA	TTTTTTTG	-14.3	-0.5107142857143	-3.8302624991601	88	(((((((......)))))))	28	8	11	0	11	0	11	0	28	8	11	0	11	0	11	0	-3.8	-2.7	-3.6	-17.8	-0.6357142857143	4.0	1.4738456782992	..........................................(((((((......)))))))	100	28.19	0.9904109	0.91178705	1	0	1.0	1
Bacillus subtilis (1) *SAMPLED*	1089639	+	TGCAATTCAAAAGGATTTAATAGCGCCGCATATCCGTTTCACTTGTGTGGTTAGCATTACTTTCGGGCGTAGCAAATCCTATGCGCTTTTGAACGCAACT	CGCATATCCGTTTCACTTGTGTGGTTAGCATTACTTTCGGGCGTAGCAAATCCTATGCG	AATAGCGC	CTTTTGAA	0.1000000000000005	0.0055555555555555	-3.0439795327733763	1	.((((((......)))))).	18	8	6	0	6	0	6	0	59	9	17	18	6	4	6	6	-2.3	-7.9	-4.0	-10.8	-0.1830508474576271	5.1000000000000005	6.129607014031862	..((((((...(((.(.((((...(((.......)))..)))).).)))......)))))).	55	0.0	0.0	0.0414101265	0	0	0.2482245995259345	0
Bacillus subtilis (1)	1090346	+	GGAAAAACAACACCCCCCGCTTGATAAAGAGACAATTGCGGGACTGCTTGAATTGTATGTTGTCAAAGGATTGTCAGCGAACTAGATAATCCTTTCTCTTTGCAAGAAAAT	AAAGGATTGTCAGCGAACTAGATAATCCTTT	ATGTTGTC	CTCTTTGC	-6.2	-0.2137931034483	-3.2423212991601	33	(((((((((((((....)).)))))))))))	29	6	12	1	10	1	10	1	29	6	12	1	10	1	10	1	-3.7	-6.3	-1.5	-11.4	-0.3931034482759	4.5	1.9148362341848	...............................(((((((((((((....)).)))))))))))	66	0.0	0.5677007	0.2545866224999999	0	0	0.3240855506268681	1
Bacillus subtilis (1) *SAMPLED*	1090346	+	GATCGACTCCAGACTCAAATGATCCAGGATTAAAGAGCAGAACTGTATTGCCAGCTGGAACAAAATCAAGAACCCCCAATTTTTTGCACGGCACTGAGTG	TGATCCAGGATTAAAGAGCAGAACTGTATTGCCAGCTGGAACA	GACTCAAA	AAATCAAG	-2.2	-0.3142857142857142	-1.6609420837847042	7	((...))	7	5	2	0	2	0	2	0	43	6	12	15	2	3	5	6	-5.0	-2.1	-0.8999999999999999	-7.700000000000001	-0.1790697674418604	4.4	1.063044975502222	..((.(((((......((.(((....))).)).....))))).)).................	0	0.0	0.0	0.03566496125	0	0	0.0277119651817168	0
Bacillus subtilis (1)	1092767	+	TTACTTACTTTACAATGTTAAGCCGGAAGGAAGAAACATCAGAAGAACAGCCGGCTTCATAAAGAAAAAGAACTTGTTTCCTTGGAAACAAGTTCTTTTTTTGTTACATCC	GAACTTGTTTCCTTGGAAACAAGTTC	AAGAAAAA	TTTTTTTG	-17.6	-0.44	-2.4313516885156	100	(((((((((((....)))))))))))	40	6	18	0	18	0	18	0	40	6	18	0	18	0	18	0	-4.2	-2.8	-0.9	-21.9	-0.5475	2.7	1.1293820948543	....................................(((((((((((....)))))))))))	100	27.05	0.98626876	0.5498875875	1	0	1.0	1
Bacillus subtilis (1) *SAMPLED*	1092767	+	TTAGGTTTTTGTAACAAGCCGGCGAAAACGGGGGTAAGTGAGAGAACACTTTTCACAAGCAATTTTTACAGATTTTTTTGCTTGTTTAGGTTCTTATACT	GTAACAAGCCGGCGAAAACGGGGGTAAGTGAGAGAACACTTTTCACAAGCAATTTTTAC	AGGTTTTT	AGATTTTT	0.4000000000000003	0.0363636363636364	-2.158050499160064	1	(.((...)).)	11	5	3	2	1	1	2	1	59	8	14	25	4	5	4	6	-1.7	-4.4	-3.0	-6.699999999999999	-0.1135593220338982	4.300000000000001	2.7922618940418564	((((.((....((......(..(...((((......)))))..)....))..)).))))...	0	0.0	0.60030663	0.0492800765	1	0	0.0278109686037987	0
Bacillus subtilis (1)	1096520	-	GAAAGCAGAAACTGTTATGTCCCAATCGAAAACAGAACAAAACGCAACCATTTCTGGTTAATGAAAAGCCTGCGGGGTTCTTGCCCCGCAGGCTTTTTTAATCTTTAACAA	GCCTGCGGGGTTCTTGCCCCGCAGGC	AATGAAAA	TTTTTTAA	-14.5	-0.3020833333333	-3.5301196885156	88	(((((((((((....)))))))))))	48	6	21	2	6	1	15	2	48	6	21	2	5	1	16	2	-2.9	-3.8	-0.6	-32.2	-0.6708333333333	4.8	1.292729983253	....................................(((((((((((....)))))))))))	100	36.51	0.9898901	0.9558120875	0	0	1.0	1
Bacillus subtilis (1) *SAMPLED*	1096520	-	CAAAACGAAACCCGGAAAGTTTTAAAAGGTTTTTTGGAAGTCTGATCACAATTTGGCTGGCAACAAAAAAGGGAAATGTTTAAGGTTGCCCAAAATAAAG	GGCAACAAAAAAGGGAAATGTTTAAGGTTGCC	ATTTGGCT	CAAAATAA	-3.6	-0.5142857142857142	-1.5572620837847042	13	((...))	7	5	2	0	2	0	2	0	32	5	10	9	6	2	6	4	-3.3	-8.799999999999999	-5.7	-8.3	-0.259375	5.7	6.060049479710387	..............................((((((....(((.(...).)))...))))))	0	0.0	0.95745957	0.0655987325	1	0	0.1476493044721179	0
Bacillus subtilis (1)	1096560	+	TGAACTGGAGCTGAATGAGGATACTGTTTTGATTACAGAGTTGTTTGTGCTTGTTAAAGATTAAAAAAGCCTGCGGGGCAAGAACCCCGCAGGCTTTTCATTAACCAGAAA	GCCTGCGGGGCAAGAACCCCGCAGGC	TTAAAAAA	TTTTCATT	-21.2	-0.6235294117647	-2.0114131256771	100	((((((((((......))))))))))	34	8	14	0	14	0	14	0	34	8	14	0	14	0	14	0	-4.7	-2.7	-1.6	-27.1	-0.7970588235294	4.3	1.1294785806228	....................................((((((((((......))))))))))	100	27.97	0.9890437	0.8509141375	0	0	1.0	1
Bacillus subtilis (1) *SAMPLED*	1096560	+	AAAAAAGAAATTTTTGGACTTTGTTGAAACAGAGTCTGTTGAAGGAAAGAAACAACTGCAGCTTTCTACTTTGGAGGATTGCTTTAGGCTAAGGAAAAAC	TTTTTGGACTTTGTTGAAACAGAGTCTGTTGA	AAAAGAAA	AGGAAAGA	-1.1999999999999995	-0.1499999999999999	-1.499294722523136	4	((....))	8	6	2	0	2	0	2	0	32	6	12	4	2	1	10	2	-8.0	-1.3	1.5	-9.9	-0.309375	5.3	1.003713637374405	..........((..((((((((((....))))))))))..))....................	0	0.0	0.8900271	0.0386537089999999	0	0	0.021509852660787	0
Bacillus subtilis (1)	1100904	+	CGGGCCTTTGATCTGACAGAAGGAGATACGCCGATTGCCGAAGCATTGAAGAAACTATGACAGTACTGACACTCAGGGCTTTTTGCTCTTGAGTGTTTTTTTCTGTTTCTC	CACTCAGGGCTTTTTGCTCTTGAGTG	AGTACTGA	TTTTTTTC	-5.8	-0.1933333333333	-4.8290119487401	41	((((((((((.....)).))))))))	30	7	12	1	10	1	10	1	30	7	12	1	10	1	10	1	-1.7	-5.6	-2.7	-16.4	-0.5466666666667	3.6	3.7433239736731	....................................((((((((((.....)).))))))))	100	0.0	0.943828	0.323775965	0	0	1.0	1
Bacillus subtilis (1) *SAMPLED*	1100904	+	GACGACATTTGACTCGTCTTGGTCTTCTGGGACTATTTGAGTTTCTTCATCCGTTCAATGAGACTCGTTCATGAGCGAGACTGCAAGAATTTTGTTCTTT	CTTGGTCTTCTGGGACTATTTGAGTTTCTTCATCCGTTCAATGAGACTCGTTCATGAGCGAG	TGACTCGT	ACTGCAAG	-5.399999999999999	-0.3374999999999999	-1.7689420837847043	21	((((((....))))))	16	6	6	0	6	0	6	0	62	16	17	14	4	3	7	5	-7.9	-4.800000000000001	-3.7	-14.0	-0.2258064516129032	4.9	1.1957692206687784	((((.((.....((((.....(((((((..............)))))))))))..)).))))	0	0.0	0.9244141	0.0255415069999999	0	0	0.1755162315712493	0
Bacillus subtilis (1)	1107560	+	GCGTTAAAAGATATTTTGCAAAATCGCATTCAAGGAAGAGTGATTGTGAAGCTTTAACAGGATCAGCTTGCAGAGAATGTTATTTTTCTGCAAGCTTTTTTGTGGACAGGA	GCTTGCAGAGAATGTTATTTTTCTGCAAGC	CAGGATCA	TTTTTTGT	-12.5	-0.390625	-4.8290119487401	84	((((((((((((......))))))))))))	32	8	13	0	13	0	13	0	32	8	13	0	13	0	13	0	-2.0	-7.6	-5.2	-19.1	-0.596875	4.3	9.6537289697148	................................((((((((((((......))))))))))))	100	17.92	0.98355484	0.0341676025	0	0	1.0	1
Bacillus subtilis (1) *SAMPLED*	1107560	+	AAAAAAAGCAGAAGTTTGTTGATGAAGGATCATTCATTGCATGTTATTGCAAGAGACAAGCTGCAATGATGCATGCTTGATTGCGAGCAGAAAAAAGAGA	AAGGATCATTCATTGCATGTTATTGCAAGAGACAAGCTGCAATGATGCATGCTT	TGTTGATG	GATTGCGA	-7.1	-0.3086956521739	-2.3534131256771	38	((((((((....)))).))))	23	6	9	1	5	1	5	1	45	12	15	5	2	2	7	2	-7.1	-2.1	-3.3	-13.1	-0.2911111111111	6.0	1.0647817785498	.......(((.((((.((((((((.((..((((....).))))))))))))))).)).))).	48	0.0	0.0	0.028229602	1	0	0.4377325129759228	0
Bacillus subtilis (1)	1108704	-	TTTGCAGAAGAAAAATGGCGGATAAAAGACTATAATATCAACAGCCACTTATCCGGCTTTATCAAATAAGAAAAAGACAGGCGTTTGCCTGTCTTTTCTTTTATTTCTTAG	AGACAGGCGTTTGCCTGTCT	TAAGAAAA	TTTCTTTT	-13.0	-0.3939393939394	-4.0641937487401	80	((((((((....))))))))	33	6	14	1	7	1	7	1	33	6	14	1	7	1	7	1	-1.4	-5.4	-2.7	-17.4	-0.5272727272727	4.5	3.5603779509521	..........................................((((((((....))))))))	100	27.6	0.9873584	0.7094222625000001	1	0	1.0	1
Bacillus subtilis (1) *SAMPLED*	1108704	-	TTTCATATACTTTCAGATATAAAGCTCTAATCCAAGAATTTTGGCAGATTCCAAGCGTAACAGAGCAAAGCTTATAACTTGCTCTATGGTCCTTCAAATA	GCTCTAATCCAAGAATTTTGGCAGATTCCAAGCGTAACAGAGC	GATATAAA	AAAGCTTA	1.0	0.0	-1.609221125677056	0	...	0	0	0	3	0	0	0	0	43	8	12	13	5	3	5	4	-5.1000000000000005	-7.9	-1.5	-5.899999999999999	-0.1372093023255813	4.800000000000001	1.9682403791998155	.............(((((...((..(((((......)))))...).)....)))))......	41	0.0	0.89623874	0.014024794125	1	0	0.008322976366292	0
Bacillus subtilis (1)	1108738	+	CAGTGTAGACGGGGCGAATGCCATTTTGGACGAGCTTCAAAAAGAGATGCCGGCTGCTAAGAAATAAAAGAAAAGACAGGCAAACGCCTGTCTTTTTCTTATTTGATAAAG	GACAGGCAAACGCCTGTC	AAAGAAAA	TTTTTCTT	-13.0	-0.3939393939394	-2.8340275327734	77	(((((((....)))))))	33	6	14	1	7	1	7	1	33	6	14	1	7	1	7	1	-2.6	-5.4	-2.7	-17.8	-0.5393939393939	4.1	2.6861832330971	............................................(((((((....)))))))	100	27.4	0.9905306	0.696492935	1	0	0.9999999999997996	1
Bacillus subtilis (1) *SAMPLED*	1108738	+	GCGAGCTAATATGTTTGGCTTAAAACGCAATTAGGTAGGGGGAAATGAGAGCAGCCAAGGACGGTGATTGGACTTCGTAATGAACAAAGCGCAAAATATT	ACGCAATTAGGTAGGGGGAAATGAGAGCAGCCAAGGACGGTGATTGGACTTCGT	GGCTTAAA	AATGAACA	-2.2	-0.3142857142857142	-1.7689420837847043	7	((...))	7	5	2	0	2	0	2	0	54	6	14	22	3	4	6	5	-5.700000000000001	-4.6	-0.7999999999999998	-4.800000000000001	-0.0888888888888889	2.3	1.142377577587117	........(((((((((.((....((...(....)...))....))..)))))).....)))	0	0.0	0.0	0.05748222025	0	0	0.0050302259347802	0
Bacillus subtilis (1)	1112581	-	GCCGCGCCGTTTCCCATGTGGCCGCTTCCGTTGATTCGCTTGTCATCCTGACAGAAGAATAACCATCAAAAACCGGTCTGCCATACGGCCGGTTTTTTTGCGTTCATTATG	CCGGTCTGCCATACGGCCGG	ATCAAAAA	TTTTTTTG	-8.7	-0.29	-3.1707475327734	49	((((((........))))))	30	10	11	0	11	0	11	0	30	10	11	0	11	0	11	0	-5.9	-2.7	-3.2	-14.6	-0.4866666666667	4.2	1.155400134071	..........................................((((((........))))))	91	22.09	0.988413	0.9071955125	0	0	0.8812014060630281	1
Bacillus subtilis (1) *SAMPLED*	1112581	-	TCCACAACATTACGCACATTCAATGATCGCGATCACCACCCCTTTGCGTCCCCTCCGACGTTTTGCGCCTGCGTGTATCTTTTTGTTTTTATTTTCGAAT	GATCACCACCCCTTTGCGTCCCCTCCGACGTTTTGCGCCTGCGTGTATC	ATGATCGC	TTTTTGTT	-1.3	-0.26	-5.0641436231101	20	(...)	5	5	1	0	1	0	1	0	49	8	15	13	3	5	5	3	-0.6	-3.5	-2.4	-9.6	-0.1959183673469	4.5	2.4969156455149	.............((((((((..((...(((((......)))))...).)..)).))).)))	59	0.0	0.5023541	0.0481052089999999	1	0	0.0588808558121227	0
Bacillus subtilis (1)	1116555	-	CTTGGACGAAAAAGATAAAGATGCGTTTCTTACGCTCTCTAAAGAATATGCAGCGCTCAAGCAGAGCGAATAAGCCAATCCTTCAAGGATTGGCTTTTTATTATCCGTTCA	GCCAATCCTTCAAGGATTGGC	GCGAATAA	TTTTTATT	-15.9	-0.636	-4.3071937487401	100	(((((((((...)))))))))	25	5	11	0	11	0	11	0	25	5	11	0	11	0	11	0	-0.5	-6.4	-1.8	-15.9	-0.636	5.7	3.7088156054816	.........................................(((((((((...)))))))))	100	29.07	0.9907528	0.4885896675	1	0	1.0	1
Bacillus subtilis (1) *SAMPLED*	1116555	-	CTCACTCAGATAACTTTCAATCTGCTTAGAGCGGAAATTATTTCGATTTCTTATAGCATTCTCTCGCCTAAAGCGAAATCGCTTCAAATTCATGGGAATC	GAGCGGAAATTATTTCGATTTCTTATAGCATTCTCTCGCCTAAAGCGAAATCGCTT	TCTGCTTA	CAAATTCA	-2.6	-0.325	-2.3998588885156	12	(((((....)))))	8	6	2	0	2	0	2	0	38	10	13	4	7	3	7	1	-3.3	-5.9	-1.4	-6.2	-0.1631578947368	4.1	1.9022329893365	......((((((......(((((....(((...((........))...))))))))))))))	39	0.0	0.0	0.02428661275	0	0	0.0105103905251611	0
Bacillus subtilis (1)	1117730	+	AGAGCGGACGAAGATGATTTATGATTTTATTTTGCGTGAGCTCGGGGAACGGTATTAGAAAAATAGGAAGGAGCTGACCGAACAGGGCAGCTCCTTTCATAAAGCTATGCC	GGAAGGAGCTGACCGAACAGGGCAGCTCCTTTC	GAAAAATA	ATAAAGCT	-14.2	-0.430303030303	-1.9799059256771	86	(((((((((((.((.....)).)))))))))))	33	7	13	2	11	1	11	1	33	7	13	2	11	1	11	1	-5.8	-3.7	-0.6	-20.7	-0.6272727272727	3.4	1.0814611576807	.............................(((((((((((.((.....)).)))))))))))	91	0.0	0.9693608	0.1315868949999999	0	0	1.0	1
Bacillus subtilis (1) *SAMPLED*	1117730	+	AATGACAAGCGGAGGGGATGCGGCTTGGAAGACATAGCAGCCATTTCCTAGGGCGCGGGGAGGGGGAATCTGATATCTTTATGGACTGAGACTAGATAAA	TGCGGCTTGGAAGACATAGCAGCCATTTCCTAGGGCGCG	GGAGGGGA	GGGAGGGG	1.0	0.0	-1.499294722523136	0	...	0	0	0	3	0	0	0	0	39	14	12	3	4	2	5	1	-14.5	-7.199999999999999	1.5	-10.6	-0.2717948717948718	6.2	1.0026323487651534	...((((.((((((((............))))).))).))))....................	0	0.0	0.0	0.068722539	1	0	0.0301634250657954	0
Bacillus subtilis (1)	1119158	+	CACTTTACGATGCCAATAAAAACAAAGACCGCGATAAAGATCTTATCGCCTGTGAACGGTAAATAAGAAAAAGCAATCTGGTGTCCAGATTGCTTTTTTTATGCTTAGGCC	AGCAATCTGGTGTCCAGATTGCT	TAAGAAAA	TTTTTTAT	-18.2	-0.52	-2.2246396885156	100	((((((((((...))))))))))	35	5	16	0	16	0	16	0	35	5	16	0	16	0	16	0	-5.6	-2.8	-4.1	-19.3	-0.5514285714286	5.7	1.249600996895	.......................................((((((((((...))))))))))	100	32.58	0.98948324	0.866946565	0	0	1.0	1
Bacillus subtilis (1) *SAMPLED*	1119158	+	GCAGTTTGCTAACCCCGACGTCACTGAATCTATTTATAATTTTTTTGCTTGAACCTATTTGTAACCAGCTTAAATAAAGCATAAGCATGCCGAATTGAGC	TGCTTGAACCTATTTGTAACCAGCTTAAATAAAGCATAAGCA	AATTTTTT	TGCCGAAT	0.9000000000000004	0.1125	-2.279905925677056	0	.((....)).	8	6	2	0	2	0	2	0	42	11	12	9	6	1	6	5	-8.2	-7.6	-1.7999999999999998	-5.499999999999999	-0.1309523809523809	5.300000000000001	1.2477013690549972	.................((((((....((((((.........)))))).....))))))...	0	0.0	0.0	0.019697137	0	0	0.0047513049877914	0
Bacillus subtilis (1)	1124995	+	GGGATCTGGTGACAAAATGGTATCCGTCGTCAGAAGAAATTGAAGGGGGGCTTCCTAGCATTTTTAAATAAAAAACACGCACTGCGGTGCGTGTTTTTCGCTTTGTTTCTA	AAAAACACGCACTGCGGTGCGTGTTTTT	TTTAAATA	CGCTTTGT	-15.8	-0.5642857142857	-2.0063083327734	94	((((((((((((....))))))))))))	28	6	12	0	12	0	12	0	28	6	12	0	12	0	12	0	-5.3	-2.7	-1.8	-16.4	-0.5857142857143	3.8	1.1102626279664	..................................((((((((((((....))))))))))))	100	25.31	0.9878938	0.4391228025	0	0	0.8812014060630281	1
Bacillus subtilis (1) *SAMPLED*	1124995	+	CGCCCTTTTCTTAAAAATTTTTCCTGATCTTGTGGGGTCAATGTTACTTTTTTGTCAAAATACATCTTCAATACTGAAACTGGGCATTTTTCAGGCTTTT	TGATCTTGTGGGGTCAATGTTACTTTTTTGTCAAAATACATCTTCA	ATTTTTCC	ATACTGAA	1.0	0.0	-2.094213125677056	0	...	0	0	0	3	0	0	0	0	46	12	11	14	3	3	4	4	-5.3	-4.5	-1.7999999999999998	-5.0	-0.108695652173913	5.4	1.2251305024525896	(((...((((..(.(((..........))).)....))))...)))................	0	0.0	0.8451398	0.14682872125	0	0	0.0088223129173572	0
Bacillus subtilis (1)	1130739	-	GATCAGATTTGAAGTGAGTGCTGCCAGAGGGTGAAATGAAAGAAATAATTGACGACTTACGATTGAAAAAGAGGTTAAAATGAATAACCTCTTTTTCTTATATAAAGATAT	GAAAAAGAGGTTAAAATGAATAACCTCTTTTTC	TTACGATT	TTATATAA	-12.3	-0.3727272727273	-3.4827595327734	73	(((((((((((((.......)))))))))))))	33	9	13	0	13	0	13	0	33	9	13	0	13	0	13	0	-1.7	-4.2	-0.7	-14.7	-0.4454545454545	5.6	1.564926665615	.............................(((((((((((((.......)))))))))))))	80	17.51	0.989207	0.46816209	1	0	0.8994806557066062	1
Bacillus subtilis (1) *SAMPLED*	1130739	-	GAGATTTATTTAAATTGAAGGCGATAAATTCTTTTGAAGATGAGAGAGGAATCTGATGATATTATGCTGACTAAGATATTTTTAGAGAAAAAAGAAGTGA	GGCGATAAATTCTTTTGAAGATGAGAGAGGAATCTGATGATATTATGCT	AAATTGAA	GACTAAGA	0.0999999999999999	0.0199999999999999	-1.6609420837847042	1	(...)	5	5	1	0	1	0	1	0	49	11	13	14	3	3	4	6	-5.9	-6.9	-0.6000000000000001	-5.5	-0.1122448979591836	5.0	1.3017281510632976	...(((.((((..((......((((.........))))...))..)))))))..........	0	0.0	0.835734	0.02457628375	0	0	0.0075432294336389	0
Bacillus subtilis (1)	1148499	+	AGCCGCCTGAGAAGCTGATCAAAACTAAGAAATCAAATGAACGAAAAAAGAAAAAATGACTAAAAAGCAGCCCTCTCTTTGCAGAGCGGCTGCTTTTATCCGTTTCCAACC	AAAAGCAGCCCTCTCTTTGCAGAGCGGCTGCTTTT	AATGACTA	ATCCGTTT	-12.4	-0.3542857142857	-2.1835003327734	73	((((((((((((((......)))).))))))))))	35	8	14	1	10	1	10	1	35	8	14	1	10	1	10	1	-4.6	-2.7	-2.2	-19.9	-0.5685714285714	5.3	1.166866066778	...........................((((((((((((((......)))).))))))))))	87	18.57	0.97766435	0.8702220799999999	1	0	0.9999999999999988	1
Bacillus subtilis (1) *SAMPLED*	1148499	+	ATTCTAATTGAATGAGCCAAGCCAAAGCTCAAATGAAAGAGCTATTCCAAAGAATAAATGCCAGAAGAAGTCAAACTCCGCTTGATCTTTGCATAGAAAA	AGCTCAAATGAAAGAGCT	CAAGCCAA	ATTCCAAA	-2.7	-0.1499999999999999	-2.353413125677056	9	(((((........)))))	18	10	5	0	5	0	5	0	18	10	5	0	5	0	5	0	-4.5	-7.6	0.6	-5.9	-0.3277777777777778	4.1	1.4716005140924744	..........(((((........)))))..................................	46	0.0	0.0	0.05372013125	0	0	0.0199073874131066	0
Bacillus subtilis (1)	1153666	+	TTTTGCTGACAGTGCTGCTCGGTCTGCATTTGCCAATTGGTTTTCAATTGTTTTAATAGAAAAACCTATGAACCCGGCTCTTTGATAGAGCTGGTTTTTTTTATATTTATC	CCGGCTCTTTGATAGAGCTGG	CTATGAAC	TTTTTTTT	-6.0	-0.2068965517241	-4.5258937487401	39	((((((((.....))))))))	29	7	11	2	3	1	8	1	29	7	11	2	3	1	8	1	-0.5	-2.2	-1.9	-13.1	-0.451724137931	4.8	1.723470584169	.........................................((((((((.....))))))))	100	21.73	0.98800623	0.9003249824999999	0	0	0.8812014060630281	1
Bacillus subtilis (1) *SAMPLED*	1153666	+	TGACCCAAATCTGTTTAGATCAAGTTTAACACGAAAAGCTTATGTATTATTTGTGTTGGTAGCTTTTTTTTGTTTTGCAATTAATGATTCAAACAGAGCC	TTAACACGAAAAGCTTATGTATTATTTGTGTTGG	GATCAAGT	TAGCTTTT	0.0	0.0	-5.4007229231101	20	...	7	5	2	0	2	0	2	0	42	6	15	8	3	2	10	4	0.3	-5.2	-1.5	-9.2	-0.2190476190476	3.6	4.2090804116199	........................((((((((((..((....))....))))))))))....	0	0.0	0.0	0.6467159674999999	0	0	0.2145530514680917	0
Bacillus subtilis (1)	1156507	+	GTACGTCACGGCTGTGGATACAGATAAAAAAGAAAGCAAGGAAGCAAAAGTTGTTGTTGAAAAGTAACCAAAAAGCGGTGCTCGATGCACCGCTTTTTTATTTGCGCCCCC	AAAAAGCGGTGCTCGATGCACCGCTTTTT	AAGTAACC	TATTTGCG	-16.2	-0.5586206896552	-3.3439795327734	100	((((((((((((.....))))))))))))	29	7	12	0	12	0	12	0	29	7	12	0	12	0	12	0	-4.8	-2.7	-3.6	-18.9	-0.651724137931	3.6	1.3095263058817	.................................((((((((((((.....))))))))))))	100	31.01	0.9898976	0.8143983925	1	0	1.0	1
Bacillus subtilis (1) *SAMPLED*	1156507	+	AGTAGCCAGCGGAGTTTACAAAAGTAAAATTCCAAAGCACAAGCAAAAAATGGTTTGGCAAAGCGTTGTGCCGACAAGTAGTTCGCAAACAAAAAAAAAA	GCCAGCGGAGTTTACAAAAGTAAAATTCCAAAGCACAAGC	AGTA	AAAAAATG	-2.6	-0.3249999999999999	-1.5339340837847042	9	((....))	8	6	2	0	2	0	2	0	40	6	13	10	2	3	6	4	-4.4	-3.4	0.1	-6.1000000000000005	-0.1525	4.1	1.0954420214456049	..((..(((((((((((....))).))))))...))....))....................	0	0.0	0.59726304	0.03198480575	1	0	0.0105732411874825	0
Bacillus subtilis (1)	1164185	+	AACGAAAGGCGAAACAAAAAATAGTGCTCCCGCCTGAGCTTGTAGTCAGACATTCTACATCACCGCTCAACACATGAGCCCGCTAATGAGCGGGTTTTTTCATTATGACAG	CCCGCTAATGAGCGGG	CACATGAG	TTTTTTCA	-8.7	-0.3954545454545	-3.9011212991601	51	((((((....))))))	22	6	9	0	9	0	9	0	22	6	9	0	9	0	9	0	-1.4	-4.4	-1.7	-13.9	-0.6318181818182	5.0	2.1149304246036	..............................................((((((....))))))	100	17.46	0.9890343	0.7586868999999999	1	0	0.8812014060630281	1
Bacillus subtilis (1) *SAMPLED*	1164185	+	CGCTTTCTTAGGAAATAAGAATGTTGCATTCGAAATTGACGCAATTCACGCTAGTACAAAATGACAGCAGTTGAGTGCCCTTTATCGAAATTAATTCTCA	GCTTTCTTAGGAAATAAGAATGT	C	TGCATTCG	-1.2999999999999992	-0.0565217391304347	-2.524639688515584	4	((.((((((.....)))))).))	23	7	8	2	2	1	6	1	23	7	8	2	2	1	6	1	-6.4	-2.5	-0.8999999999999999	-4.5	-0.1956521739130435	4.5	1.0400948233684932	((.((((((.....)))))).)).......................................	0	0.0	0.0	0.05755604775	0	0	0.0133347354895009	0
Bacillus subtilis (1)	1178716	-	GAGCTCACATCATATATTCAGCAAAAAGATGAGCAGCGCCAAAATATCTTTTTGCATTAATTTCCAAAAGACTGCCTGATCGAATCGGGCAGTCTTTTTCAACGAGATTCG	AAAAGACTGCCTGATCGAATCGGGCAGTCTTTT	TAATTTCC	TCAACGAG	-18.7	-0.5666666666667	-2.2489420837847	100	(((((((((((((((...)))))))))))))))	33	5	15	0	15	0	15	0	33	5	15	0	15	0	15	0	-7.2	-2.7	-1.5	-21.6	-0.6545454545455	5.7	1.0372647973834	.............................(((((((((((((((...)))))))))))))))	100	28.2	0.9850333	0.542086695	0	0	1.0	1
Bacillus subtilis (1) *SAMPLED*	1178716	-	ATAAACATCGCAATAGAAGATGAACAAGTCAAGAAAATTCTTTTTGCTCAGCCTCAGCGCAAATTCATCGGAGACGCCTGCATTTATGCCTTTTGCATTT	CGCAATAGAAGATGAACAAGTCAAGAAAATTCTTTTTGCTCAGCCTCAGCG	ATAAACAT	CAAATTCA	-1.2999999999999998	-0.2599999999999999	-1.683093125677056	4	(...)	5	5	1	0	1	0	1	0	51	6	17	13	3	5	4	4	-3.3	-5.8	0.3999999999999999	-7.300000000000001	-0.1431372549019608	5.3	1.3659376927267213	.......(((....((.(.(((.((((..((((....)))))))).))).).)).)))....	48	0.0	0.93229055	0.0211517065	1	0	0.013672338106409	0
Bacillus subtilis (1)	1182443	+	TGAAAAACGGAAAAGTGTATCAGGAAAATGGATGGACATACGAGAAAAAATAGCATGAAAACGGCTCGCCTGCAGCAGACTGCGGAGCGAGCCGTTTTTTTATGTCTAGTT	CGGCTCGCCTGCAGCAGACTGCGGAGCGAGCCG	CATGAAAA	TTTTTTTA	-20.1	-0.4674418604651	-3.5872624991601	100	((((((((((((((....)))))).))))))))	43	6	19	1	13	1	13	1	43	6	19	1	13	1	13	1	-3.7	-3.1	-5.2	-31.7	-0.7372093023256	4.5	2.1263269544934	.............................((((((((((((((....)))))).))))))))	100	26.73	0.97998536	0.78707355	1	0	1.0	1
Bacillus subtilis (1) *SAMPLED*	1182443	+	TGAAATCGCTGAAAAAATTGGATAATTTAGCTATGGGAACACCAATAGGGAGCGTTGAAAGACGATCGACTTTGAGATCTAAGATTGCTTACGCTGCTAA	GGAACACCAATAGGGAGCGTTGAAAGACGATCGACTTTGAGATCT	TAGCTATG	AAGATTGC	1.0	0.0	-1.683093125677056	0	...	0	0	0	3	0	0	0	0	45	6	14	13	3	4	4	4	-6.4	-4.5	-1.9	-7.199999999999999	-0.1599999999999999	2.8	1.1616084707770566	............(((....(((.((.((.((((....)))).))..)))))...))).....	0	0.0	0.0	0.027766481	0	0	0.0112293209706328	0
Bacillus subtilis (1)	1187658	-	CAGCCATCGGCTCGCATGCCGGTCCAGGTACATTGGCGATATTCTTTTTAAGAAAATGAGCAAACAAAAACAGTCAGACTCTGTGTCCTGACTGTTTTTGTTTGCTCATAG	AAACAAAAACAGTCAGACTCTGTGTCCTGACTGTTTTTGTTT	AAATGAGC	GCTCATAG	-15.6	-0.3714285714286	-1.8558931256771	94	((((((((((((((((((.....)).))))))))))))))))	42	7	18	1	16	1	16	1	42	7	18	1	16	1	16	1	-6.2	-4.0	-11.7	-22.1	-0.5261904761905	3.6	8.6659498397232	....................((((((((((((((((((.....)).))))))))))))))))	91	23.88	0.98196626	0.736978385	0	0	1.0	1
Bacillus subtilis (1) *SAMPLED*	1187658	-	AACTCAATTTAAGTGGCCATCTCCGCTCAGAAGTTGCTCGTGCAGCTGCCACGCTTCATGGCGCACACTGCAAAGCAAGCCCCCATTCTTTTTGCAGTGG	GCCATCTCCGCTCAGAAGTTGCTCGTGCAGCTGCCACGCTTCATGGC	TTTAAGTG	GCACACTG	-5.6	-0.3733333333333333	-1.5339340837847042	22	((((.(...).))))	15	5	5	2	4	1	4	1	47	6	13	17	5	2	6	5	-8.1	-8.799999999999999	-4.9	-15.2	-0.3234042553191489	3.6	2.828007796912152	...............(((((....((.....((((((....)))))).....))...)))))	0	0.0	0.9705094	0.0827198717499999	0	0	0.1563279987634833	0
Bacillus subtilis (1)	1190002	-	CAATTCGACAGATGCGGAACGTCAACAGTTGCATCAATTTCAAAATCAGCTGGACAAACTGCAATAAAAAAAGGCTATGGCGACTCGCCATAGCCTCTTATTTGACTTCAA	GGCTATGGCGACTCGCCATAGCC	TAAAAAAA	TCTTATTT	-18.7	-0.748	-2.9423212991601	100	((((((((((...))))))))))	25	5	11	0	11	0	11	0	25	5	11	0	11	0	11	0	-1.5	-8.8	-1.8	-18.8	-0.752	5.7	4.7305603472499	.......................................((((((((((...))))))))))	100	22.11	0.9900589	0.392620525	0	0	1.0	1
Bacillus subtilis (1) *SAMPLED*	1190002	-	CAACAAATAATAATCAATCGCCTCACCTAAAGGACTCGGTCGGGCATCTATATTTAAAAAACAGTCATTACTCTACGTTTATTTTCGGCTTGATCTCACA	GCCTCACCTAAAGGACTCGGTCGGGC	AATCAATC	ATCTATAT	-1.0	-0.0384615384615384	-2.391508332773376	3	((((.(((.(......).))).))))	26	8	8	4	4	2	4	1	26	12	7	2	4	1	4	1	-3.2	-8.799999999999999	0.3999999999999999	-7.5	-0.2884615384615384	5.1	2.340057542839241	....((((.(((..........))).))))................................	0	0.0	0.7910638	0.6617475875000001	0	0	0.0767096929775189	0
Bacillus subtilis (1)	1190037	+	GTGACATTTAAGGGCAGGGCGGAAAATCTCAAGCAGGTTCAGGCTGTTCAGCAGTTTGAAGTCAAATAAGAGGCTATGGCGAGTCGCCATAGCCTTTTTTTATTGCAGTTT	GGCTATGGCGAGTCGCCATAGCC	AAATAAGA	TTTTTTTA	-19.2	-0.6193548387097	-4.1504392991601	100	((((((((((...))))))))))	31	5	14	0	14	0	14	0	31	5	14	0	14	0	14	0	-3.3	-2.8	-1.8	-21.6	-0.6967741935484	5.7	1.249600996895	.......................................((((((((((...))))))))))	100	31.98	0.9880086	0.6954518449999999	0	0	1.0	1
Bacillus subtilis (1) *SAMPLED*	1190037	+	AGGCAGGCAGTTATTCAGTAGATTCAGCTTTTATAGAGTAGCTGGCATTATTTGTTTGCAGCATATTGGCAGGCTGAAGCAATCACAGTGGGGGATGGGA	TTCAGCTTTTATAGAGTAGCTGGCATTATTTGTTTGCAGCATATTGGCAGGCTGAA	TCAGTAGA	GCAATCAC	1.0	0.0	-1.5961420837847042	0	...	0	0	0	3	0	0	0	0	56	7	18	15	8	4	8	4	-6.9	-5.4	-2.5	-15.6	-0.2785714285714286	4.5	1.2389600662402562	....((((((((..(((..((.((..(((.....)))..)).)).)))....))))))))..	0	0.0	0.6075479	0.0805034405	0	0	0.0433592038751431	0
Bacillus subtilis (1)	1192605	+	GCCTTGGACTAGGGATAAAATGTCCAGATACGCAAAAATTGCGCTTGGCATTCAATAAAACAAAAAAGGACAGCCTGACATGTGAGGCTGTCCTTTTTTACAGCTGAAAGG	AAAAAAGGACAGCCTGACATGTGAGGCTGTCCTTTTTT	AATAAAAC	ACAGCTGA	-17.3	-0.4552631578947	-1.5572620837847	100	(((((((((((((((.(....).)))))))))))))))	38	6	16	2	15	1	15	1	38	6	16	2	15	1	15	1	-8.2	-2.7	-0.6	-23.8	-0.6263157894737	4.1	1.0173415413559	........................(((((((((((((((.(....).)))))))))))))))	100	28.04	0.9903457	0.9360002625	1	0	1.0	1
Bacillus subtilis (1) *SAMPLED*	1192605	+	GCCAGCAAACGCAAGGGAGGGGCCACGGGCAGCCGCACACCCCCAAACAATGAGAGTGGCTGAACAGTTGCAAGAATTCAATTATGCTTACGGCTAATTA	GCCACGGGCAGCCGCACACCCCCAAACAATGAGAGTGGCTGAACAGTTGC	AGGGAGGG	AAGAATTC	-1.2999999999999998	-0.2599999999999999	-1.609221125677056	4	(...)	5	5	1	0	1	0	1	0	50	21	12	7	2	3	7	2	-4.6	-3.4	-1.5	-14.1	-0.282	5.7	1.1613837149543726	((.(((..(((((((...................)))))))..).)).))............	0	0.0	0.67013294	0.5199862125	0	0	0.1109312218022506	0
Bacillus subtilis (1)	1204442	+	GGCGGAAAACCGTCTTCATGTGCAAAAAGCACTGCTGAAGGCCATTTTATATAAAGGGGAATCATCAAAAAACTGCTGAGCCAAACTCAGCAGTTTTTTTGATGGCAACAT	AAAAAACTGCTGAGCCAAACTCAGCAGTTTTTT	GAATCATC	TGATGGCA	-14.7	-0.3675	-1.5199372837847	88	((((((((((((((.....))))))))))))))	40	7	17	1	9	1	9	1	43	7	18	2	4	1	14	2	-8.3	-5.6	-0.1	-20.8	-0.4837209302326	4.5	1.0479739956253	.............................((((((((((((((.....))))))))))))))	100	32.19	0.98883843	0.5720153925	0	0	0.5429827605882735	1
Bacillus subtilis (1) *SAMPLED*	1204442	+	ATTTTGGGACATTCCAAAATTTAGCAGGAAAGGAAGGGCAACAAAAAAAAAAGGGGAAAGTTTCAATTAAGCAAGGATTCTTTTCGCCTGTTCAACAGCA	GGGGAAAGTTTC	AAAAAAAA	AATTAAGC	-3.1	-0.3444444444444444	-2.011413125677056	11	(((...)))	9	5	3	0	3	0	3	0	12	6	2	4	1	1	1	2	-5.1	-2.5	0.6	-0.4000000000000003	-0.0333333333333333	5.3	1.035100984226674	..................................(..(....)..)................	0	0.0	0.56722355	0.0588325264999999	1	0	0.00332198865969	0
Bacillus subtilis (1)	1204689	-	TCTTAATCATGGTTTTAGCAGAAATCATGCCTATGAACAAAAATGCAAGCCAGCATTAAAAAGCCAAAAACCCAAAACATTTATTGTTTTGGGTTTTTTAGTGGTCACGGC	AAAAACCCAAAACATTTATTGTTTTGGGTTTTT	AAAAAGCC	TAGTGGTC	-15.2	-0.4606060606061	-2.5693516885156	90	((((((((((((((.....))))))))))))))	33	7	14	0	14	0	14	0	33	7	14	0	14	0	14	0	-7.5	-2.7	-6.4	-17.0	-0.5151515151515	4.5	1.3113136533295	.............................((((((((((((((.....))))))))))))))	100	34.36	0.98666346	0.6516111675	1	0	1.0	1
Bacillus subtilis (1) *SAMPLED*	1204689	-	TGTTTTGTCCAGGCATGCTCCACAGTGACTATTCCATTGGGTAATCATGGTTTCCCACAAAAAGCAAAACATTTGGCTGATTGTGACATCAGTTCAGTTG	TGCTCCACAGTGACTATTCCATTGGGTAATCATGGTTTCCCACAAAAAGCA	TCCAGGCA	AAACATTT	1.0	0.0	-1.6556668885155836	0	...	0	0	0	3	0	0	0	0	51	6	13	21	4	3	4	6	-3.2	-7.6	0.3999999999999999	-8.300000000000002	-0.1627450980392157	4.699999999999999	1.862907007703936	..((((.....(((......((((.((....)))))).....)))....)))).........	0	0.0	0.0	0.03578088425	0	0	0.0074949988831365	0
Bacillus subtilis (1)	1207822	+	ATTTACAACGGTAATGGCGGAAGCTTATGAGCTTGGCAAGTCTGACGCTAAATCTGAAACAGAATAAGAAGAAGCCACTTTTTTGAAAGTGGCTTTTCACATGATTTTCTT	AAGCCACTTTTTTGAAAGTGGCTT	ATAAGAAG	TTCACATG	-12.2	-0.4357142857143	-1.6271059256771	71	((((((((((....))))))))))	28	6	12	0	12	0	12	0	28	6	12	0	12	0	12	0	-5.5	-2.8	-0.9	-14.7	-0.525	5.1	1.0665231660492	......................................((((((((((....))))))))))	90	22.86	0.99037695	0.5351930575	0	0	0.8812014060630281	1
Bacillus subtilis (1) *SAMPLED*	1207822	+	ACAAGAAACAAGGGATTACACTTAATGAGGCATTTTGGCAGCGAAGGCGCATATGAAAGCAAGTGGCTTGTAGATCGAAATAATTAAAGAATTAGAGCAT	CAAGGGATTACACTTAATGAGGCATTTTGGCAGCGAAGGCGCATATGAAAGCAAGTGGCTTG	ACAAGAAA	TAGATCGA	-5.4	-0.4909090909090908	-2.394213125677056	21	((((...))))	11	5	4	0	4	0	4	0	62	6	17	24	4	5	5	6	-6.0	-5.1	-0.8999999999999999	-11.2	-0.1806451612903225	1.4999999999999996	1.1643092099106531	((((......(((((..(....(((....((.((....))))..)))..)..))))).))))	0	0.0	0.0	0.0433432685	0	0	0.0440444029711077	0
Bacillus subtilis (1)	1210465	+	AACTCATTAGGATTCGGCGGACACAACGCAACATTAATCTTTAAAAAATATCAATCATAATCAAGCCAAACCGGCTGCCCTTAAAGGGTAGCCGGTTTTTTTTGTGTGCAT	CCGGCTGCCCTTAAAGGGTAGCCGG	AAGCCAAA	TTTTTTTT	-20.6	-0.6645161290323	-4.8290119487401	100	(((((((((((...)))))))))))	31	5	14	0	14	0	14	0	31	5	14	0	14	0	14	0	-2.0	-4.0	-2.1	-25.0	-0.8064516129032	5.7	1.8026189462725	.....................................(((((((((((...)))))))))))	100	30.72	0.9908581	0.9787783625	1	0	1.0	1
Bacillus subtilis (1) *SAMPLED*	1210465	+	TTGGATTCAGGTAAAAAAATCTTTCGTAATAATGCAAAAATATCCCAAAATGGTTTTTGCCAAGCAAGTAACACTTTTGCGGCTATGGGGTAACCAAAAC	GCAAAAATATCCCAAAATGGTTTTTGC	GTAATAAT	CAAGCAAG	1.0	0.0	-1.5572620837847	0	.(((((....))))).	0	0	0	3	0	0	0	0	43	21	7	10	4	1	4	6	-6.2	-6.8	-1.5	-1.8	-0.0418604651163	6.2	1.3311742751213	............................(((((((....(((...)))))))))).......	0	0.0	0.53266054	0.0287606269999999	1	0	0.0013596873030745	0
Bacillus subtilis (1)	1217215	+	TAAATAAAAATGAATATCATATCTGTTATAAAATATCACCAAATCAGAAAAAAGCAGGTCTCCTTTAGTCAGAAAATATACAAAGAGATCTGCTTTTTATGATTCTTACAT	GCAGGTCTCCTTTAGTCAGAAAATATACAAAGAGATCTGC	AGAAAAAA	TTTTTATG	0.7000000000000002	0.1	-4.829011948740098	16	(.....)	7	7	1	0	1	0	1	0	40	12	14	2	9	2	9	1	-0.8000000000000008	-7.6	-4.2	-11.500000000000002	-0.2875	6.2	4.882120174833208	......................(((((((((.(((.((..........))))))))))))))	0	17.62	0.7558278	0.0880654449999999	1	0	0.8812014060630281	1
Bacillus subtilis (1) *SAMPLED*	1217215	+	GATCCAATTATAAATTAAAATACCTTTGCTCTAGATAAATATCTTCTAGATTAAGATATCCAGAGAGATGAAAAAGATTTTAAAGATACTCAGAATCCCC	TTTGCTCTAGATAAATATCTTCTAGATTAAGATATCCAGAGAGA	AAAATACC	TGAAAAAG	0.8000000000000002	0.08	-2.248942083784704	0	((......))	10	8	2	0	2	0	2	0	44	5	15	11	3	3	4	5	-5.6	-1.9	-0.6000000000000001	-7.299999999999998	-0.1659090909090908	5.7	1.035633983412481	.....(((.((((.((((...((((...)))).....)))).))))))).............	0	0.0	0.9349134	0.019275926	1	0	0.0141212471852532	0
Bacillus subtilis (1)	1218076	-	GACAGCAAACAAAATGCTGAAAAAAATGGAGAATGCCATGGGTCTTGGAAGAAAAAGACGCTAATCAAAAAACCGCTCTTTGCAAAGAGCGGTTTTTTTCAGTTGACCTTT	AAAAAACCGCTCTTTGCAAAGAGCGGTTTTTT	CGCTAATC	TCAGTTGA	-17.6	-0.55	-2.5246396885156	100	((((((((((((((....))))))))))))))	32	6	14	0	14	0	14	0	32	6	14	0	14	0	14	0	-5.3	-2.7	-3.1	-18.0	-0.5625	5.3	1.1822362396407	..............................((((((((((((((....))))))))))))))	100	32.5	0.9896606	0.905803535	1	0	1.0	1
Bacillus subtilis (1) *SAMPLED*	1218076	-	AATTCATTTCGCAACCCTTCACCAAAAACCTGACTTTTTTCAAAAACAAAATTTTGCAAAATGAAAAAATCGTTCTTGAAATTTCAAAGAAAAATTCAAC	TGACTTTTTTCAAAAACAAAATTTTGCAAAATGAAAAAATCGTTCTTGAAATTTCA	CAAAAACC	AAGAAAAA	-2.1	-0.2099999999999999	-1.499294722523136	7	(((....)))	10	6	3	0	3	0	3	0	56	12	17	12	3	3	6	4	-5.0	-4.5	-0.6000000000000001	-5.300000000000001	-0.0946428571428571	5.1	1.1549355796794514	(((....((((((.(((...(((((..........))))).))).))))))..)))......	0	0.0	0.9735272	0.0223251355	1	0	0.0045375605356448	0
Bacillus subtilis (1)	1221549	+	CTGGTGAGGTTTATTTCAGAAACGCATATTTTAAATAAGGCTACGTCTGAAAATAAAAGACCTCAAGGTATATGGGGAGAAAAGCCCCATATACCTTTCTTACTGATGGAG	AAGGTATATGGGGAGAAAAGCCCCATATACCTT	AAGACCTC	TCTTACTG	-15.1	-0.4575757575758	-3.1340275327734	90	(((((((((((((.......)))))))))))))	33	9	13	0	13	0	13	0	33	9	13	0	13	0	13	0	-4.7	-6.3	-3.9	-20.7	-0.6272727272727	4.6	2.602897995647	.............................(((((((((((((.......)))))))))))))	100	15.31	0.99012685	0.10325191325	1	0	1.0	1
Bacillus subtilis (1) *SAMPLED*	1221549	+	AGTGTATTAGAGAAGGGTTTGAAGACAATCTAGAAAATAGTGTCTAAATGGGCTTATTCGGTAATAGGGTAAGTTATAAAGGTAACGATAAAACTAAGGA	TTAGAGAAGGGTTTGAAGACAATCTAGAAAATAGTGTCTAAATGGGCTTATTCGGTAA	AGTGTA	TAGGGTAA	-0.4000000000000001	-0.0363636363636363	-2.335893125677056	2	((((...))))	11	5	4	0	4	0	4	0	58	7	19	15	3	4	7	3	-7.799999999999999	-2.2	-1.7000000000000002	-9.200000000000005	-0.1586206896551724	4.5	1.0267689098857156	(((..(((((((..(.(((((..(((.....))))))))...)..)))).)))..)))....	0	0.0	0.8852487	0.03062053775	0	0	0.0144320891026712	0
Bacillus subtilis (1)	1225490	+	TGAAGTCAAACCGGGACATTTTGTGATGTGCACGGAAGCCGAATTTAAAGCTTTTTCATGATTCATCAATCCTTCAAGAGATTTCTCTTGAAGGATTTTTTTGCGTCTTCA	TCCTTCAAGAGATTTCTCTTGAAGGA	TTCATCAA	TTTTTTTG	-16.7	-0.5566666666667	-4.5659692991601	100	(((((((((((....)))))))))))	30	6	13	0	13	0	13	0	30	6	13	0	13	0	13	0	-3.7	-4.4	-0.6	-19.2	-0.64	3.5	1.2840950531466	....................................(((((((((((....)))))))))))	100	19.29	0.98560184	0.21163613	0	0	1.0	1
Bacillus subtilis (1) *SAMPLED*	1225490	+	ATCATCTCAGCATCGTGGTGAGAGTTTTTTCATGATTCTTGCTGCTCCAGAGATCAACAAGATTGGCAGAGAATTGCGATTGTTTTTCGACTTGTTGGTC	ATCTCAGCATCGTGGTGAGAGTTTTTTCATGATTCTTGCTGCTCCAGAGAT	ATC	CAACAAGA	1.0	0.0	-1.499294722523136	0	...	0	0	0	3	0	0	0	0	51	9	13	18	5	3	6	6	-5.9	-5.6	-0.8999999999999999	-16.3	-0.3196078431372549	5.1000000000000005	1.193223820473185	...(((((......(..(..((((((.......))))))..)..)....)))))........	39	0.0	0.0	0.0362209232499999	0	0	0.0765234240917588	0
Bacillus subtilis (1)	1228139	+	CCAAGAAAAGTTCGCTCTTTCCAATTAAGAGAAGCACAGCGTTTGGCAAACTAATAGATCGTATCATCAAAAGAAGGCTGAGTCATCAGCCTTCTTTTATTTTTCAACCTG	AAAAGAAGGCTGAGTCATCAGCCTTCTTTT	GTATCATC	ATTTTTCA	-16.7	-0.5566666666667	-3.3374392991601	100	(((((((((((((....)))))))))))))	30	6	13	0	13	0	13	0	30	6	13	0	13	0	13	0	-1.0	-2.7	-1.2	-19.0	-0.6333333333333	4.5	1.5487019312638	................................(((((((((((((....)))))))))))))	100	26.35	0.9899868	0.7463897450000001	0	0	1.0	1
Bacillus subtilis (1) *SAMPLED*	1228139	+	TTTCAGACTGAAGCGAGCTCGAAATTTTTCAACATGTTCAGAAAAAGCTTTCCAACTGCAAAGAAATTCTTTCATAAATTAAAGTCAATTCCTTCTTTCA	GAGCTCGAAATTTTTCAACATGTTCAGAAAAAGCTT	ACTGAAGC	TCCAACTG	-0.8	-0.1142857142857143	-2.3009011256770555	3	((...))	7	5	2	0	2	0	2	0	36	12	10	6	5	1	5	6	-7.0	-6.800000000000001	-1.7999999999999998	-4.1	-0.1138888888888888	5.0	1.3017281510632976	....(((((......(((((..........))))))))))......................	39	0.0	0.0	0.01295030125	0	0	0.0056576534230736	0
Bacillus subtilis (1)	1229758	+	AGAGTACGGCAAGCTGATTATTTCAGAGCATGCTCTAGAAACGATAAAAAAACACTTTGCATCATAGCAAACCGATTTCCTTCCGGAAATCGGTTTTTTTTATGCACGAAA	CCGATTTCCTTCCGGAAATCGG	ATAGCAAA	TTTTTTTT	-15.8	-0.5642857142857	-4.8290119487401	100	(((((((((....)))))))))	28	6	12	0	12	0	12	0	28	6	12	0	12	0	12	0	-0.8	-4.0	-3.6	-16.5	-0.5892857142857	4.2	3.7704545259807	........................................(((((((((....)))))))))	100	30.04	0.98199856	0.6539829825	0	0	1.0	1
Bacillus subtilis (1) *SAMPLED*	1229758	+	AAAGGAGAAAGAAGCCGCATAGGACGTGCCCAGCCGATTTCTTTTTAGATTAACGAAAATCTTTTTTTGCGAACAAAGTATTAACGCAATCTGCGCTTGC	AAGGAGAAAGAAGCCGCATAGGACGTGCCCAGCCGATTTCTTTTT	A	AGATTAAC	1.0	0.0	-1.806213125677056	0	...	0	0	0	3	0	0	0	0	45	7	15	10	9	2	9	3	-4.800000000000001	-2.0	0.6	-10.5	-0.2333333333333333	5.3	1.0320915409936224	.(((((((((...((.((((.....))))...))...)))))))))................	0	0.0	0.6679715	0.591275105	0	0	0.0049198480186565	0
Bacillus subtilis (1)	1233134	+	AAATGTTTGAAGAAAAACTTGATGAAATGGAAGAGCTGCTGATGAAAGTCAAGCAGTCTTAAAAAAGTAAGCCTGTGCGGAAATGACGCACAGGCTTTTTTAAAACCCTTT	GCCTGTGCGGAAATGACGCACAGGC	AAAAGTAA	TTTTTTAA	-14.7	-0.5068965517241	-4.0756795327734	94	(((((((((.......)))))))))	29	9	11	0	11	0	11	0	29	9	11	0	11	0	11	0	-1.1	-6.4	-2.1	-20.5	-0.7068965517241	3.5	4.782745469033	.....................................(((((((((.......)))))))))	100	26.91	0.9852244	0.5759503225	1	0	1.0	1
Bacillus subtilis (1) *SAMPLED*	1233134	+	CTAAGATTGTGAAGCGTTGCCTTTAACCTTGACTTCCCTTTACTGAAGATGCTTGCTTGCTGGAACAGCTGCTGAACGCTGAAAAGTGACTGTTTGAAGT	TGTGAAGCGTTGCCTTTAACCTTGACTTCCCTTTACTGAAGATGCTTGCTTGCTGGAACA	CTAAGAT	GCTGCTGA	-4.5	-0.5	-2.0942131256771	23	((...))	9	5	3	0	3	0	3	0	26	8	5	10	3	1	3	5	-6.9	-4.2	-1.7	-2.4	-0.0923076923077	3.4	1.1019350904724	(((..((((..(((((((.....(......).....)))))..)).....))))...)))..	0	0.0	0.0	0.0414381329999999	0	0	0.0134095499388152	0
Bacillus subtilis (1)	1233580	-	CAAACACGGAATGTTTTGGAAGTCTCTCAGCACTTATTCTGATGAATATCAATCATGTGAAAAATAGCCGCAGGCGTGCATATGCTTGAGGCTGTTTTTTTATGCCATAAC	TAGCCGCAGGCGTGCATATGCTTGAGGCTG	GTGAAAAA	TTTTTTTA	-10.3	-0.2452380952381	-2.6998588885156	59	(((((.(((((((....))))))).)))))	42	6	18	2	11	1	11	1	42	6	18	2	11	1	11	1	-6.6	-3.1	-2.7	-21.8	-0.5190476190476	5.4	1.1017750367438	................................(((((.(((((((....))))))).)))))	100	15.92	0.9765767	0.7711000775	0	0	0.999999999999958	1
Bacillus subtilis (1) *SAMPLED*	1233580	-	CATTGAGCGTGTGCGCGGTGTCATTGAATGACACCTGAATATGCGGAGCTTTTAAGGGCAGTAAGTGCATGCTGTGGCAAAAAAATGCTCATGAGTGCGT	TGTCATTGAATGACACCTGAATATGCGGAGCTTTTAAGGGCAGTAAGTGCATGCTGTGGCA	GTGCGCGG	AAAAAATG	-3.5	-0.35	-1.5339340837847042	12	(((....)))	10	6	3	0	3	0	3	0	61	15	16	16	6	4	6	5	-4.4	-6.1	0.1	-11.8	-0.1934426229508196	5.199999999999999	1.297226220230885	.((((((...(((.(((.(.....(((.............)))...)))))))...))))))	0	0.0	0.6948104	0.03060468275	1	0	0.0448037663019802	0
Bacillus subtilis (1)	1235133	-	ACGGAGGCATTCCTCCTTTCCAAGAAACGCAAAACTATGTAAAAAAAATAACTTCAGTTTATTACGCGTAACCAGAGGTGCTCTTTCCCTCTGGTTTTTTTGCGAAGTGAA	CCAGAGGTGCTCTTTCCCTCTGG	ACGCGTAA	TTTTTTTG	-8.1	-0.3	-4.5659692991601	53	(((((((.........)))))))	27	11	9	0	9	0	9	0	27	11	9	0	9	0	9	0	-3.7	-6.4	-5.7	-13.0	-0.4814814814815	5.4	4.5450030443653	.......................................(((((((.........)))))))	91	16.77	0.97747827	0.6051613825	0	0	0.999999983750994	1
Bacillus subtilis (1) *SAMPLED*	1235133	-	GGAAAAACTTAGAGCAAAATTCCCCCTAACGCAAGAAAATTTTTCGGGATTTTCTTTCGCAAAGTGTGCTCCTAAGAAGAGCCATTCAAGAGCGTGCTTT	ACGCAAGAAAATTTTTCGGGATTTTCTTTCGCAAAGTGT	TCCCCCTA	GCTCCTAA	-0.8999999999999997	-0.0999999999999999	-1.855893125677056	3	(((...)))	9	5	3	0	3	0	3	0	39	6	14	7	4	1	10	7	-6.6	-6.1	0.1999999999999999	-7.500000000000001	-0.1923076923076923	5.0	1.1093176294431697	........((((((((((((((....)))))))))).......))))...............	46	0.0	0.9813384	0.177918801	1	0	0.0069354053357383	0
Bacillus subtilis (1)	1239389	+	TCCATCCGCTGACACAGGAGAACATGAGGTTTCATGCTCCACTGCCTCAGGACATGAGCAAACTGATAAAAGGAGAGAATCATTGATTCTCTCCTTTTTTATATGGGGCGA	GGAGAGAATCATTGATTCTCTCC	TGATAAAA	TTTTTTAT	-18.6	-0.6	-3.4827595327734	100	((((((((((...))))))))))	31	5	14	0	14	0	14	0	31	5	14	0	14	0	14	0	-4.6	-2.7	-1.3	-18.2	-0.5870967741935	5.7	1.1085307422094	.......................................((((((((((...))))))))))	100	26.7	0.9888679	0.77754	1	0	1.0	1
Bacillus subtilis (1) *SAMPLED*	1239389	+	TGGGCTCAATCCATCCCTCATCGATCCGAATGAATCCGACTTAATCCCTAAGAGCGATTCATCCGAGAACTTGGCCTTCTGGATAAATATGAAGGGACGC	TCGATCCGAATGAATCCGACTTAATCCCTAAGAGCGATTCATCCGAGAACTTGG	ATCCCTCA	CCTTCTGG	-2.2	-0.1833333333333332	-2.141839688515584	7	((((....))))	12	6	4	0	4	0	4	0	54	7	20	9	4	5	7	2	-7.0	-4.2	-2.1	-11.6	-0.2148148148148148	5.1	1.1086375291475563	((((((((.((((((((..((((.....)))).).))))))).)).))..))))........	0	0.0	0.5181534	0.0352156165	1	0	0.0711313442043781	0
Bacillus subtilis (1)	1245840	+	TATGAGGCGGGCCGAATCCCGCTTAAGCAATACGGAACGGCAAGCAGTCCGGGAGAAGGTCTTCCTGTATGACAGGCAGGTATTCAAGGCAGGAGCTGTTTGCTCCGATCG	ATACGGAACGGCAAGCAGTCCGGGAGAAGGTCTTCCTGTAT	CTTAAGCA	GACAGGCA	-4.2	-0.3230769230769	-1.8258316885156	21	(..(.((((((...)))))).)..)	13	5	5	0	5	0	5	0	38	8	10	12	2	2	6	4	-5.9	-3.4	-1.8	-8.5	-0.2236842105263	4.9	1.1099659557865	...............((((((((.(((......((.....))..))))))).))))......	51	0.0	0.0	0.1139464175	1	0	0.0659759060875012	1
Bacillus subtilis (1) *SAMPLED*	1245840	+	GAATGCCCGAGGCACACTAGCTCGGGTCGGGGTTCTGAAGGCAGGCGATAGTTAGGTTTCGCTCCCGGTGCTAAAGCCTAGAAGCACGTGGCCGAGCCTC	CGAGGCACACTAGCTCGGGTCGGGGTTCTGAAGGCAGGCGATAGTTAGGTTTCG	GAATGCC	CTCCCGGT	1.0	0.0	-1.9799059256770564	0	...	0	0	0	3	0	0	0	0	54	6	20	10	6	3	6	4	-9.2	-5.4	-4.3	-14.1	-0.2611111111111111	4.3	1.1933029471320276	..((((((...((((((...((((....((((....))))))))))))))))))))......	0	0.0	0.79971284	0.0570525525	0	0	0.038138968167129	0
Bacillus subtilis (1)	1247681	+	GGCATCGGATCGGGACACGGGCCGACAAACCATTTCGCTTTTAAACGAAACAGCTTAAATACAAGCCGATGAGATCACCAGCTGATGGTGATCTCTTTTGCGTTTGCTACG	GAGATCACCAGCTGATGGTGATCTC	AAGCCGAT	TTTTGCGT	-13.0	-0.52	-4.1801824991601	81	((((((((((.....))))))))))	25	7	10	0	10	0	10	0	25	7	10	0	10	0	10	0	-4.6	-6.9	-3.2	-15.6	-0.624	4.5	2.6208866634532	.....................................((((((((((.....))))))))))	100	19.16	0.9876247	0.0700525565	0	0	1.0	1
Bacillus subtilis (1) *SAMPLED*	1247681	+	CGGCTCCATACCTTTCAACTAAATTCACTTTTCCTGAATGGCATTAATAGAACGGCTAACTCTCGAATTAGCCGGGGATTACTTCTCGGAGCCGCATTGG	CGGCTAACTCTCGAATTAGCCG	TAATAGAA	GGGATTAC	-7.3	-0.3318181818182	-1.6830931256771	40	(((((((.(....).)))))))	22	6	8	2	7	1	7	1	22	10	7	0	7	0	7	0	-7.8	-9.1	-1.8	-7.9	-0.3590909090909	5.5	1.5482024426011	........................................(((((((........)))))))	0	0.0	0.9715935	0.0235775485	0	0	0.0828171902906662	0
Bacillus subtilis (1)	1248607	+	CGGGATTACAGGTGAAAATCTTCACGTTGATTCTGGTTTCCATATCACTGCCCGCTAAGCAGGATCTATATCAAGCAATCCCGAATAGGGATTGCTTTTTTATTTCTTCTG	AGCAATCCCGAATAGGGATTGCT	CTATATCA	TTTTTATT	-13.0	-0.52	-4.8673136231101	88	(((((((((.....)))))))))	25	7	10	0	10	0	10	0	25	7	10	0	10	0	10	0	0.6	-6.4	-0.9	-16.1	-0.644	3.4	5.6181795155131	.......................................(((((((((.....)))))))))	100	25.01	0.9884198	0.249048785	0	0	1.0	1
Bacillus subtilis (1) *SAMPLED*	1248607	+	CCTCATCCTGTTGCGACGCCGGCCGCGATTTCCAGTTTTAAACGATTCGCATGATCGTTCTTACATTATATACATGTTCTCTTATCAATCTAGGAGCATT	GACGCCGGCCGCGATTTCCAGTTTTAAACGATTCGCATGATCGTT	CCTGTTGC	CTTACATT	-3.9	-0.2052631578947368	-2.501020332773376	14	(((((((.....)))))))	19	7	7	0	7	0	7	0	45	5	11	20	4	2	4	6	-2.7	-5.9	-2.8000000000000007	-6.9	-0.1533333333333333	5.7	2.618874397379152	............((((......((((......(((...)))...)))).....)))).....	0	0.0	0.0	0.0263250992499999	0	0	0.0402600225839556	0
Bacillus subtilis (1)	1253683	-	GCAAAACAGCCAACCGCTCAAGATTTTTGTATCCCCTGCTACAGAAAGCAAGACAGCCCTTGCATCATTAACAGCCCGGCAGATTACTGCCGGGTTTTTACTGTAAAAAAA	CCCGGCAGATTACTGCCGGG	ATTAACAG	TTTTTACT	-13.5	-0.3552631578947	-2.2489420837847	80	((((((((....))))))))	38	6	15	4	2	2	10	1	38	6	15	4	2	2	10	1	-3.5	-2.1	-2.9	-19.4	-0.5105263157895	4.5	1.2979186943652	..........................................((((((((....))))))))	100	22.03	0.9849268	0.5406774875	0	0	0.999999999930338	1
Bacillus subtilis (1) *SAMPLED*	1253683	-	ATGCCCCATAACTGTTGCTATTTAAATGCAGCCAGCCAAAAAGCCAACAAAATCGAGCCCCAGCCACAGCCCCCCAGACATTGCATCGCTAGGCACCCAA		TATTTAAA	GCAGCCAG	0.0	0.0	-1.499294722523136	1		0	0	0	0	0	0	0	0	0	0	0	62	0	0	0	0	-9.8	0.0	0.0	0.0	0.0	6.2	1.00167879007733	..............................................................	0	0.0	0.0	0.02448583375	1	0	0.000109702643867	0
Bacillus subtilis (1)	1256404	-	TATCGCGTGCTTTCTGAAAAAGAATTCCTCGATGCCGGCATTCCGCACTTACAAATGATGAAGGACTGAACGCATCCGGATCTTTTGAGATCCGGATTTTTACTGCATATA	TCCGGATCTTTTGAGATCCGGA	TGAACGCA	TTTTTACT	-14.0	-0.5833333333333	-4.2510412991601	90	(((((((((....)))))))))	24	6	10	0	10	0	10	0	24	6	10	0	10	0	10	0	-2.7	-6.8	-1.7	-15.4	-0.6416666666667	5.1	2.6809705664486	........................................(((((((((....)))))))))	88	17.73	0.9828181	0.2183074124999999	1	0	1.0	1
Bacillus subtilis (1) *SAMPLED*	1256404	-	TTATCGACGCTGCTGAATGATTCCTAATCCCTGCAATCATGCCCTACACCATGGTTATGAATTTGGCGATTATCTCGATCTGACCCCGCGATCCCTGCTT	TAATCCCTGCAATCATGCCCTACACCATGGTTATGAATTTGGCGATTA	ATGATTCC	TCTCGATC	1.0	0.0	-2.731351688515584	0	...	0	0	0	3	0	0	0	0	48	10	14	12	5	3	5	5	-6.2	-3.3000000000000003	-3.3	-11.2	-0.2333333333333333	3.6	1.1896720083897587	.........(((((((.....(((((.((........)).)))))....)).))))).....	0	0.0	0.0	0.0219606384999999	1	0	0.023603540829431	0
Bacillus subtilis (1)	1260813	+	GCAGACGATTTAGAACACGATTTCGAACAAGCGCTGAAAGAAATTGCTCCAGTTTCGGTTCGTTAAAAAAGAAGCCGGGGATAGTCCGGCTTCTTTTATTATTGTTCGTCA	AAAAGAAGCCGGGGATAGTCCGGCTTCTTTT	TTCGTTAA	ATTATTGT	-14.9	-0.4806451612903	-2.8714624991601	90	(((((((((((((.....)))))))))))))	31	7	13	0	13	0	13	0	31	7	13	0	13	0	13	0	-2.4	-2.7	-0.7	-21.0	-0.6774193548387	5.3	1.2269637837531	...............................(((((((((((((.....)))))))))))))	100	27.29	0.9885899	0.9389109	1	0	1.0	1
Bacillus subtilis (1) *SAMPLED*	1260813	+	AAGCTAAAAGCGATTTCAGGTATAATGACTTTTCGGAGTCGCTCGTTCTCTTTTTCAAACAGGACAGGACAGGCGAAGCTTTTGCCGCAATTTGATCGCG	GGAGTCGCTCGTTCTCTTTTTCAAACAGGACAGGACAGGCGAAGCT	GACTTTTC	TTTGCCGC	-2.3	-0.2555555555556	-3.5301196885156	12	(((...)))	9	5	3	0	3	0	3	0	46	8	15	10	2	3	5	2	-8.1	-2.1	-0.9	-14.4	-0.3130434782609	5.3	1.0149641540015	..........((..((((..(((((.((((......)))).)))))..))))..))......	0	0.0	0.50818294	0.108521915	0	0	0.2189756875044893	0
Bacillus subtilis (1)	1260813	+	GCAGACGATTTAGAACACGATTTCGAACAAGCGCTGAAAGAAATTGCTCCAGTTTCGGTTCGTTAAAAAAGAAGCCGGGGATAGTCCGGCTTCTTTTATTATTGTTCGTCA	AAAAGAAGCCGGGGATAGTCCGGCTTCTTTT	TTCGTTAA	ATTATTGT	-14.9	-0.4806451612903	-2.8714624991601	90	(((((((((((((.....)))))))))))))	31	7	13	0	13	0	13	0	31	7	13	0	13	0	13	0	-2.4	-2.7	-0.7	-21.0	-0.6774193548387	5.3	1.2269637837531	...............................(((((((((((((.....)))))))))))))	100	27.29	0.98949933	0.9389109	1	0	1.0	1
Bacillus subtilis (1) *SAMPLED*	1260813	+	GTAGGAGTCTCGTTCGTCGAAAAAAGGACCGATAATTCGAATTATCACAAAGGACCATATATCGATCTGTCCGTTTATGTTTTAGGATCGATAGGAAGAA	GTCGAAAAAAGGACCGATAATTCGAATTATCACAAAGGACCATATATCGAT	TCTCGTTC	CTGTCCGT	0.2	0.025	-2.237858888515585	1	((....))	8	6	2	0	2	0	2	0	51	6	15	17	5	3	6	5	-6.9	-6.199999999999999	-3.0	-8.700000000000001	-0.1705882352941176	5.3	1.3987474083178904	....(((((.....((.((((((((....)))))).....)).)).....))))).......	0	0.0	0.84968835	0.0551534145	1	0	0.0159235643510361	0
Bacillus subtilis (1)	1263607	-	AATTAATAAATTGATACTAAATCGTTGATCATGCCTTCCGCTACTTAATAAGCTGTTGGGAAAGCAATCCCCTGATCTAGAGTGGTTCAGGGGATTTTTGTAATTTAAACG	TCCCCTGATCTAGAGTGGTTCAGGGGA	GAAAGCAA	TTTTTGTA	-13.4	-0.4322580645161	-3.9614824991601	83	((((((((.(((...))).))))))))	31	5	13	2	10	1	10	1	31	5	13	2	10	1	10	1	-2.5	-4.4	-3.1	-17.3	-0.558064516129	5.7	2.1339125791376	...................................((((((((.(((...))).))))))))	100	18.9	0.9851006	0.4210473025	0	0	1.0	1
Bacillus subtilis (1) *SAMPLED*	1263607	-	AGAAAATAAAATGCATTTTCGTTCAGGATTAACGGGATCCATAAAGAACTTGAGATTTCTTACGACCTCTTAAAGATGAATTAGCCCCTCTCATTTGCGT	TCGTTCAGGATTAACGGGATCCATAAAGAACTTGAGATTTCTTACGA	ATGCATTT	CCTCTTAA	-1.1999999999999995	-0.1499999999999999	-2.044639688515584	4	((....))	8	6	2	0	2	0	2	0	47	8	14	13	4	3	4	4	-4.1	-7.0	0.5	-7.300000000000001	-0.1553191489361702	4.4	1.444364693964745	....((((..((((....((((.((......)).))))....)))).))))...........	0	0.0	0.9373024	0.04082588825	1	0	0.0081014588536599	0
Bacillus subtilis (1)	1265472	+	CCGTAAAAATAAATTTTAAAATTGAATAAGTCCAAGACGGAAAGCCTGCGGACACTGATCGTTTTACAGAGAAATTTGTGCTTCGATCGGTGTCCGTTTTTTTTCGCAACT	CGGACACTGATCGTTTTACAGAGAAATTTGTGCTTCGATCGGTGTCCG	AAAGCCTG	TTTTTTTT	-9.3	-0.186	-5.4007229231101	70	(((((((((((((...((((((....))))))...)))))))))))))	50	6	20	6	14	1	14	3	50	6	20	6	14	1	14	3	0.4	-8.2	-3.3	-31.6	-0.632	2.5	20.4588605925457	..............(((((((((((((...((((((....))))))...)))))))))))))	79	16.68	0.0	0.4065499225	0	0	1.0	1
Bacillus subtilis (1) *SAMPLED*	1265472	+	TTCTGGAAAAAATGATTAGGACAAAAGTTAACACCGTGTTTTTTGCTACGTGAAAAATTTGCGAGCCGAATTCCGACAAAAAAAAAAAAATTTTGGAGAT	GCTACGTGAAAAATTTGCGAGC	TGTTTTTT	CGAATTCC	-2.2999999999999994	-0.1045454545454545	-1.683093125677056	7	(((.((((((...)))))))))	22	5	9	1	3	1	6	1	22	5	7	5	3	2	3	2	-5.6	-5.5	-2.1	-5.6	-0.2545454545454545	5.7	1.3372541450867914	......................................(((.((..((...))..)))))..	0	0.0	0.511175	0.21220866175	1	0	0.0468539742480028	0
Bacillus subtilis (1)	1267441	+	CTACTTGAAAGAGAATGGAACATGGTCTAAGGCCTATAAGACCATTAAAGAGATTAAAGATTGGATTAAATAATAAGAGCATCCTGCGGGGTGCTTTTTTTGTTCCCTGTA	GCATCCTGCGGGGTGC	TAATAAGA	TTTTTTTG	-8.2	-0.3416666666667	-4.1504392991601	50	((((((....))))))	24	6	10	0	10	0	10	0	24	6	10	0	10	0	10	0	-3.8	-2.8	-2.7	-12.8	-0.5333333333333	3.8	1.3358669319093	..............................................((((((....))))))	100	16.78	0.9709554	0.842178975	1	0	0.8812014060630281	1
Bacillus subtilis (1) *SAMPLED*	1267441	+	CCTGAAAGCGCCTTTTGATCTTAAAGGTTTTCTTTTTTAGTAGTTCTGAGGATAGGCCGTTTTTTCCAAAAGGTATAGAGGGAAATGAAAAAAGATAGAT	TTTTGATCTTAAAGGTTTTCTTTTTTAGTAGTTCTGAGGATAGGCCGTTTTTTCCAAAA	AAAGCGCC	GGTATAGA	-2.6	-0.2363636363636363	-1.914213125677056	9	((((...))))	11	5	4	0	4	0	4	0	59	7	20	14	5	3	7	5	-6.1	-2.7	-6.4	-8.100000000000003	-0.1372881355932204	4.1	1.5865115114591006	...(((((.....((((((((...(((((((.....))))))).))))).)))....)))))	0	0.0	0.9506333	0.05842500975	1	0	0.0120221442264503	0
Bacillus subtilis (1)	1269688	+	AATGAAACACGGTATACACCAATGTATGATGTATTCCCAAAACTAAATCTAAACTTGAAGCGAAAATAAGGTCCCTTCTCTTTTTAGAGGGGGACCTTATTTTATTCATGC	AAAATAAGGTCCCTTCTCTTTTTAGAGGGGGACCTTATTTT	TTGAAGCG	ATTCATGC	-15.8	-0.3853658536585	-2.4838396885156	94	((((((((((((((.((((....))))))))))))))))))	41	6	18	1	14	1	14	1	41	6	18	1	14	1	14	1	-5.6	-2.7	-3.9	-24.2	-0.590243902439	4.8	1.2349841189657	.....................((((((((((((((.((((....))))))))))))))))))	65	22.7	0.9880018	0.8289076750000001	0	0	1.0	1
Bacillus subtilis (1) *SAMPLED*	1269688	+	GGGTCATATTTAAGTAACGCCATATAAGGTAGAATTAACGATGATTTGTAAATGCTAATAATGAGATAACATTTAAGATCAACTTCGCGGGATAATTAGA	TAGAATTAACGATGATTTGTAAATGCTA	ATATAAGG	ATAATGAG	-0.599999999999999	-0.0214285714285713	-2.094213125677056	2	(((.(((.((((....)))).))).)))	28	6	10	4	3	2	4	1	28	6	10	4	3	2	4	1	-5.0	-3.4000000000000004	-0.9000000000000004	-3.0	-0.1071428571428571	4.5	1.1122633414762662	................(((.(((.((((....)))).))).)))..................	0	0.0	0.0	0.02611901625	0	0	0.0065877860382763	0
Bacillus subtilis (1)	1276294	-	GTTTATATTGAATCATAAATCAGCGGAGTATAAACATTGGATATATGTTACAAAGTAGAGTCCTTAATTACAAAAGCAGGCACTGCGCCTGCTTTTGTTTGGATTATTTAC	ACAAAAGCAGGCACTGCGCCTGCTTTTGT	CCTTAATT	TTGGATTA	-16.2	-0.5586206896552	-3.1707475327734	100	((((((((((((.....))))))))))))	29	7	12	0	12	0	12	0	29	7	12	0	12	0	12	0	-4.6	-5.2	-3.1	-19.3	-0.6655172413793	4.1	1.7935870323994	.................................((((((((((((.....))))))))))))	100	21.42	0.99061525	0.553129105	1	0	1.0	1
Bacillus subtilis (1) *SAMPLED*	1276294	-	ATTATGAGGTTCATATGCCTAGAATTATTAGTCTAACAATGGGGAGCATTGAAGCAATAATATTGTAAAACTTGGCGCTATCGATGTTAGGCTATGAAGT	GGTTCATATGCCTAGAATTATTAGTCTAACAATGGGGAGCATTGAAGC	ATTATGA	AATAATAT	-1.2999999999999998	-0.2599999999999999	-1.902338888515584	4	(...)	5	5	1	0	1	0	1	0	48	5	17	11	1	4	6	3	-2.8	-0.9	-2.9000000000000004	-7.200000000000001	-0.15	5.7	1.2191361246378625	....(.((((.((((((...(((.(((...))).)))..)).)))))))).)..........	0	0.0	0.0	0.04731549325	0	0	0.0094261002003246	0
Bacillus subtilis (1)	1276328	+	TGTAAAAGAGCAAAGGTATATGCTCAAAAAGCAAAAAGCGAAAAAGAAGCACAGAGGTAAATAATCCAAACAAAAGCAGGCGCAGTGCCTGCTTTTGTAATTAAGGACTCT	ACAAAAGCAGGCGCAGTGCCTGCTTTTGT	TAATCCAA	AATTAAGG	-16.9	-0.5827586206897	-2.0114131256771	100	(((((((((((((...)))))))))))))	29	5	13	0	13	0	13	0	29	5	13	0	13	0	13	0	-5.3	-5.2	-1.8	-19.1	-0.6586206896552	5.7	1.2965950670326	.................................(((((((((((((...)))))))))))))	89	21.95	0.9898819	0.6075815600000001	1	0	0.8812014060630281	1
Bacillus subtilis (1) *SAMPLED*	1276328	+	CGCAAAAAAAGTGGTAAGGTGAGAGGCTGTAATGTGACAAAAAGATAGACATAAAGACAGTTTAATGCAAAACAAAAGGAAGGAGTCAAAGCAAGCAAGC	GCTGTAATGTGACAAAAAGATAGACATAAAGACAGT	GGTGAGAG	TTAATGCA	0.0999999999999999	0.0199999999999999	-3.1413196885155834	1	(...)	5	5	1	0	1	0	1	0	36	15	9	5	5	1	5	3	-4.800000000000001	-6.699999999999999	-1.4	-5.300000000000001	-0.1472222222222222	5.699999999999999	1.581536526693069	(((((..((((.............))))...)))))..........................	0	0.0	0.0	0.0280925184999999	1	0	0.007798813764387	0
Bacillus subtilis (1)	1278219	+	AAGATTTAGCCAGATCATGTGATGCCGCATTTGCAGAAATTGTATAGATGCAGATATAGGGGAACGAAAAAGCTTAGTCATATCGATTAAGCTTTTTCCGCATCCCTTTCA	GAAAAAGCTTAGTCATATCGATTAAGCTTTTTC	AGGGGAAC	CGCATCCC	-13.0	-0.3939393939394	-1.5961420837847	77	((((((((((((((.....))))))))))))))	33	7	14	0	14	0	14	0	33	7	14	0	14	0	14	0	-8.8	-4.2	-7.5	-16.1	-0.4878787878788	4.1	1.5615516889038	.............................((((((((((((((.....))))))))))))))	77	19.27	0.8804749	0.05724510575	1	0	0.8812014060630281	1
Bacillus subtilis (1) *SAMPLED*	1278219	+	GTCAAAATTAGAGAGGATAAATTTTCATCAAGGATCCAGGCAATAGGATAGGGAAGGTATGCCGATTGTTAAATCCATGGGCATGACAGCAATTCTAGTG	TCAAGGATCCAGGCAATAGGATAGGGAAGGTATGCCGATTGTTAAATCCATGG	AATTTTCA	GCATGACA	-1.2999999999999998	-0.2599999999999999	-1.6609420837847042	4	(...)	5	5	1	0	1	0	1	0	53	6	16	17	3	4	6	5	-7.300000000000001	-3.6	-4.1	-10.8	-0.2037735849056604	5.3	1.1743855177186695	........(((.((((...((((((.((.....(....)...)).))))))..)))).))).	0	0.0	0.0	0.0241537244999999	0	0	0.0684406190546385	0
Bacillus subtilis (1)	1282534	-	TTACGCTTTCGGCAAGTATTCAGGACCAAACTTAAATGTTTGGGCCACCACAGGCTCTTATTAAATAGAAAAAAGGCTGTCCGTACGGACAGCCTTTTCTAATTTATTTCG	AAAAGGCTGTCCGTACGGACAGCCTTTT	AAATAGAA	CTAATTTA	-11.1	-0.346875	-3.2448757487401	64	((((((((((((....))))))))))))	32	6	13	2	1	1	12	1	36	6	15	2	6	1	9	2	-0.1	-5.8	-2.7	-21.6	-0.6	3.6	6.3697387929838	..................................((((((((((((....))))))))))))	100	30.21	0.9901072	0.7510909975	0	0	1.0	1
Bacillus subtilis (1) *SAMPLED*	1282534	-	TTCTTCCAACTAAAATCCAGATTTCTTTTTCACCTATCCTTAATCCTTCTTAAAGGGTTAGACAAACTTTTTTTACATTTTCCTTTTTATAAATCTCAAA	TTAATCCTTCTTAAAGGGTTAG	ACCTATCC	ACAAACTT	-5.8	-0.29	-1.5199372837847	30	(((((((((....)))))))))	20	6	8	0	8	0	8	0	20	6	8	0	8	0	8	0	-6.2	-3.6	-0.9	-6.0	-0.3	5.4	1.0681765983863	..................................(((((((((....)))))))))......	0	0.0	0.95155543	0.044965133	1	0	0.0084107544517425	0
Bacillus subtilis (1)	1282568	+	AGGCTATCAATTGGTGACAGTTTCTCAGCTTGAAGAGGTTAAAAAACAAAGAGAAGCGAAATAAATTAGAAAAGGCTGTCCGTACGGACAGCCTTTTTTCTATTTAATAAG	GGCTGTCCGTACGGACAGCC	TTAGAAAA	TTTTTTCT	-16.8	-0.525	-2.6049595327734	100	((((((((....))))))))	32	6	14	0	14	0	14	0	32	6	14	0	14	0	14	0	-1.3	-2.8	-2.7	-21.9	-0.684375	3.6	2.011034966588	..........................................((((((((....))))))))	100	32.24	0.9909246	0.9296397475	0	0	1.0	1
Bacillus subtilis (1) *SAMPLED*	1282568	+	TAAGGAAAAAATTTTTTAATTAAGCTCTCGGAAAACTTCAGAAGTAGGCTGGAAAAAGAAAGAAATCGACAGGCCGAGATTATAAGCGATAAAAGTTTGG	TCGGAAAACTTCAGAAGTAGGCTGGAAAAAGAAAGAAATCGACAGGCCGA	TTAAGCTC	GATTATAA	-1.4999999999999996	-0.1249999999999999	-2.141839688515584	5	(((......)))	12	8	3	0	3	0	3	0	50	8	11	22	4	4	4	6	-2.4	-8.1	-3.0	-4.9	-0.098	4.0	6.514095095287315	............((((......((.((..(...((......))....)..))))....))))	0	0.0	0.8737886	0.02191253025	1	0	0.1086298672317908	0
Bacillus subtilis (1)	1283120	-	AAAGATGATTCAACATCCAACTCTCGGACAAACCATTGATGTAAAAGCATAACCTCATACCAGAGGCGGCCAAGAACTCCATCCTCCCGGCCGCCTTTATTGTTCACAAAA	GGCGGCCAAGAACTCCATCCTCCCGGCCGCC	ATACCAGA	TTTATTGT	-5.8	-0.1567567567568	-2.7669595327734	30	(((((((..((.........))..)))))))	37	11	12	4	10	1	10	2	37	11	12	4	10	1	10	2	-3.3	-4.0	-0.9	-18.1	-0.4891891891892	5.9	1.2780748813326	...............................(((((((..((.........))..)))))))	70	14.78	0.0	0.3666262175	0	0	0.8812014060630281	1
Bacillus subtilis (1) *SAMPLED*	1283120	-	CATTGCTAAACATCCTCACCCCCAGTCTCAAAACCCAACAAAAATTGACCTGGGGCAGATTCCCCACACATCGGACAGAATCGAACCACCCCCCTCATCA	TCACCCCCAGTCTCAAAACCCAACAAAAATTGACCTGGGGCAGA	AAACATCC	TTCCCCAC	-1.0	-0.1111111111111	-2.9234131256771	5	.(((...))).	9	5	3	0	3	0	3	0	44	15	12	7	2	2	6	2	-7.9	-2.4	0.4	-11.0	-0.25	6.2	1.0096931346225	...........((..((((((..((((.............)))).))))))..)).......	0	0.0	0.5618607	0.02879264225	0	0	0.1191344370631891	0
Bacillus subtilis (1)	1293739	-	CTCTGTAAAAGGCGGAAAATTTCTTAGAGAATGCCGGAGATGCGGGATGAAAAAAAATATTTAAACAGAAAACCGAAATCAAATTGATTTCGGTTTTTATGTTTTTACTGC	AAAACCGAAATCAAATTGATTTCGGTTTT	TTAAACAG	TATGTTTT	-14.0	-0.35	-3.7257595327734	86	(((((((((((((...)))))))))))))	40	5	18	1	4	1	14	1	40	5	18	1	4	1	14	1	-5.2	-5.2	-0.7	-18.0	-0.45	5.7	1.1922760078108	.................................(((((((((((((...)))))))))))))	100	27.31	0.9898568	0.490092505	0	0	1.0	1
Bacillus subtilis (1) *SAMPLED*	1293739	-	GTTTTTATCGAGAAAAAGCAAATTAATCCTAAACGGGAGACTTGATTGAAAAATATAAATTCTTTATAAAAAAATTTTGATGAAACTAAAAACTTTCGAA	AATTAATCCTAAACGGGAGACTTGATT	AAAAAGCA	GAAAAATA	0.7000000000000005	0.0411764705882353	-1.5339340837847042	0	((.((((...)))).))	17	5	6	2	2	1	4	1	27	6	10	3	6	1	6	3	-3.7	-3.3	-0.6000000000000001	-4.0	-0.1481481481481481	5.3	1.1596644946048036	..............((((((((((....))))...)))))).....................	0	0.0	0.0	0.0437235015	1	0	0.0026887593148239	0
Bacillus subtilis (1)	1293775	+	AGCGGAGCGTGCGGCAGCTGAGATTGAAGCGTTTATGAAAAAATCCGCTGTCCCGCAGTAAAAACATAAAAACCGAAATCAATTTGATTTCGGTTTTCTGTTTAAATATTT	AAAACCGAAATCAATTTGATTTCGGTTTT	AAAACATA	CTGTTTAA	-12.7	-0.302380952381	-1.8955003327734	75	(((((((((((((...)))))))))))))	42	5	18	3	5	2	9	1	42	5	18	3	5	1	13	2	-1.7	-4.0	-1.8	-16.8	-0.4	5.7	1.8026189462725	.................................(((((((((((((...)))))))))))))	100	27.44	0.9893992	0.231505355	1	0	0.8812014060630281	1
Bacillus subtilis (1) *SAMPLED*	1293775	+	AAAAAATGCGAAAATGTGCGAATTTTTAATGAATTACGTTAGTGGCCCGAACTTTCTCCTTTTTTCGGCAATTAATCGCGATTTTGTCGCGAAAAATAAA	GAATTACGTTAGTGGCCCGAACTTTCTCCTTTTTTCGGCAATTAATCGCGATTT	TTTTTAAT	TGTCGCGA	-8.7	-0.5117647058824	-1.5961420837847	48	...	17	5	7	0	7	0	7	0	17	5	7	0	7	0	7	0	-3.4	-8.2	-0.7	-8.7	-0.5117647058824	5.7	2.3605267844211	((((..(((((((.(((.(((............)))))).))))).))..))))........	0	0.0	0.98783624	0.0980087815	1	0	0.1336918243204267	0
Bacillus subtilis (1)	1294954	-	GCGTGCTGACATACCCATCATTATTCACCGTTCATCAGCAGCTGAAGCAAAATGAATGACAGACAAAAGCCGCTTTCCGAGGGAAAAGCGGCTTTTTGTACTTGTTATTCC	AAAAGCCGCTTTCCGAGGGAAAAGCGGCTTTT	TGACAGAC	TGTACTTG	-9.8	-0.2333333333333	-3.3881212991601	56	((((((((((((((...))))).)))))))))	42	5	18	3	2	3	6	1	42	5	18	3	2	3	6	1	-3.0	-2.1	-9.5	-18.6	-0.4428571428571	5.7	4.3655740042653	..............................((((((((((((((...))))).)))))))))	100	28.32	0.99074566	0.7707669475000001	0	0	0.8812014060630281	1
Bacillus subtilis (1) *SAMPLED*	1294954	-	TAGAGGTTAGAGGGCCGACAAGGGGAACCCTTTTCAGAGTGCAGTTTATTGCGTGCCAGTCAAAGGCACCCGATCGCCCTTCAGCGATTAGCGATAATTT	GAGGGCCGACAAGGGGAACCCTTTTCAGAGTGCAGTTTATTGCGTGCCAGTC	AGAGGTTA	AAAGGCAC	0.7000000000000002	0.1	-1.499294722523136	0	(.....)	7	7	1	0	1	0	1	0	52	6	16	16	2	5	5	3	-9.3	-2.4	-1.5	-8.299999999999999	-0.1596153846153846	5.0	1.0133158988221505	..((.(((((.(((..((...((((....))).)...))..))))).)))..))........	0	0.0	0.7198785	0.267370895	0	0	0.0332988062267382	0
Bacillus subtilis (1)	1294994	+	GAGCGGATGGGTGCGATGATTGTTGAGCTGGCCAAGTATTATGAAGAAAAGGAATAACAAGTACAAAAAGCCGCTTTTCCCTCGGAAAGCGGCTTTTGTCTGTCATTCATT	AAAAGCCGCTTTTCCCTCGGAAAGCGGCTTTT	CAAGTACA	GTCTGTCA	-11.2	-0.2666666666667	-2.2246396885156	65	((((((((((((((....))))))))))))))	42	6	18	2	2	2	10	1	42	6	18	2	2	2	10	1	-3.9	-2.1	-5.5	-20.5	-0.4880952380952	4.7	1.760890876245	..............................((((((((((((((....))))))))))))))	100	32.33	0.9845027	0.7894757975	1	0	0.9999991622656476	1
Bacillus subtilis (1) *SAMPLED*	1294994	+	TCTCCAGTCATCTTGAGGAGGAGGGATCAAAAGCCGTACTAAGCGATAAGAAATAACCGAATCGAAACTTTACTGCAGTTTTGAAATAAATCGAAAGCTG	TCCAGTCATCTTGAGGAGGAGGGA	TC	TCAAAAGC	1.0	0.0	-2.248942083784704	0	...	0	0	0	3	0	0	0	0	24	5	8	5	3	2	3	2	-6.8	-5.699999999999999	-0.6000000000000001	-4.5	-0.1875	5.7	1.1134395645829689	(((..((.(((...)))))..)))......................................	0	0.0	0.7016057	0.05425948575	0	0	0.0114000108034926	0
Bacillus subtilis (1)	1296580	-	TACCTTCGCTTCACAGCCGAGAAAACCGAAAAAGAAAGCACAGTCAAATCTGACTGCGTAGCATCTGCAGGAGAATGGGTGAAAGCCTGTTCTCCTTTATTTGTGCTACCA	GGAGAATGGGTGAAAGCCTGTTCTCC	CATCTGCA	TTTATTTG	-9.2	-0.3285714285714	-4.0641937487401	56	(((((((((((....)))))))))))	28	6	12	0	12	0	12	0	28	6	12	0	12	0	12	0	-1.7	-7.8	-3.1	-19.4	-0.6928571428571	2.8	9.0046146660094	....................................(((((((((((....)))))))))))	84	15.27	0.95324516	0.054875307	0	0	1.0	1
Bacillus subtilis (1) *SAMPLED*	1296580	-	CGCGCTGTCGTCAGCCTACCAGAGGCAGAATGCAGCTCGCTCCGAGAATAGACAGCAAGGTGTTTACCAAAAAAAGCAACTCTTGTCCTTGTGAAAGCTG	TACCAGAGGCAGAATGCAGCTCGCTCCGAGAATAGACAGCAAGGTG	CGTCAGCC	TTTACCAA	-2.2	-0.3142857142857142	-3.530119688515584	10	((...))	7	5	2	0	2	0	2	0	46	5	12	19	4	3	4	4	-4.0	-6.5	-2.1	-7.0	-0.1521739130434782	5.7	1.97495864422862	..........((((....((....((...((((...))))..))....))..))))......	0	0.0	0.0	0.04122967275	0	0	0.0270858431808543	0
Bacillus subtilis (1)	1300318	+	CACATATTAAAGGACTTTTCAGCCTGGCTTACTAATCCTTTTAATGAATCTGGCATTGCCAAAAGCATTCCTTTCCGAGTGCTTTCTGGCAATGTCTTTTTTTATGTTTAT	GGCATTGCCAAAAGCATTCCTTTCCGAGTGCTTTCTGGCAATGTC	ATGAATCT	TTTTTTTA	-13.9	-0.3088888888889	-5.4007229231101	100	(((((((((((((((((((......))))))))).))))))))))	45	8	19	1	10	1	10	1	45	8	19	1	10	1	10	1	1.3	-6.1	-1.7	-25.4	-0.5644444444444	4.5	6.5015145627197	.................(((((((((((((((((((......))))))))).))))))))))	100	15.75	0.97023153	0.1782083165	1	0	1.0	1
Bacillus subtilis (1) *SAMPLED*	1300318	+	CATTTAATCATGCGGGTTTTCTCAAGACTCCCTTCTAATTCCTGCCAGGGCCTTTCTCAAAGCCAGCACTTTCAATTTCATAAGATTTCTTAACTTCAAT	TCATGCGGGTTTTCTCAAGACTCCCTTCTAATTCCTGCCAGGG	CATTTAA	CCTTTCTC	-3.2	-0.2909090909090909	-2.346227532773376	11	((((...))))	11	5	4	0	4	0	4	0	43	7	12	14	2	3	5	3	-4.2	-1.5	0.6	-7.0	-0.1627906976744186	4.1	1.0355889532697862	.......((..(((((..((...(((.....)))..))..)))))...))............	0	0.0	0.5288434	0.03506425775	1	0	0.0138093294052743	0
Bacillus subtilis (1)	1312814	-	CCCGCGTCCACTGCAATTTATTATGGCTTCCATTATTTTAGTCAGCGGTTTAAAATTGATTTAATGAAGAAGGCTATCCGCTTGAAGGATAGCCTTTTCTTATTATAACGT	GGCTATCCGCTTGAAGGATAGCC	ATGAAGAA	TTTTCTTA	-10.6	-0.341935483871	-2.8714624991601	61	((((((((.......))))))))	31	9	12	0	12	0	12	0	31	9	12	0	12	0	12	0	-1.2	-2.8	-4.1	-18.1	-0.5838709677419	3.7	2.8910800179719	.......................................((((((((.......))))))))	100	24.91	0.98789036	0.6463790875	0	0	1.0	1
Bacillus subtilis (1) *SAMPLED*	1312814	-	CCAGGAAAAATAATAGTTAAGAGGCAATTCTTATAAGGTTTTTATGCAAAAATTATGGCGTTTTTAATCCCTTTTCGGCTTTGGCCGAATTGATAGGGAT	TTCGGCTTTGGCCGAA	AATCCCTT	TTGATAGG	-9.0	-0.5625	-3.1413196885156	50	((((((....))))))	16	6	6	0	6	0	6	0	16	6	6	0	6	0	6	0	-6.2	-5.7	-3.9	-8.6	-0.5375	3.8	1.7084122649374	..............................................((((((....))))))	0	0.0	0.9853158	0.0749299075	1	0	0.5135858246225692	0
Bacillus subtilis (1)	1313796	-	GTGTATGTGCGGGAAATGGGCCACACTGAGCTTCCTTTCTATCAGCAGCGCATGTAGCGTAAACAAGAAAAAAGATACCTGTTAAGAGGTATCTTTTTTTTGCGCCTTTAG	AAAAAAGATACCTGTTAAGAGGTATCTTTTTT	TAAACAAG	TTGCGCCT	-11.5	-0.3194444444444	-1.6556668885156	67	(((((((((((((......)))))))))))))	36	8	15	0	15	0	15	0	36	8	15	0	15	0	15	0	-7.4	-2.8	-4.4	-16.2	-0.45	4.7	1.1388959511191	..............................(((((((((((((......)))))))))))))	100	26.48	0.9893192	0.7640415150000001	1	0	0.8812014060630281	1
Bacillus subtilis (1) *SAMPLED*	1313796	-	AAACCCGGTCCTAAACGCTAGTATATAAAGGTTTTTAGGTATTAGTTTTCTGTTAATCTTTCTAAAAGATTTTTTGTTAATTGAGTTGAGCTGGCTGGGC	GCTAGTATATAAAGGTTTTTAGGTATTAGT	TCCTAAAC	TTTCTGTT	-0.8	-0.1142857142857	-1.9489420837847	4	((((((((.((((....)))).))))))))	7	5	2	0	2	0	2	0	35	11	11	4	7	1	7	2	-4.5	-3.9	-1.9	-6.2	-0.1771428571429	5.3	1.2587478401634	.........((((((((.((((....)))).)))))))).......................	83	0.0	0.9431244	0.07329671025	0	0	0.0035700429254106	0
Bacillus subtilis (1)	1315763	+	GAGAGCAAAGAAAAAGCCAGCGGGGAAGCTGGATGGAAAGAAACAAAGTCGGTTTTCACTAAAAGAAAGCACGGGTGTTTGAAAAACCCGTGCTTTTTTGTTGCGGTTAGC	AGCACGGGTGTTTGAAAAACCCGTGCT	TAAAAGAA	TTTTTGTT	-16.1	-0.4351351351351	-2.3998588885156	100	(((((((((.((...)).)))))))))	37	5	16	2	14	1	14	1	37	11	14	0	14	0	14	0	-8.2	-2.8	-2.8	-20.6	-0.5567567567568	5.0	1.0467861492741	...................................(((((((((.........)))))))))	100	27.69	0.9907571	0.850785725	1	0	1.0	1
Bacillus subtilis (1) *SAMPLED*	1315763	+	GGTGTGTGCGGCGCTTGGCAGTTTTGTGTGCAAGGTGTTGAGTTTAAAAGCGAACTTTTGAAAAGAAAAGCGCGGCTTTTCAAGTTTTTGGTAAAAGAAA	AGTTTTGTGTGCAAGGTGTTGAGTTTAAAAGCGAACTTTTGAAAAGAAAAGCGCGGCT	CGCTTGGC	TTTCAAGT	-5.4	-0.4909090909091	-3.0710203327734	28	(((...)))	11	5	4	0	4	0	4	0	47	6	16	11	3	2	8	6	-3.6	-3.0	-1.5	-8.5	-0.1808510638298	4.5	1.2286240719869	(((....(((((......((...((((((((....))))))))..))...))))))))....	52	0.0	0.97804534	0.06164652875	1	0	0.019911104487755	0
Bacillus subtilis (1)	1318490	-	CAGTTTAAAAAAGATGAAAGCATTTATGATATTCAAAAGGTGCTTGCCGCAGTTTGTATGTAAGGCGAAAAGACGGAAGCTTCACAGCTTCCGTCTTTTCATTTACAGCTT	AAAAGACGGAAGCTTCACAGCTTCCGTCTTTT	GTAAGGCG	CATTTACA	-21.3	-0.6264705882353	-2.7171196885156	100	((((((((((((((....))))))))))))))	34	6	15	0	15	0	15	0	34	6	15	0	15	0	15	0	-3.6	-4.2	-5.6	-22.9	-0.6735294117647	5.5	2.8048938159946	..............................((((((((((((((....))))))))))))))	100	27.66	0.9887571	0.364341885	1	0	1.0	1
Bacillus subtilis (1) *SAMPLED*	1318490	-	AATTGCAATTGCCAAAGCATTTCTTTAATTCGTAGTGCCTGCCAAAACAGAAAGCTGTTATTTTGCTCGTTTTCACAAAAGTCAAAGGCTGAAAGGAACC	GCCTGCCAAAACAGAAAGCTGTTATTTTGCTCGTTTTCACAAAAGTCAAAGGC	TTCGTAGT	TGAAAGGA	-2.3	-0.2555555555555555	-2.248942083784704	7	(((...)))	9	5	3	0	3	0	3	0	53	8	13	21	4	3	6	6	-7.8	-8.799999999999999	-3.2	-7.399999999999999	-0.1396226415094339	4.6000000000000005	1.9460403257980607	........((((..(......((((((.((......))..))))))......)....)))).	0	0.0	0.7017485	0.03001087875	0	0	0.0408900777403705	0
Bacillus subtilis (1)	1318490	-	CAGTTTAAAAAAGATGAAAGCATTTATGATATTCAAAAGGTGCTTGCCGCAGTTTGTATGTAAGGCGAAAAGACGGAAGCTTCACAGCTTCCGTCTTTTCATTTACAGCTT	AAAAGACGGAAGCTTCACAGCTTCCGTCTTTT	GTAAGGCG	CATTTACA	-21.3	-0.6264705882353	-2.7171196885156	100	((((((((((((((....))))))))))))))	34	6	15	0	15	0	15	0	34	6	15	0	15	0	15	0	-3.6	-4.2	-5.6	-22.9	-0.6735294117647	5.5	2.8048938159946	..............................((((((((((((((....))))))))))))))	100	27.66	0.98703194	0.364341885	1	0	1.0	1
Bacillus subtilis (1) *SAMPLED*	1318490	-	TTTTTTGTTGTAGTTTAAGCAGGCTTATGAGCAATTTCCGCAAATGATCTTGTTGAAAAAAGCAATTCATTTTAGGAGTTGCATAAAGAGTACAGGTTCA	GCAATTTCCGCAAATGATCTTGTTGAAAAAAGCAATTCATTTTAGGAGTTGC	GCTTATGA	ATAAAGAG	-4.699999999999999	-0.2238095238095237	-1.9489420837847045	18	(((((((.(...).)))))))	21	5	8	2	7	1	7	1	52	8	19	8	8	2	8	3	-5.3	-6.4	-3.9	-14.7	-0.2826923076923077	4.0	2.384339302845248	..........((((((((...((((((..(((((......))))).))))))..))))))))	0	0.0	0.9428848	0.0293262519999999	0	0	0.1250860424044827	0
Bacillus subtilis (1)	1320567	+	CATCTTAAACCGGCGCCCATGTGGCTGCATAATACAGTTCCCCCAATGTCGAAATGTTAGGTTCTCTTCTGGGCTGAGGAATATATCCTCAGCCCGTATTTGATCAGATGT	GGGCTGAGGAATATATCCTCAGCCC	TCTCTTCT	GTATTTGA	-14.5	-0.537037037037	-3.4484824991601	88	((((((((((.....))))))))))	27	7	11	0	11	0	11	0	27	7	11	0	11	0	11	0	-2.6	-8.0	-0.9	-20.5	-0.7592592592593	5.3	2.9421072572883	.....................................((((((((((.....))))))))))	90	0.0	0.97562695	0.062229224	0	0	1.0	1
Bacillus subtilis (1) *SAMPLED*	1320567	+	CCTATCCCGGATTCATAATTGATCAGTCGTATTTGTGGAGGCTACCCGAATATATCCATGATGTATTCAATCGATCCGGCCCATGGATTGTCCCCTGTGG	GGATTCATAATTGATCAGTCGTATTTGTGGAGGCTACCCGAATATATCCATGATGTATTC	CCTATCCC	AATCGATC	-3.1	-0.3444444444444	-2.4093196885156	15	(((((((((...)))))))))	9	5	3	0	3	0	3	0	41	8	13	9	4	2	7	5	-3.1	-5.6	-3.9	-8.5	-0.2073170731707	4.3	3.3528370181831	..((((.(((.((.(((.....(((((((.((......)))))))))))).)).))).))))	45	0.0	0.0	0.04497100425	0	0	0.0470852670583892	0
Bacillus subtilis (1)	1334298	+	TTACATTCGAAGACTTCGACGTCCCTGAAAAGCTATCTGACACGTTTTAATCAAAGCTGAATCAGCCCATACGCAGACCTTTCTCAGAAAGGTCTGTTTTTTAAAGATGAA	CAGACCTTTCTCAGAAAGGTCTG	CCCATACG	TTTTTTAA	-13.7	-0.548	-4.5659692991601	90	((((((((((...))))))))))	25	5	11	0	11	0	11	0	25	5	11	0	11	0	11	0	-0.3	-6.7	0.2	-15.2	-0.608	5.7	2.7309942321375	.......................................((((((((((...))))))))))	100	20.32	0.9860227	0.132522055	0	0	1.0	1
Bacillus subtilis (1) *SAMPLED*	1334298	+	AGCATCATTCTTAAATTCAATTTCGCGGAGAGTCTTTATTTTTACAAACGCTCTGAAAGCAAAGATCGACTGCAATCTCCGAATGACTTGTCTGAGAGAG	CGGAGAGTCTTTATTTTTACAAACGCTCTGAAAGCAAAGATCGACTGCAATCTCCG	CAATTTCG	AATGACTT	-1.2999999999999998	-0.2599999999999999	-1.867346888515584	4	(...)	5	5	1	0	1	0	1	0	56	7	18	15	5	2	9	6	-4.9	-8.1	-2.3	-9.7	-0.1732142857142857	5.4	2.434480707251768	.....(((((((((...((((((......(((.....))))))))).)))).....))))).	0	0.0	0.88003254	0.0339823075	0	0	0.0111213070246673	0
Bacillus subtilis (1)	1348224	+	CTGCTGACGGTATCTACGGGCCTGCGACGAAAGAGAAGATCGCAGCGCAATTAAGCTGATCAAAGACCATAAAAATCCCGGAGCCGCTCCGGGATTTATTTTTTCTTCTTC	TCCCGGAGCCGCTCCGGGA	CATAAAAA	TTTATTTT	-17.3	-0.692	-3.6004819487401	100	((((((((...))))))))	25	5	11	0	11	0	11	0	25	5	11	0	11	0	11	0	-0.3	-2.9	-0.9	-16.4	-0.656	5.7	1.6310201750562	...........................................((((((((...))))))))	100	25.0	0.990673	0.5855357775	0	0	1.0	1
Bacillus subtilis (1) *SAMPLED*	1348224	+	CGCGAGGAGCTCCTCTGACTGCACAGAGATAATTGCTTTCGAGTAGGAAAATTCAAGATTCGTGCGAACTCTTGAACTAGGATTTTTCGCACTCCGCCTC	AGAGATAATTGCTTTCGAGTAGGAAAATTCAAGATTCGTGCGAACTCT	GACTGCAC	TGAACTAG	-0.1999999999999994	-0.0117647058823529	-2.335893125677056	1	((((((....))).)))	17	6	6	1	3	1	3	1	48	6	15	14	4	3	5	4	-6.2	-6.6	-1.6	-9.8	-0.2041666666666666	5.3	1.3505141171170687	..........((((....((((...(((((..((....))...))))).)))).))))....	0	0.0	0.9073889	0.04308087375	0	0	0.0318322607252302	0
Bacillus subtilis (1)	1348398	-	AGAATCTTCAAAGAAAACGAACGGCTGATTGACGAGTATAAACGAAAAAAAGCATGATCACACTAAAAGGACAAGGGAAAACAGCTCTTGTCCTTATTCCTTTTCTTAAAG	AAGGACAAGGGAAAACAGCTCTTGTCCTT	CACACTAA	ATTCCTTT	-9.7	-0.3344827586207	-2.7052504991601	55	(((((((((((.......)))))))))))	29	9	11	0	11	0	11	0	29	9	11	0	11	0	11	0	-2.9	-6.3	-0.3	-15.0	-0.5172413793103	4.6	1.7669778348893	.................................(((((((((((.......)))))))))))	76	18.96	0.99007946	0.455405515	1	0	0.8812014060630281	1
Bacillus subtilis (1) *SAMPLED*	1348398	-	CTGAAATTATTATAAGAAAAGGTCTCTGGAAGAACCTCTTTGCTGGTGGTTACATAAGCTTCTGGCTGACGAATTTAAAAAATCGGGCCGCTAAAACGAA	TCTTTGCTGGTGGTTACATAAGCTTCTGGCTGACGA	GAAGAACC	ATTTAAAA	1.0	0.0	-2.7171196885155844	0	...	0	0	0	3	0	0	0	0	36	7	11	9	2	4	4	2	-1.7999999999999998	-2.4	-0.7000000000000002	-7.5	-0.2083333333333333	5.1	1.2627620803059902	........((((.((..(.((((.....)))).)..)).)).))..................	0	0.0	0.0	0.23240295	0	0	0.0189497782169442	0
Bacillus subtilis (1)	1349433	-	ATCACGCTTCCGATTTCAGCGACACTTGGTGCCATCGCCTACTTTATTTTAAATATGATATTTTAATGTCACACCGCTTCTGTCAAAGGAGCGGTTTTTTTGATGGAACAG	CCGCTTCTGTCAAAGGAGCGG	ATGTCACA	TTTTTTTG	-9.9	-0.4304347826087	-5.0061589487401	69	((((((((.....))))))))	23	7	9	0	9	0	9	0	23	7	9	0	9	0	9	0	-0.8	-7.9	-3.0	-14.1	-0.6130434782609	4.2	8.7027458069257	.........................................((((((((.....))))))))	100	20.0	0.9784703	0.6949810875000001	0	0	1.0	1
Bacillus subtilis (1) *SAMPLED*	1349433	-	TAAACTCGCAGGATTCGCATACATCGACAAAGGTATCACTCATTGCACAATTAGGGGTCATTCATTTCAAACAACTTCGGCGTGATTCGCAACTTTTTGT	ATCACTCATTGCACAATTAGGGGTCATTCATTTCAAACAACTTCGGCGTGAT	ACAAAGGT	TCGCAACT	1.0	0.0	-2.279905925677056	0	...	0	0	0	3	0	0	0	0	52	14	11	18	5	3	5	6	-7.699999999999999	-5.6	-2.8000000000000007	-4.700000000000001	-0.0903846153846154	6.2	1.1821996718928611	......(((((.....((......((..((............))..))...)))))))....	0	0.0	0.0	0.03057979025	0	0	0.0102371441141204	0
Bacillus subtilis (1)	1351339	-	CCATCCTCATCGGCCTTGCCGGACTGCCTGTTTATTACGGGATGAAAAAACGAAAAGCAAGCTGATAAAACGGTTCCCTTGTTTAGGGAACCGTTTTTTGGTGAAACAGAA	AAAACGGTTCCCTTGTTTAGGGAACCGTTTT	AAGCTGAT	TTGGTGAA	-11.7	-0.2925	-2.2489420837847	68	(((((((((((((.....)))))))))))))	40	7	17	1	4	1	13	1	40	7	15	5	1	2	13	2	-6.6	-3.1	-1.0	-20.6	-0.515	4.8	1.0494644797563	...............................(((((((((((((.....)))))))))))))	100	26.89	0.9877632	0.5454862325000001	1	0	0.9999999999999892	1
Bacillus subtilis (1) *SAMPLED*	1351339	-	CCAGCCGACTTCTTCCGTATTCGGAGCGCCTAAATTAAGCCTGCGTGACGCCGATACGAAAACCCGGGCTGTTAAATGCTTTGGGTAGGTCGTAAGCTGA	GGAGCGCCTAAATTAAGCCTGCGTGACGCCGATACGAAAACCCGGGCTGTTAAATGCTTT	CCGTATTC	GGGTAGGT	-1.7000000000000002	-0.1888888888888889	-1.691905925677056	5	(((...)))	9	5	3	0	3	0	3	0	60	8	19	16	6	4	6	4	-10.2	-3.9	-6.200000000000001	-14.8	-0.2466666666666666	4.300000000000001	1.1480102228850448	..((((((....(((..((((((.((..((......))...)).)))))))))...))))))	0	0.0	0.55345297	0.06619983175	0	0	0.0698471832436282	0
Bacillus subtilis (1)	1357895	-	AACGGCAAAGAAATGACGAAAAAAATTAAACTGGATCAAAAAGAAGAGAAAACTTCGTAAGACATAATGCCTCAGGCCGTAAAAGCGGTCTGAGGCTTTTTATTAGATAAA	GCCTCAGGCCGTAAAAGCGGTCTGAGGC	GACATAAT	TTTTTATT	-15.6	-0.5571428571429	-5.0641436231101	100	((((((((((((....))))))))))))	28	6	12	0	12	0	12	0	28	6	12	0	12	0	12	0	0.6	-8.8	-1.8	-22.5	-0.8035714285714	5.1	7.6834933485822	..................................((((((((((((....))))))))))))	100	23.91	0.9857061	0.709080925	1	0	1.0	1
Bacillus subtilis (1) *SAMPLED*	1357895	-	CAACTATTCACGAGCGGAGAATTTTACTTCGGAGTTCGCAAAGGTCATGAGAAAAGAAAGAAGGCTTAGTGAGAAGAAGAATATCCCGATAGTAAGCAAA	TTCACGAGCGGAGAATTTTACTTCGGAGTTCGCAAAGGTCATGAG	CAACTA	AAAAGAAA	-0.2999999999999998	-0.0499999999999999	-1.499294722523136	2	(....)	6	6	1	0	1	0	1	0	45	7	14	12	4	3	7	5	-5.0	-5.1	-0.6000000000000001	-8.7	-0.1933333333333333	5.3	1.1989876063966194	.((((.((.(...(((((((.....))))))).....).)).))))................	0	0.0	0.0	0.03581675875	1	0	0.0133094796646505	0
Bacillus subtilis (1)	1360296	+	ACGTTTTTGATGAGGTATTTGAAAGAACCCTGAGAAAATATGAACTGCTTACAGAACAGGTTGGTAAACAAACATGAATCCTTGAAAGAGGATTCTTTTTTTATCACTGAA	GAATCCTTGAAAGAGGATTC	ACAAACAT	TTTTTTTA	-7.2	-0.36	-5.4007229231101	57	((((((((....))))))))	20	6	8	0	8	0	8	0	20	6	8	0	8	0	8	0	1.3	-4.4	-0.3	-10.7	-0.535	2.8	3.2681975559144	..........................................((((((((....))))))))	93	16.85	0.9755017	0.40316057	0	0	0.8812014060630281	1
Bacillus subtilis (1) *SAMPLED*	1360296	+	CAACCAGAACAAGGACACTTCTGAAGAGAAGAGAGCTTTACCAACTGACATCTTAAAAGCTTGAGAAAAACGGACAGACTGACAGAGGAATTTTTTGAAA	GAGCTTTACCAACTGACATCTTAAAAGCTT	AGAGAAGA	GAGAAAAA	-0.8	-0.1142857142857143	-1.499294722523136	3	((...))	7	5	2	0	2	0	2	0	30	18	7	0	7	0	7	0	-5.3	-6.800000000000001	1.5	-4.200000000000001	-0.14	6.2	1.1343317984178176	....(((((((................)))))))............................	0	0.0	0.8922725	0.0746102545	0	0	0.0018125809452981	0
Bacillus subtilis (1)	1369836	-	CCTCCCATCAACGGTTTCTGTCCCTTACCCGGTTTGTGTAAAGTTTTTACATCAAGTATAAACAAATGGAGTGGCTCTAGTAAAAAGGAGCCACTCTTTTTATTTATCTTA	GAGTGGCTCTAGTAAAAAGGAGCCACTC	AACAAATG	TTTTTATT	-7.1	-0.1868421052632	-3.0172624991601	38	((((((((((........))))))))))	38	10	14	2	3	1	11	1	38	10	14	2	3	1	11	1	-2.1	-1.8	-2.7	-19.2	-0.5052631578947	5.1	1.4234608795911	..................................((((((((((........))))))))))	70	22.44	0.9888612	0.6694929375	1	0	0.9999999999999996	1
Bacillus subtilis (1) *SAMPLED*	1369836	-	CTCCCGTGTTCTACCTCCAGATAATTCTCTATTAACTGTTCCTAGCTATGGTGTTTCAAATAGGGTGTCCTTTTTTTGTCGAATTACGTATCCCCCCAAG	GATAATTCTCTATTAACTGTTCCTAGCTATGGTGTTTCAAATAGGGTGTC	TACCTCCA	CTTTTTTT	-1.3	-0.26	-3.8356136231101	9	(...)	5	5	1	0	1	0	1	0	50	9	15	13	4	3	7	5	1.0	-4.8	-0.6	-6.2	-0.124	3.9	3.4618583825975	...........((((...(((((((...((..((.......)).....))))))))))))).	0	0.0	0.0	0.0987917719999999	0	0	0.0053594732837997	0
Bacillus subtilis (1)	1372591	+	AAGAACCGCAAGAGACACAGCCAGGCGCTTGCAAATGCGCTCGGAACTGATAAGCCTTGGTGAACGTTAAACCCAAAACATAAGTTGTTTTGGGTTTTTTTGTACTTTTCA	CCCAAAACATAAGTTGTTTTGGG	ACGTTAAA	TTTTTTTG	-13.4	-0.4620689655172	-4.3691392991601	86	(((((((((.....)))))))))	29	7	12	0	12	0	12	0	29	7	12	0	12	0	12	0	-2.9	-4.0	-2.1	-15.2	-0.5241379310345	4.5	1.6243257846002	.......................................(((((((((.....)))))))))	100	27.38	0.9831525	0.3988039274999999	0	0	1.0	1
Bacillus subtilis (1) *SAMPLED*	1372591	+	AACTGTTTGGGAATTTACGCCACCACAAAACCAAGAGTTTTTTTGGCTTTTTTGTAAACCCGTTTGGCAACGGTTTTTTAAACTTTTTGTTGAAAGCGAC	ACGCCACCACAAAACCAAGAGTTTTTTTGGCTTTTTTGTAAACCCGT	GGGAATTT	TTGGCAAC	-5.9	-0.2681818181818	-3.0710203327734	31	...	22	6	8	2	3	1	5	1	51	7	15	16	6	3	6	4	-2.9	-2.7	1.5	-7.0	-0.1372549019608	4.8	1.0707637921068	.....(((.....((((((((((((....))))))...)))))).....)))..........	83	0.0	0.9877984	0.07763332775	1	0	0.0155489958060762	0
Bacillus subtilis (1)	1376476	+	AGAGAAAACACATACGCGTAAATAGAAGCGCGTATGCACACGGAGGGAAAAAAGCCCGGGAGAGTCAATCTCATGTGAGACGACTGTCCGGGGTTTTTTTGTTTTCGGAGA	CCCGGGAGAGTCAATCTCATGTGAGACGACTGTCCGGGG	GAAAAAAG	TTTTTTTG	-9.9	-0.1941176470588	-3.6374392991601	58	(((.(((.((((..((((....)))).)))).))).)))	51	6	20	7	9	3	9	2	51	6	20	7	9	3	9	2	-3.4	-2.7	-6.1	-27.5	-0.5392156862745	3.8	2.6585793320218	.......................(((.(((.((((..((((....)))).)))).))).)))	100	0.0	0.9803511	0.814037685	1	0	1.0	1
Bacillus subtilis (1) *SAMPLED*	1376476	+	TTCGAAACGGGTCGGCAGGAGTCTTTTCGGTGACAAAAACACGACGCAAGAACGAACACCGACAGTTTAGCAGTTTCGAAGAGTTCTTTTTGAGCGAGTA	TCGGTGACAAAAACACGACGCAAGAACGAACACCGA	GAGTCTTT	CAGTTTAG	1.0	0.0	-1.936639688515584	0	...	0	0	0	3	0	0	0	0	36	26	6	0	6	0	6	0	-3.5	-8.1	-1.2000000000000002	-6.099999999999999	-0.1694444444444444	6.2	2.3539861627646284	..((((((........................))))))........................	0	0.0	0.81910545	0.0507557765	1	0	0.0125093829732228	0
Bacillus subtilis (1)	1378178	+	GTGCTGTGAAATGGCATTTGGAAGACCGTGTCATCGTTCATGAAAATAAAACAATCGTCTTTAACTAGACTGCAAGAGGCCCGCGCAATGCGGGCTATTTTTGATGACAAA	GCCCGCGCAATGCGGGC	TGCAAGAG	TATTTTTG	-10.2	-0.5368421052632	-3.3374392991601	59	(((((((...)))))))	19	5	8	0	8	0	8	0	19	5	8	0	8	0	8	0	-1.5	-8.8	-4.0	-13.6	-0.7157894736842	5.7	6.1110080960278	.............................................(((((((...)))))))	91	0.0	0.98498666	0.6072424525	0	0	0.8812014060630281	1
Bacillus subtilis (1) *SAMPLED*	1378178	+	CTTATTTGGATTTACGGGAAAATGAGTGGAACGGCGCAATGATTTGTGGGACTTCAGAAAAGTTCTCAACGAATTCATTTGGCATTTCTGGAAAAATGTT	TTTGGATTTACGGGAAAATGAGTGGAACGGCGCAATGATTTGTGGGACTTCAGA	CTTA	AAAGTTCT	0.0999999999999999	0.0199999999999999	-1.7295388885155836	1	(...)	5	5	1	0	1	0	1	0	54	8	19	10	6	3	8	3	-4.4	-4.0	-1.5	-6.9	-0.1277777777777777	4.0	1.255485036707064	((((((((((((((...((..(((......))).))..))))))))..))))))........	0	0.0	0.70650643	0.02295245975	0	0	0.0010265289477859	0
Bacillus subtilis (1)	1381406	-	GTCTGGGGAGGATCTCAAACAGTTAAAGTCCGCTCTATATACATTACTGGAAACACTTCATCAAAAAAATTGAGGATGCCTTGTACAGGCATCCTCTTTTTATTTATTCAG	GAGGATGCCTTGTACAGGCATCCTC	AAAAAATT	TTTTTATT	-10.1	-0.2885714285714	-3.0881212991601	58	((((((((((.....))))))))))	35	7	13	4	3	1	10	2	35	7	13	4	3	1	10	2	-1.4	-1.8	-0.3	-18.4	-0.5257142857143	5.5	1.1957754973004	.....................................((((((((((.....))))))))))	88	23.58	0.9906404	0.6326379675	0	0	0.9999999999991244	1
Bacillus subtilis (1) *SAMPLED*	1381406	-	CCCAATAACTTCTTCAGCTGTCGGGAAATGGGTCTAGATTGGATCAAATCTTTTTCACAGGCTGCAGGACTCTGAGTAACAAACCTACATTCATCTCATC	CAGCTGTCGGGAAATGGGTCTAGATTGGATCAAATCTTTTTCACAGGCTG	AACTTCTT	CAGGACTC	-2.2	-0.3142857142857142	-1.5339340837847042	7	((...))	7	5	2	0	2	0	2	0	50	5	17	13	4	3	6	5	-8.3	-7.6	-3.6	-13.8	-0.276	5.7	1.4929581280514808	..(((((((.(..(((..((((((...)))))).....)))..)))).))))..........	0	0.0	0.0	0.038209617	0	0	0.0554719818195982	0
Bacillus subtilis (1)	1381441	+	GTCTGCCCGTACTCAAAAGCAACCTCCGGAAATATTGATGTGACACTTGAAGTTGCTGAATAAATAAAAAGAGGATGCCTGTACAAGGCATCCTCAATTTTTTTGATGAAG	GAGGATGCCTGTACAAGGCATCCTC	AATAAAAA	AATTTTTT	-14.4	-0.576	-2.7570757487401	86	((((((((((.....))))))))))	25	7	10	0	10	0	10	0	25	7	10	0	10	0	10	0	0.2	-7.8	-2.7	-18.0	-0.72	4.2	9.7866391530717	.....................................((((((((((.....))))))))))	95	22.1	0.9875002	0.421248745	0	0	1.0	1
Bacillus subtilis (1) *SAMPLED*	1381441	+	TGTGACAAATTCAAGCTAAGCTTTTAAAAGATGAGCATGAAACCAAAATGTGATAGGTTCGAATGGATGTGAGCTTGCATGTCCAACTTGACTGTGAATG	ATGTGATAGGTTCGAATGGATGTGAGCTTGCATGT	AAACCAAA	CCAACTTG	1.0	0.0	-1.609221125677056	0	...	0	0	0	3	0	0	0	0	35	10	13	1	5	1	8	1	-5.699999999999999	-2.5	-1.5	-8.6	-0.2457142857142857	5.3	1.0686601445762447	........................(((((.((((((((........)))))))))))))...	0	0.0	0.0	0.0333038497499999	1	0	0.006660669988694	0
Bacillus subtilis (1)	1383280	-	ATTGAAAAATATGGTTGAAGCCGCAAAACAGGCAAGAGCACAGCAGACACAGCTAGTATAATTTGAAAAAACCATCTGCATTTGGCAGATGGTTTTTTTCTATAATACAGC	AAAAAACCATCTGCATTTGGCAGATGGTTTTTT	ATAATTTG	TCTATAAT	-15.3	-0.4371428571429	-2.2693516885156	94	((((((((((((((.....))))))))))))))	35	7	15	0	15	0	15	0	35	7	15	0	15	0	15	0	-2.4	-3.1	-2.2	-20.3	-0.58	4.2	1.5585696546589	.............................((((((((((((((.....))))))))))))))	100	32.42	0.9875191	0.8948952575	0	0	1.0	1
Bacillus subtilis (1) *SAMPLED*	1383280	-	ACATAAAAGGCAGGCTTTTTCACCAAAAGCAACTTTTGAGCCCTGGCCCACAAGACAAAGCAATGCACATGAACAGGCAGCAAAGATGTCATTTTTAGCA	GGCAGGCTTTTTCACCAAAAGCAACTTTTGAGCCCTGGCC	ACATAAAA	CACAAGAC	-0.0999999999999996	-0.011111111111111	-1.499294722523136	1	(.(...).)	9	5	2	2	1	1	1	1	40	5	13	11	3	2	6	7	-7.0	-6.699999999999999	1.5	-9.1	-0.2275	5.7	1.0636869173139578	....(((.((((.......((((((...))))))))))...)))..................	0	0.0	0.0	0.04734379075	1	0	0.0160134943102154	0
Bacillus subtilis (1)	1388037	-	TGTTCTTTTGCCTCGTCCTCTTATTATTCGCGGGATCCTTTCTCGTATCTTTATGTTTCGCATCATAAAAAATCCGCTATCACAGATAGCGGATTTTTTTATTGATGATAG	TCCGCTATCACAGATAGCGGA	ATAAAAAA	TTTTTTTA	-19.5	-0.5909090909091	-3.1340275327734	100	(((((((((...)))))))))	33	5	15	0	15	0	15	0	33	5	15	0	15	0	15	0	-4.0	-2.7	-6.2	-18.3	-0.5545454545455	5.7	2.0923481517205	.........................................(((((((((...)))))))))	100	34.1	0.99001133	0.7971350500000001	1	0	1.0	1
Bacillus subtilis (1) *SAMPLED*	1388037	-	TCAATATTTTCTTTTTTATCCGCTATTCGTGTTAATGCATTATGTTCTCCACGCTTGCCCTTAACGGGAAAAATTCTGCGCCGAGCTTATATAATACGCG	TTCGTGTTAATGCATTATGTTCTCCACGCTTGCCCTTAACGGGAA	ATCCGCTA	AAATTCTG	-1.2999999999999994	-0.0866666666666666	-1.884151688515584	4	(.(((.....))).)	15	7	4	2	1	1	3	1	45	7	15	10	3	3	6	3	-4.0	-3.3	0.1	-8.8	-0.1955555555555555	5.5	1.100996023101955	.(((.((((((.(((...(((.....)))..)))..)))))).)))................	0	0.0	0.0	0.01668449475	0	0	0.0221915116478713	0
Bacillus subtilis (1)	1388072	+	TGGGGATTGACTTTTCGAATATTACTATTAAAACCAACCTTGCCCAAGCATTAAACTATCATCAATAAAAAAATCCGCTATCTGTGATAGCGGATTTTTTATGATGCGAAA	AAAAAATCCGCTATCTGTGATAGCGGATTTTTT	CATCAATA	ATGATGCG	-19.5	-0.5909090909091	-2.0942131256771	100	(((((((((((((((...)))))))))))))))	33	5	15	0	15	0	15	0	33	5	15	0	15	0	15	0	-7.6	-2.7	-6.2	-18.3	-0.5545454545455	5.7	1.249600996895	.............................(((((((((((((((...)))))))))))))))	100	29.63	0.99059576	0.74134017	1	0	0.9999999999995556	1
Bacillus subtilis (1) *SAMPLED*	1388072	+	AATAGACCTTTTACCCAAATTAACAAAACAAAATCTGGCCCAAATGCGGAAACACATGGCTCTTTTTTTATTGCAATAAATTATTGATTTATTTTGCGGG	GGCCCAAATGCGGAAACACATGGCT	CAAAATCT	CTTTTTTT	1.0	0.0	-3.8356136231101	3	...	0	0	0	3	0	0	0	0	25	6	8	5	4	2	4	3	1.0	-8.8	-1.2	-9.0	-0.36	0.2	21.6707520675115	....................................((((...(((.(....).))))))).	56	0.0	0.8024812	0.8876013675000001	1	0	0.8812014060630281	0
Bacillus subtilis (1)	1395319	+	AGGAACTGAGACAGAATTTGAAATTTCCGCAAAAGATGGACGCATTATCAAACAGGAGATAGATGACTAATCAAAACCCCCGCTGCAGCGGGGGTTTTTCATGATAAGAAA	AAAACCCCCGCTGCAGCGGGGGTTTT	GACTAATC	TCATGATA	-17.7	-0.6807692307692	-2.5693516885156	100	(((((((((((....)))))))))))	26	6	11	0	11	0	11	0	26	6	11	0	11	0	11	0	-4.6	-2.7	-4.1	-20.0	-0.7692307692308	3.9	1.4171726458317	....................................(((((((((((....)))))))))))	100	25.92	0.9890128	0.836771435	1	0	1.0	1
Bacillus subtilis (1) *SAMPLED*	1395319	+	GGCAGTCATTTCCATTTCCGGATGATAGAAGGGAGAGGTCAGAAGATTTAGGAGGCACATAATCCAAGCCGATGGATCATTGCACACAATGGACATACCA	GTCAGAAGATTTAGGAGGCACATAATCCAAGCCGATGGATCATTGCAC	AGGGAGAG	ACAATGGA	1.0	0.0	-1.5961420837847042	0	...	0	0	0	3	0	0	0	0	48	13	14	9	2	3	6	3	-7.6	-2.2	1.3	-7.6	-0.1583333333333333	5.1	1.007380799978605	........(((((..((((((...(((...........)))..)))))).))).))......	39	0.0	0.7591058	0.04024448975	0	0	0.0143215897683241	0
Bacillus subtilis (1)	1397370	-	GTGCGGAAAAAAATGCTGGAGGGGCAGCTTAATGCTCACTTTCGGTACAAAAACCGTTAAATAATAAAAGTCCGGCTCGCAGTTGAGACGGACTTTTTACGTTTATAATGA	AAAAGTCCGGCTCGCAGTTGAGACGGACTTTT	TAAATAAT	TACGTTTA	-12.4	-0.3875	-2.6415475327734	73	(((((((((.((((....)))).)))))))))	32	6	13	2	9	1	9	1	32	6	13	2	9	1	9	1	-3.4	-2.7	-3.0	-15.2	-0.475	5.4	1.3950797648969	..............................(((((((((.((((....)))).)))))))))	100	19.5	0.98421496	0.812307485	0	0	0.8812014060630281	1
Bacillus subtilis (1) *SAMPLED*	1397370	-	AACTCGTAAACTCTCACGCTTTAATGTTTCGCTAATGATGTAGCATTGGCGCGTAAGATAAGGGTCGCGGAGCGGTTATACCCTGACGCGAAAACTAAGG	CTCACGCTTTAATGTTTCGCTAATGATGTAGCATTGGCGCGTAAGATAAGGGTCGCGGAG	CGTAAACT	CGGTTATA	-5.9	-0.6555555555556	-2.5713196885156	31	(...)	9	5	3	0	3	0	3	0	50	6	16	14	8	2	8	6	-4.5	-4.5	-3.1	-9.4	-0.188	4.2	1.6091811987812	(((.(((..(..(((((((((((((......))))))))....)))))...)..))))))..	52	0.0	0.78205776	0.03719422975	0	0	0.0214207312212573	0
Bacillus subtilis (1)	1397408	+	CGATATTTTATCTTTATTAATCTACTTTGGCATTGCCACTGCATTCATTCACTCATTATAAACGTAAAAAGTCCGTCTCAACTGCGAGCCGGACTTTTATTATTTAACGGT	AAAAGTCCGTCTCAACTGCGAGCCGGACTTTT	TAAACGTA	ATTATTTA	-11.7	-0.365625	-2.9423212991601	68	(((((((((.(((......))).)))))))))	32	8	12	2	9	1	9	1	32	8	12	2	9	1	9	1	-0.5	-2.7	-2.1	-15.3	-0.478125	3.9	2.0379571906541	..............................(((((((((.(((......))).)))))))))	90	21.6	0.9720537	0.7339015	0	0	1.0	1
Bacillus subtilis (1) *SAMPLED*	1397408	+	CGCTAGCCAAATAACTTTTCACATTATTCATAATCGGTGCGGTAAGTCGCTTTGCGCTGGTACATGAATAATCGTTCGTTCATGAATTAATCGATATCTG	CTAGCCAAATAACTTTTCACATTATTCATAATCGGTGCGGTAAGTCGCTTTGCGCTGG	CG	TACATGAA	-2.2	-0.3142857142857	-3.0013516885156	11	(....)	7	5	2	0	2	0	2	0	47	12	13	11	3	3	4	6	-8.3	-5.5	-4.3	-3.8	-0.0808510638298	6.2	1.256966263521	(((((((((..((((.((.((((..........)))).)).))))...)))).)))))....	0	0.0	0.0	0.061530934	1	0	0.0330403323932118	0
Bacillus subtilis (1)	1398997	+	GGACCAGCTGATCGTCCTGCTCAAGAAAGCAGGCATACACAGCCAGCATTTGCTGTTTCGTTAACTATTCTACACTCTCTATTTCAGGAGAGTGTTTTTTTGTTTCCATAT	CACTCTCTATTTCAGGAGAGTG	CTATTCTA	TTTTTTTG	-7.5	-0.3125	-5.2412906231101	57	((((((((......))))))))	24	8	9	0	9	0	9	0	24	8	9	0	9	0	9	0	-0.6	-6.5	-0.7	-12.7	-0.5291666666667	4.9	3.3174301873494	........................................((((((((......))))))))	100	15.93	0.9792323	0.568095005	0	0	0.8812014060630281	1
Bacillus subtilis (1) *SAMPLED*	1398997	+	TAGAGTTAGCAAGACTACTTTTGGCTTAGTTTCTATCACTTTCAAATATCACTTCTGAAAACAGTTTCGGCCATCACATGCTTCAGTATTGCTTAGTATA	GAGTTAGCAAGACTACTTTTGGCTTAGTTTCTATCACTT	TA	TCAAATAT	1.0	0.0	-2.3823388885155845	0	...	0	0	0	3	0	0	0	0	39	11	13	4	4	1	7	2	-3.7	-5.6000000000000005	0.1999999999999999	-4.2	-0.1076923076923077	6.2	1.2797690152492227	(((((((..((((((.........)))))))))..)))).......................	0	0.0	0.79879856	0.018817886875	1	0	0.0011069552932322	0
Bacillus subtilis (1)	1407311	-	ACCATTTGCAGGGCTTCTTTTTCAGCAGGCCAATACCTCCGGAACAATTCGAACAATTCATTATTGAACAGCCGTCGCAATAACAGCGCCGGCTTTTTTTCACCCATAAGT	GCCGTCGCAATAACAGCGCCGGC	ATTGAACA	TTTTTTTC	-8.5	-0.34	-5.0061589487401	60	((((.(((.......))).))))	25	9	8	2	5	1	5	1	25	9	8	2	5	1	5	1	-0.3	-8.8	-3.9	-12.2	-0.488	4.4	11.6058728966532	.......................................((((.(((.......))).))))	95	19.8	0.94945556	0.5653773475	1	0	0.9999807404871404	1
Bacillus subtilis (1) *SAMPLED*	1407311	-	ACCATAGTTAACACAGCCATTTACAATGGCCCAAATTTTTCAACTGCAGCCCAGCTTTTTTAAAATTTTCGCAAGAGCAAAGTTTTCATAAATGAGGGAA	GCCCAAATTTTTCAACTGCAGCCCAGCTTTTTTAAAATTTTCGC	TTACAATG	AAGAGCAA	-8.6	-0.5733333333333	-1.6556668885156	48	...	15	5	6	0	6	0	6	0	15	5	6	0	6	0	6	0	-3.2	-8.8	0.6	-5.1	-0.34	5.7	2.1339125791376	........((..(((((((..((..((......))..))..)))))))..))..........	0	0.0	0.7116354	0.006676293925	0	0	0.0188649259225062	0
Bacillus subtilis (1)	1410768	+	CAAAGTCGTCATTTCATGGATTGTATCCATCGGCTTTGTTGGCATGCCTGAATTCATGTCTAGCAAGACCTTTGCCTTATGTCGGCAAAGGTCTTTTTTGCATGGTCCGGC	GACCTTTGCCTTATGTCGGCAAAGGTC	TCTAGCAA	TTTTTTGC	-14.2	-0.458064516129	-4.1801824991601	90	((((((((((.......))))))))))	31	9	12	0	12	0	12	0	31	9	12	0	12	0	12	0	-3.6	-5.4	-4.0	-19.1	-0.6161290322581	4.5	2.8233829360745	...................................((((((((((.......))))))))))	100	22.25	0.9776942	0.1640660775	0	0	1.0	1
Bacillus subtilis (1) *SAMPLED*	1410768	+	TGGTTGCGTAATTCCATCGTTCCCTGTTTTTGGGAAAATCGGCCTTTTGTTCAATCGTTTGTTCGCCAGTCTCCAGTGTAGTCTGTTGCTTTTTGGTTTT	TTGGGAAAATCGGCCTTTTGTTCAATCGTTTGTTCGCCAGTCTCCAG	CCCTGTTT	TGTAGTCT	-0.2999999999999998	-0.0499999999999999	-2.853508332773376	2	(....)	6	6	1	0	1	0	1	0	47	6	13	17	4	3	4	5	-5.5	-6.0	-1.6	-6.899999999999999	-0.1468085106382978	4.5	1.3875999765442346	..((((((.....(((.....(..(((....)))..))))..)).)))).............	54	0.0	0.7096501	0.06401141025	0	0	0.0117657733129064	0
Bacillus subtilis (1)	1411664	+	GTGGGAAAAAACAGCCGGAGGGTGCACAAAACGAACAAAAAAACAGCACCCGTGAACGGGCGTAATCTGAAAGACTCTGCTTAAAAGCAGAGTCTTTTTGTGTTTGAAGCG	AAAGACTCTGCTTAAAAGCAGAGTCTTT	GTAATCTG	TTGTGTTT	-14.5	-0.4833333333333	-3.2423212991601	88	((((((((((((....))))))))))))	30	6	13	0	13	0	13	0	30	6	13	0	13	0	13	0	-4.3	-3.1	-0.8	-18.7	-0.6233333333333	5.3	1.1224407784655	..................................((((((((((((....))))))))))))	100	26.8	0.9904085	0.5229208325000001	1	0	1.0	1
Bacillus subtilis (1) *SAMPLED*	1411664	+	GTGAGAGTGAACGCCGCAAACTGACTCAAACACGCACGCTTTCTTTTCAAAAAGAAAAAAAAAACTAACGAAAACAAACGCGAACGCAAGGTTTAGAGAC	CGCACGCTTTCTTTTCAAAAAGAAAAAAAAAACTAACGAAAACAAACGCGAACG	CTCAAACA	CAAGGTTT	-5.7	-0.3166666666667	-1.4992947225231	30	((....))	18	6	7	0	7	0	7	0	18	6	7	0	7	0	7	0	-5.0	-4.2	1.5	-2.8	-0.1555555555556	5.3	1.0525163300434	........((..((((((.(((((.....................))))).))).)))..))	0	0.0	0.7716348	0.097466811	1	0	0.0012079851377022	0
Bacillus subtilis (1)	1414090	-	GTCCTCTCCATTTTGACATTCCATATTCAGGCAACCGCACATAAAATGACAGCAGACATTCTATAGTCTGCGCCACCCCGGCTCAGAGGCCGGGGTTTTATTTTTCTCCAC	CCCCGGCTCAGAGGCCGGGG	CTGCGCCA	TTTTATTT	-13.7	-0.6227272727273	-4.6486136231101	90	((((((((....))))))))	22	6	9	0	9	0	9	0	22	6	9	0	9	0	9	0	0.6	-8.8	0.5	-17.9	-0.8136363636364	5.4	4.9844707290507	..........................................((((((((....))))))))	100	16.68	0.96794343	0.9403084	1	0	1.0	1
Bacillus subtilis (1) *SAMPLED*	1414090	-	CATTATTCACATCACACCACTTTTCGCATTAGATTCTCTATATCCCCAGGCCCATAACATTTTCCAGCAGGCAGTGCATCCGGCAGGTAGCACTCAATAC	CACTTTTCGCATTAGATTCTCTATATCCCCAGGCCCATAACATTTTCCAGCAGGCAGTG	CATCACAC	CATCCGGC	-1.2999999999999998	-0.2599999999999999	-1.7689420837847043	4	(...)	5	5	1	0	1	0	1	0	59	5	16	24	4	5	4	4	-9.6	-6.4	-1.7999999999999998	-2.3000000000000007	-0.0389830508474576	5.7	1.0761009857100137	..((((.(..((...((((....(((..((...))...)))..))))....))..).)))).	0	0.0	0.0	0.01509276025	0	0	0.0056157423053468	0
Bacillus subtilis (1)	1415936	+	ACTTTTCTCTACTCATCCTGATTTAGATGAGCGAATCAGACGGCTGGAAGCTAAATAATACAAACACATTGTTCCTCTGAGAGAATTCTCAGAGGTTTTTTATTTTATCCA	CCTCTGAGAGAATTCTCAGAGG	ACATTGTT	TTTTTTAT	-13.1	-0.5954545454545	-5.2412906231101	94	(((((((((....)))))))))	22	6	9	0	9	0	9	0	22	8	8	0	8	0	8	0	0.6	-7.8	-0.7	-13.2	-0.6	3.3	8.1547549222985	........................................((((((((......))))))))	100	0.0	0.9895098	0.75307517	0	0	1.0	1
Bacillus subtilis (1) *SAMPLED*	1415936	+	AAGACTTCTTACTGCGCATCCCTTTTGATTTCTGATATAATACAACTATTATCATTTGTAATTATGGGAACATATCAACATCTCAAGAAGAATTTACCCC	TCCCTTTTGATTTCTGATATAATACAACTATTATCATTTGTAATTATGGGA	ACTGCGCA	ACATATCA	0.0999999999999999	0.0199999999999999	-1.747893125677056	1	(...)	5	5	1	0	1	0	1	0	51	6	18	11	4	3	6	3	-4.7	-9.0	-0.6000000000000001	-8.3	-0.1627450980392157	5.4	2.144655956437711	......((((...(((((...(((((((((....)))))).)))...))))).)))).....	0	0.0	0.0	0.019072093	0	0	0.004608485761283	0
Bacillus subtilis (1)	1417449	+	ATCTGATCGGAAGAAAGGAAATTGAAGCGAATTATCACTATCCGAAGGAAAGAGTGATTATCGGATAGGCAAAACACCGCATATTTTGCGGTGTTTTTTGATTACCAAAAA	AAAACACCGCATATTTTGCGGTGTTTT	GGATAGGC	TTGATTAC	-13.9	-0.5148148148148	-3.3369595327734	84	(((((((((((.....)))))))))))	27	7	11	0	11	0	11	0	27	7	11	0	11	0	11	0	-3.8	-2.7	-1.4	-15.9	-0.5888888888889	4.5	1.1752321951048	...................................(((((((((((.....)))))))))))	100	27.87	0.98554856	0.55819058	1	0	1.0	1
Bacillus subtilis (1) *SAMPLED*	1417449	+	TTATTTCAAATTCCGTGAAAGCTAACACAGCGAACGAAAGATTATCGCCCGTAATAATACTCGAAGCTTCAGTGTGTAAGGAATTCGAGCGGGACATTTG	ACAGCGAACGAAAGATTATCGCCCGT	AAGCTAAC	AATAATAC	1.0	0.0	-1.855893125677056	0	...	0	0	0	3	0	0	0	0	26	6	7	8	2	2	4	4	-4.0	-2.2	0.1999999999999999	-4.6	-0.1769230769230769	0.3999999999999994	1.067304815191518	......................((.((((.(....)....))))..))..............	0	0.0	0.0	0.0221721305	0	0	0.0031857422826229	0
Bacillus subtilis (1)	1422174	+	TCTTATCAAGCGCTCAAAAAGATGAAATCATCAATGTTAACAAAAAGAAACAAAAAAACCGCTGACTCGGCTCCAAATGAGCAAAGTCCAGCGGTTTTTTAATGCACCTTT	AAAAAACCGCTGACTCGGCTCCAAATGAGCAAAGTCCAGCGGTTTTTT	AAGAAACA	AATGCACC	-13.7	-0.2854166666667	-1.7689420837847	81	(((((((((((((((..((((.....))))..))).))))))))))))	48	7	19	5	12	2	12	2	48	7	19	5	12	2	12	2	-8.2	-2.7	-0.6	-25.4	-0.5291666666667	4.8	1.0168469347792	..............(((((((((((((((..((((.....))))..))).))))))))))))	91	0.0	0.6537004	0.4086583674999999	1	0	1.0	1
Bacillus subtilis (1) *SAMPLED*	1422174	+	CTGAAAACGCAAAACTTGCGCTTTCTCTGCAAAGGCTTGAACGCAAGAAAAAATGCAGAAAAAAAATAGCTGGCCTTGCAGCCTTGCTTTGTAGTCAAAG	GCAAAGGCTTGAACGCAAGAAAAAATGCAGAAAAAAAATAGCTGGCCTTGCAGCCTTGC	CTTTCTCT	TTTGTAGT	-3.6	-0.5142857142857142	-3.961482499160064	19	((...))	7	5	2	0	2	0	2	0	59	14	16	15	4	4	5	5	-3.5000000000000004	-6.4	-1.6	-11.7	-0.1983050847457627	5.2	2.0051560102302908	...((((.((((.....(((((.....(.((............)))...)))))))))))))	45	0.0	0.57935256	0.15660255	1	0	0.0960736817747005	0
Bacillus subtilis (1)	1426982	+	TCAAGAGCAGGCAGAGGGACGAGCCCGATGAAGCCCGGCAACCGACTTATAAAGCACGGTGCTAATTCTTGCAGCTAGCGGCTGAGAGATAAGATTCGGACGAGAAACGAA	GCAGGCAGAGGGACGAGCCCGATGAAGCCCGGC	TCAAGA	AACCGACT	-3.6	-0.5142857142857142	-1.5199372837847045	13	((...))	7	5	2	0	2	0	2	0	33	7	8	12	2	2	3	6	-8.1	-3.4	-0.8999999999999999	-8.9	-0.2696969696969697	4.3	1.0282256652913369	.....((.(((...(((.....)))......)))..))........................	0	0.0	0.0	0.08552328475	0	0	0.133029824509604	1
Bacillus subtilis (1) *SAMPLED*	1426982	+	ACTGATCGCAAGCGGCGAAGAAAAGCACTGCGAAGACAGACATTACAGCTAGCCTTTAGCGTTATTAACGAGAACCCTGAGGAAGAAACGCCGAGGAGCG	AGCGGCGAAGAAAAGCACTGCGAAGACAGACATTACAGCTAGCCTTTAGCGTTATT	TGATCGCA	AACGAGAA	1.0	0.0	-1.499294722523136	0	...	0	0	0	3	0	0	0	0	56	18	12	16	2	4	3	3	-7.1	-0.6	-3.3	-6.499999999999999	-0.1160714285714285	4.8	1.036141654170431	..((..(((...(((.((...((................))..)).)))..)))..))....	43	0.0	0.7287539	0.05212839775	0	0	0.0202178234307738	0
Bacillus subtilis (1)	1430125	-	TAGGTTTGATTTGGACACTGATTAAAAAAGAACTGTCACAATATGAAAAGTGGCGTTTGCAATAAATATAAAAAGCCCCGTTCGATGAACGGGGCTATCTCACGCTTATTG	AGCCCCGTTCGATGAACGGGGCT	ATATAAAA	ATCTCACG	-17.8	-0.7739130434783	-2.1914131256771	100	((((((((((...))))))))))	23	5	10	0	10	0	10	0	23	5	10	0	10	0	10	0	-6.4	-8.8	-0.9	-17.6	-0.7652173913043	5.7	1.5815365266931	.......................................((((((((((...))))))))))	100	15.62	0.9772608	0.7218909950000001	0	0	0.8812014060630281	1
Bacillus subtilis (1) *SAMPLED*	1430125	-	TTACTCTTTTTTTGCATTAAAATGCGGTATAAGCGATACTTCGTTCTGAAATGCCGCGTTTTTGCCGGGTTCTGCCGCATCAAACAATTAAAATTGGGTG	AAAATGCGGTATAAGCGATACTTCGTTCTGAAATGCCGCGTTTT	TTTGCATT	TGCCGGGT	-1.3999999999999997	-0.0933333333333333	-2.279905925677056	4	((((((...))))))	15	5	6	0	6	0	6	0	44	6	17	6	12	1	12	5	-11.9	-2.7	-4.0	-17.599999999999998	-0.3999999999999999	4.5	1.014926282415429	...((((((((((((.(((((....))))).....))))))))))))...............	0	0.0	0.0	0.0280817224999999	1	0	0.162878947610822	0
Bacillus subtilis (1)	1430157	+	GAGAATTTTTGTCACAACTGAAGGCTGGGTTCCTATTTATGAAAAAGACAGCGTGAATCAATAAGCGTGAGATAGCCCCGTTCATCGAACGGGGCTTTTTATATTTATTGC	GCCCCGTTCATCGAACGGGGC	GTGAGATA	TTTTTATA	-10.6	-0.2944444444444	-3.0881212991601	61	(((((((((...)))))))))	36	5	16	1	6	1	10	1	36	5	16	1	6	1	10	1	-1.5	-3.7	-5.4	-20.3	-0.5638888888889	5.7	3.6376755544528	.........................................(((((((((...)))))))))	100	26.92	0.98594666	0.91310116	1	0	1.0	1
Bacillus subtilis (1) *SAMPLED*	1430157	+	AAGCGGACCGTAATGTCTTTCGAAATCGGTGCCATGATAGAGAACGATCAAAAAGCCTGCTATTTCCATGTCCTTAAACCAGCGATGAGGGTCGGGACAG	AGCGGACCGTAATGTCTTTCGAAATCGGTGCCATGATAGAGAACGATCAAAAAGCCTGCT	A	ATTTCCAT	-1.1999999999999995	-0.1499999999999999	-2.786788332773376	4	((....))	8	6	2	0	2	0	2	0	60	8	16	22	5	4	5	6	-3.6	-6.9	0.6	-10.0	-0.1666666666666666	4.5	1.5032439845067458	.(((((.(......(((.(((...((((......))))...))).)))......).))))).	0	0.0	0.0	0.0278554785	0	0	0.0177764580721222	0
Bacillus subtilis (1)	1430996	+	GTGGCCCCGCAGAGATGTTATGCCAGCATATGATGCAAATAAATAGCGGCCTATCAGATGCATATATAAAGAGAGAGCTTTTCGGAAGCGCTCTTTTTTTCTGGAAAAAAT	GAGAGCTTTTCGGAAGCGCTC	TATAAAGA	TTTTTTTC	-7.0	-0.304347826087	-5.2412906231101	54	(((.(((((...))))).)))	23	5	9	2	4	1	5	1	23	5	9	2	4	1	5	1	-0.3	-6.6	-3.0	-8.7	-0.3782608695652	5.7	4.8738619614004	.........................................(((.(((((...))))).)))	100	19.44	0.9898294	0.783337125	1	0	0.8812014060630281	1
Bacillus subtilis (1) *SAMPLED*	1430996	+	AGCGGTATATAATAAGCATTAGAAGCTCAAATAGCCTTTTTGCCGGCGAATTGAAAGATTTAATAAGAAAGCAGCGCAAGGGCAAGTGCGCTAGAATAAA	AGCCTTTTTGCCGGCGAATTGAAAGATTTAATAAGAAAGCAGCGCAAGGGCAAGTGCGCT	GCTCAAAT	AGAATAAA	-5.0	-0.25	-1.5961420837847042	19	((((((........))))))	20	10	6	0	6	0	6	0	60	6	17	22	3	4	6	5	-4.5	-5.5	-0.8999999999999999	-12.1	-0.2016666666666666	4.8	1.3486684893423024	..(((...((((((.(((..(((.....((....)).....))))))...))))))...)))	0	0.0	0.9425464	0.04995661325	0	0	0.1292878569208273	0
Bacillus subtilis (1)	1431457	-	TCTATTCATATTGAAAGTGAAGTGCGAAGAGGCACAGAGGTGACGATCACCCTCCCCGTATCCGCATCATAGCCCCCCTGACCATGTCAGGAGGGTTTTTTATCTTCGTGA	CCCCCCTGACCATGTCAGGAGGG	CATCATAG	TTTTTTAT	-13.0	-0.4814814814815	-4.5258937487401	86	(((.((((((...)))))).)))	27	5	11	2	5	1	6	1	27	5	11	2	5	1	6	1	-1.4	-6.4	-0.9	-15.8	-0.5851851851852	5.7	2.5646760283578	.......................................(((.((((((...)))))).)))	100	19.83	0.98752415	0.9489735375	1	0	0.8812014060630281	1
Bacillus subtilis (1) *SAMPLED*	1431457	-	GAGACGACAGATTACCGATGAGTGCATAATCCCCCCCTTCTGGAAGATCCTCCGTTAGAATCAGTGCGTTCCTCCTGAGGAGTCCCGGATGCATATCCTG	TCCTCCGTTAGAATCAGTGCGTTCCTCCTGAGGA	CTGGAAGA	GTCCCGGA	-4.5	-0.5	-1.9489420837847	23	(((...)))	9	5	3	0	3	0	3	0	34	8	10	8	5	2	5	3	-9.6	-7.8	-6.3	-7.2	-0.2117647058824	5.3	1.9926370852238	...........................(((((.(...((((......))))...).))))).	0	0.0	0.6745184	0.1106840515	1	0	0.1221352658746599	0
Bacillus subtilis (1)	1433635	-	AACCGGCGGGTTGAAGTTCTCATTTTGCCGAGAGGCGCAGCGGAAACAAATGAAAAATAGCAAAAAAGGAAGCCTTGTGACATATCAGGCTTCCTTTTTTTACTTATTATG	AAAAAAGGAAGCCTTGTGACATATCAGGCTTCCTTTTTT	AAAATAGC	TACTTATT	-13.4	-0.3435897435897	-2.9307304991601	79	((((((((((((((.(((...))).))))))))))))))	39	5	17	2	14	1	14	1	39	5	17	2	14	1	14	1	-2.4	-2.7	-2.4	-19.1	-0.4897435897436	5.7	1.4534705833474	.......................((((((((((((((.(((...))).))))))))))))))	100	26.3	0.99029887	0.9302953125	0	0	1.0	1
Bacillus subtilis (1) *SAMPLED*	1433635	-	TAGGTCGGGATTGTTAAAACCACGCTCATTCGAAGCACTCCCCGATTTTTCAGCAAAGCATGCGCAACCGCGAGAGCTTTCAGATAATTTCGGAGACATA	GCTCATTCGAAGCACTCCCCGATTTTTCAGCAAAGCATGCGC	AAAACCAC	AACCGCGA	-2.6	-0.3249999999999999	-1.499294722523136	9	((....))	8	6	2	0	2	0	2	0	42	18	8	10	2	3	3	3	-9.5	-3.4	-1.2999999999999998	-2.5000000000000004	-0.0595238095238095	5.5	1.0168875239919075	..............((.(((.(...((................))...).))).))......	0	0.0	0.0	0.0378198917499999	0	0	0.0172064487777609	0
Bacillus subtilis (1)	1433676	+	GATGTGCACCGAAATGTTAAAAAGAGTAGGATTAAACGCAAAACAGTTTCATAATAAGTAAAAAAAGGAAGCCTGATATGTCACAAGGCTTCCTTTTTTGCTATTTTTCAT	AAAAAAGGAAGCCTGATATGTCACAAGGCTTCCTTTTTT	AATAAGTA	GCTATTTT	-6.5	-0.1413043478261	-3.3374392991601	35	((((((((((((((...........))))))))))))))	46	13	17	1	4	1	13	1	46	13	17	1	9	1	9	1	-1.0	-5.6	-1.8	-20.7	-0.45	5.2	3.0484333644164	.......................((((((((((((((...........))))))))))))))	84	26.16	0.988816	0.921673275	1	0	0.9999999999999972	1
Bacillus subtilis (1) *SAMPLED*	1433676	+	TTTGAGAAATTTTGTTTTCACAAGGAAAGCAAATAAAGACAAGAGTGTTCTAAATGCTTTATTAAAGCCTACTATTATTCAAAAAAAAAACAAAAAAAAG	TTTGTTTTCACAAGGAAAGCAAA	TGAGAAAT	TAAAGACA	-1.7	-0.1888888888889	-2.3534131256771	8	(((((((((.....)))))))))	9	5	3	0	3	0	3	0	35	6	10	11	6	1	6	6	-5.1	-3.9	0.2	-5.6	-0.16	5.3	1.0784904071275	....(((((((((.....)))))))))...................................	40	0.0	0.97159314	0.05738746425	1	0	0.004961086339538	0
[truncated: 10,466 more rows]
